# Supplementary material for: Integrated Analysis of DNA Methylation and Gene Expression in Porcine Placental Development
Source: Int J Mol Sci. 2023 Mar 8;24(6):5169. doi: 10.3390/ijms24065169 (PMC10049215; doi:10.3390/ijms24065169)
Supplement: Supplementary file 1 [file ijms-24-05169-s001.zip]

Archive with 6 entries (6 files):
- Supplementary Table S1. Sequence summary of WGBS and RNA-seq.xlsx
- Supplementary Table S2. Expression level of mRNA during placental development.xlsx
- Supplementary Table S3. KEGG enrichment analysis of different clusters of DEGs .xlsx
- Supplementary Table S4. The differential methylation regions identified across three stages.xlsx
- Supplementary Table S5. The list and enrichment analysis of DEGs exhibiting negative correlation between expression levels and DNA methylation level.xlsx
- Supplementary Table S6. PCR primer sequences.xlsx
