# Supplementary material for: Integrated Analysis of DNA Methylation and Gene Expression in Porcine Placental Development
Source: Int J Mol Sci. 2023 Mar 8;24(6):5169. doi: 10.3390/ijms24065169 (PMC10049215; doi:10.3390/ijms24065169)
Supplement: Supplementary file 1 [file ijms-24-05169-s001.zip › Supplementary Table S1. Sequence summary of WGBS and RNA-seq.xlsx]

## Sheet: RNA-seq
Supplementary Table S1. Summary of RNA-seq.
Sample_id	Clean reads	Total mapped	Mapped rate(%)
P21_1	96056544	82635292	86.0278
P21_2	103007220	89804505	87.1827
P21_3	97198356	84727509	87.1697
P28_1	94560110	79173943	83.7287
P28_2	87063020	70955722	81.4993
P28_3	92868446	80843446	87.0516
P35_1	95945890	83147953	86.6613
P35_2	99886220	87266039	87.3654
P35_3	93157162	80346929	86.2488

## Sheet: WGBS
Supplementary Table S1. Summary of WGBS.
Sample_id	Clean reads	Unique Mapped reads	Mapped rate(%)
P21_1	299977833	235122307	78.3799
P21_2	321129732	250430197	77.9841
P21_3	293704462	231138729	78.6977
P28_1	295725135	230294381	77.8745
P28_2	295996139	230853242	77.992
P28_3	327821711	243557657	74.2958
P35_1	293047365	225624175	76.9924
P35_2	297211255	226067958	76.0631
P35_3	328405336	248368822	75.6287
