# Supplementary material for: Integrated Analysis of DNA Methylation and Gene Expression in Porcine Placental Development
Source: Int J Mol Sci. 2023 Mar 8;24(6):5169. doi: 10.3390/ijms24065169 (PMC10049215; doi:10.3390/ijms24065169)
Supplement: Supplementary file 1 [file ijms-24-05169-s001.zip › Supplementary Table S2. Expression level of mRNA during placental development.xlsx]

## Sheet: all
Supplementary Table S2. Expression level of mRNA during placental development.
Ensembl_id	geneid	p21_TPM	p28_TPM	p35_TPM
ENSSSCG00000019630	U6	0.705095	2.90208	3.63626
ENSSSCG00000044554	snoRNA	0	1.01024	0.477789
ENSSSCG00000019329	U2	0.403015	0	0.38756
ENSSSCG00000024138	U6	27.6558	116.689	28.459
ENSSSCG00000019589	U1	2.99529	3.10738	3.57564
ENSSSCG00000031534	U6	6.36677	16.0187	2.32629
ENSSSCG00000020575	U6	0.235733	0	0.244281
ENSSSCG00000025487	U6	0	0	0.218713
ENSSSCG00000025771	U6	0	0	0.214625
ENSSSCG00000019106	snoRNA	0	0.482869	0
ENSSSCG00000020464	U6	0	1.04877	0
ENSSSCG00000018471	snoRNA	1.86852	14.9063	2.06836
ENSSSCG00000038352	U6	1.02512	5.59103	1.63993
ENSSSCG00000019358	snoRNA	17.7041	33.1553	10.7638
ENSSSCG00000040052	U6	2.07497	2.3545	0.452034
ENSSSCG00000018672	U5	7.06417	14.6594	9.97683
ENSSSCG00000019584	snRNA	2.46543	3.65112	2.27458
ENSSSCG00000019094	U5	5.76448	11.7888	9.26085
ENSSSCG00000047221	U2	0.220165	0	0
ENSSSCG00000020384	SNORA70	0	0.8224	0.399732
ENSSSCG00000020379	U6	0	1.03657	0
ENSSSCG00000018580	SNORA65	8.8479	5.06971	3.17623
ENSSSCG00000047007	U2	0.252256	0.577223	0.541939
ENSSSCG00000020404	U5	0	1.20981	0
ENSSSCG00000034995	Metazoa_SRP	38125.2	32101.1	31042.2
ENSSSCG00000043597	U6	0	0.487557	0
ENSSSCG00000044594	U2	1.04455	0	0
ENSSSCG00000033066	U6	0	0.460674	0
ENSSSCG00000018665	SNORD90	5.89989	4.62118	3.86005
ENSSSCG00000048747	lncRNA	0.0916758	0.602424	0.388233
ENSSSCG00000051186	lncRNA	0.065848	0.407915	0.223292
ENSSSCG00000032387	U6	0.218108	0	0.226017
ENSSSCG00000044165	lncRNA	0.686976	6.23099	0
ENSSSCG00000020082	SNORA70	0	1.64121	0
ENSSSCG00000021003	Metazoa_SRP	1827.99	1475.39	1390.17
ENSSSCG00000038363	U6	0.436215	0	0
ENSSSCG00000045277	U2	0	0.342306	0
ENSSSCG00000033289	U6	0	1.00629	0
ENSSSCG00000040766	U6	0	0	0.22296
ENSSSCG00000025155	U6	0	0	0.456298
ENSSSCG00000026396	snoRNA	0	0.267892	0
ENSSSCG00000032089	U6	1.48277	1.94845	0.674169
ENSSSCG00000051701	lncRNA	1.4357	3.97757	2.00188
ENSSSCG00000020045	scaRNA	3.7526	3.88845	1.62336
ENSSSCG00000050380	lncRNA	19.3989	43.2338	26.9781
ENSSSCG00000028329	SNORD58	7.35465	9.32183	6.46703
ENSSSCG00000024372	SNORD58	30.015	44.7118	21.043
ENSSSCG00000038310	SNORA70	0.218195	0.398789	0
ENSSSCG00000019587	SNORD18	28.606	25.8103	19.3213
ENSSSCG00000019093	SNORD16	2.03727	3.52272	0.244281
ENSSSCG00000019809	SNORD18	0.927306	5.19286	2.32159
ENSSSCG00000035731	lncRNA	0.033975	0.232656	0.196285
ENSSSCG00000020093	scaRNA	1.94689	3.83853	1.57076
ENSSSCG00000018926	SNORD18	5.9342	8.80114	5.19568
ENSSSCG00000046117	lncRNA	0.703576	0.725082	0.268196
ENSSSCG00000041259	lncRNA	1.31153	3.12398	1.36911
ENSSSCG00000043035	lncRNA	2.42636	7.89568	2.07061
ENSSSCG00000004789	THBS1	243.975	618.594	180.284
ENSSSCG00000004324	lncRNA	10.6348	11.324	11.9136
ENSSSCG00000018530	snoRNA	8.71418	27.1706	9.54731
ENSSSCG00000018605	SNORA20	5.23307	14.431	2.69755
ENSSSCG00000035281	ZNF292	21.3649	43.577	25.5181
ENSSSCG00000049406	lncRNA	0.175955	0.769984	0.195215
ENSSSCG00000047501	lncRNA	0.0238455	0.406312	0.156618
ENSSSCG00000043305	lncRNA	11.2967	35.1613	18.2592
ENSSSCG00000042150	lncRNA	0.233262	0.35726	0.363709
ENSSSCG00000044318	lncRNA	0.50715	0.523345	5.664
ENSSSCG00000044702	lncRNA	0.0991876	0.322448	0.620042
ENSSSCG00000042121	protein_coding	2.74091	9.30421	2.53348
ENSSSCG00000004300	SMIM8	4.40577	2.67326	3.95479
ENSSSCG00000044182	lncRNA	0.430362	0.899234	0.420296
ENSSSCG00000041249	lncRNA	0.163774	0.24613	0.230986
ENSSSCG00000031404	lncRNA	0	0	0.226475
ENSSSCG00000049906	lncRNA	0.108945	0.485497	0.278866
ENSSSCG00000051670	lncRNA	0.354019	0.451637	0.482827
ENSSSCG00000047732	lncRNA	0.0801709	0.183089	0.452944
ENSSSCG00000043831	lncRNA	0.352033	0.728648	0.495139
ENSSSCG00000041602	lncRNA	0.350061	0.733117	0.383304
ENSSSCG00000037372	protein_coding	5.05747	8.81102	3.57829
ENSSSCG00000020185	U6	0	1.06607	0
ENSSSCG00000047754	lncRNA	0.0998642	0.286022	0.0770001
ENSSSCG00000041828	lncRNA	0.114763	0.344402	0.174366
ENSSSCG00000027257	PSMB1	310.04	214.835	292.077
ENSSSCG00000048777	lncRNA	0.170367	1.47221	0.758291
ENSSSCG00000050853	lncRNA	1.28016	6.19979	1.56219
ENSSSCG00000049199	lncRNA	1.04033	1.50381	1.75665
ENSSSCG00000041833	lncRNA	0.023832	0.403979	0.154596
ENSSSCG00000045023	lncRNA	9.20765	20.5289	14.6294
ENSSSCG00000042842	lncRNA	0.943173	1.69809	0.688536
ENSSSCG00000018972	SNORA33	19.0387	15.7085	12.6812
ENSSSCG00000018352	SNORD101	16.1676	26.7449	13.7599
ENSSSCG00000004791	RASGRP1	12.3352	36.1905	37.5816
ENSSSCG00000050011	lncRNA	0.304247	1.27792	0.883713
ENSSSCG00000029697	FAM120B	8.55374	16.4848	8.49828
ENSSSCG00000018825	U1	0.129859	0	0.713283
ENSSSCG00000047800	lncRNA	6.7019	7.52997	7.26387
ENSSSCG00000049118	lncRNA	0.0597177	0.341503	0.0658063
ENSSSCG00000050897	lncRNA	0	0.227852	0.110562
ENSSSCG00000041700	lncRNA	0.213962	0.53816	0.187034
ENSSSCG00000004792	FAM98B	12.1382	16.135	7.87087
ENSSSCG00000039009	protein_coding	20.7998	29.8603	18.7668
ENSSSCG00000019885	SNORD127	7.23332	13.5968	6.94569
ENSSSCG00000018377	U6	0.245658	0	0
ENSSSCG00000041449	lncRNA	0.59344	0.995636	0.75015
ENSSSCG00000020208	U6	1.31309	0.930039	0
ENSSSCG00000043626	lncRNA	0.189549	0.719987	0.107393
ENSSSCG00000027726	DLL1	2.96346	6.13524	2.71253
ENSSSCG00000004304	SLC35A1	14.0874	12.6745	13.5769
ENSSSCG00000034317	U6	0.275292	0	0.226017
ENSSSCG00000049638	lncRNA	0.544799	2.13918	1.31541
ENSSSCG00000048522	lncRNA	0.846477	1.76004	0.268129
ENSSSCG00000048418	lncRNA	0.36181	1.2935	0.163706
ENSSSCG00000034415	lncRNA	57.8765	42.4436	50.4831
ENSSSCG00000047819	lncRNA	0.715784	2.32894	0.510868
ENSSSCG00000005278	protein_coding	13.2224	21.6445	15.1003
ENSSSCG00000051201	lncRNA	0.0337247	0.368078	0.0349477
ENSSSCG00000020423	snRNA	0	0.397517	0
ENSSSCG00000046224	lncRNA	0.554386	0.986469	0.436051
ENSSSCG00000041006	lncRNA	0	0.353602	0
ENSSSCG00000041355	lncRNA	0	0.332673	0.312204
ENSSSCG00000046469	lncRNA	0.48371	0.747396	0.334695
ENSSSCG00000049706	lncRNA	0.0672901	0.313024	0.177182
ENSSSCG00000042537	lncRNA	0.38382	2.56576	0.757783
ENSSSCG00000046705	lncRNA	0.425774	0.528835	0.236843
ENSSSCG00000050196	lncRNA	0.382041	0.1724	0.307508
ENSSSCG00000046276	lncRNA	0.0943809	0.589938	0.159742
ENSSSCG00000050031	lncRNA	2.71495	2.09065	0.535025
ENSSSCG00000004303	RARS2	12.2375	21.7883	14.4381
ENSSSCG00000043317	lncRNA	0.577292	1.31401	1.87679
ENSSSCG00000046212	lncRNA	0.879259	2.1622	1.05333
ENSSSCG00000031740	Metazoa_SRP	23024.2	16290.8	43412.5
ENSSSCG00000020086	U6	0	1.02546	1.38239
ENSSSCG00000032708	Metazoa_SRP	5601.13	3263.72	3191.89
ENSSSCG00000048885	lncRNA	0.0374127	0.1109	1.41112
ENSSSCG00000039393	SPRED1	20.7061	28.3195	19.625
ENSSSCG00000041906	lncRNA	0.944094	1.74039	0.801465
ENSSSCG00000004306	ORC3	18.0721	23.6882	14.2941
ENSSSCG00000042878	lncRNA	0.333858	0.135132	0.0212758
ENSSSCG00000005220	PLPP6	14.0582	13.1114	20.7528
ENSSSCG00000041873	lncRNA	0.582456	0.257076	0
ENSSSCG00000033186	SNORD62	2.74951	10.0305	3.31835
ENSSSCG00000038338	SNORD24	37.1275	29.6857	22.3097
ENSSSCG00000045090	SNORD36	9.64986	8.52734	4.9022
ENSSSCG00000037405	SNORD36	55.0136	24.1106	21.8944
ENSSSCG00000035031	SNORD36	2.31053	0	1.26791
ENSSSCG00000004307	AKIRIN2	28.6113	39.8082	42.8181
ENSSSCG00000051757	lncRNA	0.0631886	0.476731	0.20372
ENSSSCG00000004010	ERMARD	12.8199	27.0257	11.3994
ENSSSCG00000018544	ssc-mir-190a	7.49249	33.2158	3.11589
ENSSSCG00000042331	lncRNA	0.146356	0.456836	0.112226
ENSSSCG00000050629	lncRNA	2.17984	19.0114	1.71564
ENSSSCG00000019744	MIR199B	0.201342	1.48174	0.436431
ENSSSCG00000043808	lncRNA	1.65532	14.1299	1.17925
ENSSSCG00000046259	lncRNA	1.03998	0.926049	1.1582
ENSSSCG00000020491	scaRNA	2.67765	4.26667	1.72903
ENSSSCG00000005282	VPS13A	14.5825	25.0454	12.242
ENSSSCG00000004308	SPACA1	0.563113	0.882846	0.270948
ENSSSCG00000041648	lncRNA	0.0816122	0.477375	0.0408949
ENSSSCG00000044841	lncRNA	56.7847	60.4835	66.3995
ENSSSCG00000004795	MEIS2	13.7072	38.0645	17.3106
ENSSSCG00000050514	lncRNA	0.354881	0.6507	0.050275
ENSSSCG00000004009	DYNLT2	0.373229	0.660452	0.303009
ENSSSCG00000049842	U2	0.310504	0.900547	0.11134
ENSSSCG00000051443	lncRNA	0.0608664	1.04486	0.0376771
ENSSSCG00000040358	ssc-mir-2366-1	1.72725	0	0
ENSSSCG00000004311	RNGTT	24.4991	32.7603	19.9054
ENSSSCG00000030155	PHF10	12.5334	19.9376	12.3018
ENSSSCG00000019520	ssc-mir-30c-2	0.368204	0	1.7376
ENSSSCG00000019243	snoRNA	2.7165	19.9624	5.83503
ENSSSCG00000018924	U6	0	0	0.460283
ENSSSCG00000034925	U6	0	0	0.226017
ENSSSCG00000033031	lncRNA	0.321364	2.6716	0.0850767
ENSSSCG00000046956	lncRNA	0.142821	0.455144	0.0679592
ENSSSCG00000019937	snoRNA	0.538558	1.20742	1.45723
ENSSSCG00000026900	CDIN1	9.83616	12.1196	5.93298
ENSSSCG00000038931	C6orf120	41.9614	55.601	45.7092
ENSSSCG00000039953	PNRC1	16.2165	27.8842	19.7126
ENSSSCG00000037982	SNORD50B	46.6349	36.5844	17.8029
ENSSSCG00000019135	snoRNA	5.77091	0.717406	2.72369
ENSSSCG00000004008	WDR27	1.40525	1.64875	1.24914
ENSSSCG00000019921	SNORD22	0.593175	1.20969	0.575805
ENSSSCG00000050067	lncRNA	1.93589	8.47122	1.97077
ENSSSCG00000044951	lncRNA	0.0483178	0.306162	0
ENSSSCG00000032781	SRSF12	13.5538	19.4731	9.45625
ENSSSCG00000044366	lncRNA	0.229024	2.21148	0.104002
ENSSSCG00000049631	protein_coding	0.0379733	0.327073	0.0789363
ENSSSCG00000004314	PM20D2	7.88734	15.5698	14.335
ENSSSCG00000033354	U6	3.92874	21.7117	5.16511
ENSSSCG00000048762	protein_coding	0.518807	0.965482	0.286231
ENSSSCG00000019939	snoRNA	8.90958	23.3115	4.75726
ENSSSCG00000024249	GABRR2	0.531723	0.341388	0.299229
ENSSSCG00000043269	lncRNA	0.145858	0.498118	0.0646862
ENSSSCG00000044010	lncRNA	0.636919	0.690132	1.0777
ENSSSCG00000026014	snoRNA	0	0.735703	0
ENSSSCG00000019568	U6	0.906311	0	0
ENSSSCG00000018230	U6	10.3101	31.0466	11.9765
ENSSSCG00000020562	scaRNA	8.87207	23.6789	6.77047
ENSSSCG00000046032	lncRNA	0.112414	0.420394	0.194119
ENSSSCG00000046559	lncRNA	0.362343	1.09679	0.444907
ENSSSCG00000042855	snoRNA	7.1453	10.0933	5.86078
ENSSSCG00000050215	lncRNA	0.937668	0.96926	0.0476776
ENSSSCG00000034772	ssc-mir-9831	0.285016	0	0
ENSSSCG00000035254	DPH6	2.88839	3.68412	2.84736
ENSSSCG00000004317	UBE2J1	28.7049	38.6527	26.1269
ENSSSCG00000040733	U6	0	0	0.904068
ENSSSCG00000047496	lncRNA	0.371456	0.14865	0.222608
ENSSSCG00000049605	lncRNA	0.147428	0.578005	0.138912
ENSSSCG00000051592	lncRNA	0.510845	1.31102	0.340732
ENSSSCG00000005284	GNA14	14.354	18.359	25.8999
ENSSSCG00000035035	U6	0	0	0.229964
ENSSSCG00000005673	IER5L	14.1115	16.759	14.7736
ENSSSCG00000043518	lncRNA	0.188033	0.620586	0.111532
ENSSSCG00000019459	ssc-mir-101-1	1.22754	0	0
ENSSSCG00000004012	THBS2	0.71782	1.60744	0.609853
ENSSSCG00000047424	lncRNA	0.602319	0.985043	0.404303
ENSSSCG00000018450	SNORD100	26.8419	20.3084	15.8791
ENSSSCG00000004318	RRAGD	4.71498	5.76549	7.75588
ENSSSCG00000050768	lncRNA	0.16144	0.426436	0.167151
ENSSSCG00000033763	GNAQ	33.8504	42.2581	22.8866
ENSSSCG00000004799	ZNF770	12.4942	15.7495	14.5656
ENSSSCG00000004802	AQR	34.1934	49.9137	25.0815
ENSSSCG00000005286	CEP78	13.4303	18.2594	9.1686
ENSSSCG00000004322	ANKRD6	16.8921	19.2142	1.3978
ENSSSCG00000049234	lncRNA	0.28978	0.986493	1.04283
ENSSSCG00000041164	protein_coding	0	0.369834	0.0752452
ENSSSCG00000044325	protein_coding	0.178622	0.826346	0.260694
ENSSSCG00000051004	lncRNA	0.311613	0.916885	0.267535
ENSSSCG00000044635	lncRNA	0.19773	0.369229	0
ENSSSCG00000032825	protein_coding	0	0.327544	0
ENSSSCG00000041457	lncRNA	0.512607	1.548	0.597256
ENSSSCG00000005287	PSAT1	73.6513	37.8326	7.87069
ENSSSCG00000051482	lncRNA	4.2384	7.11953	3.81282
ENSSSCG00000041350	lncRNA	0.178505	0.420257	0.182067
ENSSSCG00000004013	SMOC2	7.7566	13.7131	65.5651
ENSSSCG00000043234	lncRNA	0.67722	0.432974	0.159978
ENSSSCG00000045435	lncRNA	1.9318	2.16925	1.93842
ENSSSCG00000004803	ACTC1	0.588796	0.10895	0
ENSSSCG00000051249	lncRNA	0.278645	0.220002	0.157391
ENSSSCG00000050825	pseudogene	1.97713	8.27559	0.10826
ENSSSCG00000005288	TLE4	18.1217	39.9975	12.4545
ENSSSCG00000049765	lncRNA	2.49496	4.42575	1.80393
ENSSSCG00000049454	lncRNA	0.858865	2.80275	0.927506
ENSSSCG00000038590	ssc-mir-9838	5.00099	7.28794	11.9246
ENSSSCG00000042363	lncRNA	0.294319	0.766301	0.45634
ENSSSCG00000048769	lncRNA	6.78747	11.6713	4.97546
ENSSSCG00000051325	lncRNA	2.97039	3.45093	1.42882
ENSSSCG00000041908	lncRNA	0.0339266	0.562552	0.0864654
ENSSSCG00000004328	MDN1	15.0603	24.3552	10.0679
ENSSSCG00000044170	lncRNA	0.320494	2.66299	0.263757
ENSSSCG00000004806	protein_coding	15.2759	21.6444	7.78565
ENSSSCG00000044807	lncRNA	0.171267	1.16654	0.0390811
ENSSSCG00000050242	lncRNA	0.0951602	1.2461	0.0615515
ENSSSCG00000049568	lncRNA	0.020265	0.496863	0.0468909
ENSSSCG00000047129	lncRNA	2.58344	3.40867	2.35353
ENSSSCG00000044677	lncRNA	0.124805	0.0823252	1.11186
ENSSSCG00000046947	lncRNA	0.690704	0.61147	0.556358
ENSSSCG00000004807	SCG5	0.228335	0.347319	1.33163
ENSSSCG00000038097	ssc-mir-9824	1.3088	2.02991	3.4528
ENSSSCG00000047676	lncRNA	2.68118	2.48542	1.16601
ENSSSCG00000047753	lncRNA	0.829827	1.16863	0.452395
ENSSSCG00000004331	CASP8AP2	13.4384	21.5064	11.4526
ENSSSCG00000043946	protein_coding	0.0349422	0.305542	0.00764166
ENSSSCG00000005291	TLE1	10.3543	14.5895	7.44095
ENSSSCG00000033657	GREM1	3.50942	1.48982	0.721835
ENSSSCG00000045280	lncRNA	0.285185	0.174952	0.651239
ENSSSCG00000018806	ssc-mir-628	0.875157	3.19436	1.80911
ENSSSCG00000041230	lncRNA	1.05298	0.26948	0.859331
ENSSSCG00000018834	ssc-mir-181a-2	0.548656	0.672956	1.81967
ENSSSCG00000042814	lncRNA	1.6744	3.38426	1.69758
ENSSSCG00000044690	FMN1	9.61443	43.6074	9.35323
ENSSSCG00000043563	lncRNA	0.306078	0.728391	0.601176
ENSSSCG00000004330	GJA10	0.481309	0.470917	0.469948
ENSSSCG00000040466	pseudogene	20.6608	85.913	19.6481
ENSSSCG00000050882	lncRNA	0	0.265859	0
ENSSSCG00000018765	MIR455	0.613673	0	0
ENSSSCG00000018734	MIR1282	891.1	887.366	1001.25
ENSSSCG00000027232	protein_coding	0.727377	0.551999	2.59871
ENSSSCG00000004332	BACH2	0.767631	1.60008	1.18575
ENSSSCG00000004334	MAP3K7	34.4018	44.1102	25.9333
ENSSSCG00000031703	DACT2	4.64394	2.09114	1.27283
ENSSSCG00000030560	IGF1R	15.1447	32.477	13.7312
ENSSSCG00000004017	protein_coding	0.591041	0.421286	1.45875
ENSSSCG00000048232	lncRNA	0.156235	0.048804	0.80548
ENSSSCG00000048698	ssc-mir-9812	0	0.684612	0
ENSSSCG00000004016	protein_coding	0.384705	0.302924	0.232647
ENSSSCG00000045315	lncRNA	0.103547	0.331091	0.402683
ENSSSCG00000019941	ssc-mir-30a	8.57445	28.597	25.0044
ENSSSCG00000047337	lncRNA	0.150108	0.361799	0.609388
ENSSSCG00000041479	pseudogene	0	0.806627	0
ENSSSCG00000046349	lncRNA	0.425714	1.05163	0.46489
ENSSSCG00000035223	protein_coding	3.95926	7.08507	3.99201
ENSSSCG00000005094	lncRNA	13.0632	22.9226	19.1346
ENSSSCG00000044993	lncRNA	1.45659	0.487186	0.654024
ENSSSCG00000045141	lncRNA	0.0201186	0.302168	0.16614
ENSSSCG00000005296	PHF24	0.792826	0.679734	0.102282
ENSSSCG00000004018	AFDN	27.5308	41.353	22.3977
ENSSSCG00000004813	TTC23	5.85291	8.95896	5.5366
ENSSSCG00000018175	ssc-mir-31	2.18742	4.45927	0.310049
ENSSSCG00000005297	DNAJB5	4.31247	5.47241	3.31873
ENSSSCG00000041910	lncRNA	0.631722	1.18673	1.35192
ENSSSCG00000004336	EPHA7	12.5037	15.0903	5.65357
ENSSSCG00000005300	VCP	82.5759	115.668	67.0414
ENSSSCG00000046982	lncRNA	0.574355	1.90135	0.371776
ENSSSCG00000019666	ssc-mir-204	0	0.946134	0
ENSSSCG00000051255	lncRNA	0.210145	1.10715	0.290592
ENSSSCG00000044378	lncRNA	0.0534223	0.6322	0
ENSSSCG00000043340	lncRNA	0.170793	0.594486	0.390832
ENSSSCG00000050987	lncRNA	0.14504	0.284448	0.26048
ENSSSCG00000042025	lncRNA	1.27644	2.32002	1.50134
ENSSSCG00000004814	LRRC28	12.5368	17.423	13.1261
ENSSSCG00000035648	MANEA	15.0806	18.2914	20.9377
ENSSSCG00000048882	lncRNA	0.880614	1.88948	0.627574
ENSSSCG00000019572	ssc-mir-122	58.8981	24.3572	3.43327
ENSSSCG00000028093	ssc-mir-32	1.69475	3.74209	3.09865
ENSSSCG00000004339	UFL1	34.3666	48.8228	42.8258
ENSSSCG00000019719	ssc-mir-181b-2	2.15087	4.48279	1.60298
ENSSSCG00000042691	lncRNA	1.32017	2.71639	0.900641
ENSSSCG00000051113	lncRNA	0.779633	0.718845	0.357859
ENSSSCG00000045381	lncRNA	1.58219	3.76671	1.10199
ENSSSCG00000019549	MIR491	8.6239	21.9424	11.6994
ENSSSCG00000046455	lncRNA	0.303189	0.441984	0.128765
ENSSSCG00000032335	ssc-mir-9823	12.187	35.257	11.6571
ENSSSCG00000031529	protein_coding	0.354026	1.11736	0.135919
ENSSSCG00000047452	lncRNA	0.289526	1.65729	0.35986
ENSSSCG00000028771	MEF2A	25.8213	42.5842	27.4661
ENSSSCG00000047924	lncRNA	0.361552	1.04032	0.294946
ENSSSCG00000041638	lncRNA	0.181638	0.584512	0.12774
ENSSSCG00000044212	lncRNA	0.109043	0.366707	0.0908855
ENSSSCG00000035200	ssc-mir-1285	0	0	0.287061
ENSSSCG00000048523	lncRNA	0.120684	0.705765	0.305337
ENSSSCG00000044833	ssc-mir-378b	0	0	0.314075
ENSSSCG00000004340	FHL5	0.0413354	0.262112	7.36041
ENSSSCG00000027404	UNC93A	13.9305	20.4345	37.8318
ENSSSCG00000046537	lncRNA	0.484415	0.670107	0.932887
ENSSSCG00000035578	lncRNA	13.7086	12.1808	21.228
ENSSSCG00000045487	pseudogene	2.34878	9.30688	2.08572
ENSSSCG00000030487	LYSMD4	9.70174	11.7399	10.8829
ENSSSCG00000035240	GPR63	4.58921	9.24329	2.6773
ENSSSCG00000004342	NDUFAF4	3.13271	3.15119	2.37377
ENSSSCG00000043068	lncRNA	0.390145	0.53729	0.300951
ENSSSCG00000047685	lncRNA	0.0772624	0.437524	0.0951809
ENSSSCG00000039782	STOML2	71.6461	57.5909	65.6167
ENSSSCG00000027002	KLHL32	1.60992	1.77196	0.533686
ENSSSCG00000038452	ADAMTS17	3.44264	16.9123	32.4264
ENSSSCG00000047209	lncRNA	0.268392	0.353607	0.652583
ENSSSCG00000042590	lncRNA	0.164083	0.471143	0.159531
ENSSSCG00000005301	FAM214B	8.65552	11.7761	4.85937
ENSSSCG00000004023	CEP43	2.34924	4.67709	1.63963
ENSSSCG00000005369	FOXE1	0.29744	0.0959652	0.106351
ENSSSCG00000004344	MMS22L	8.78699	11.1176	6.0308
ENSSSCG00000050757	lncRNA	1.21623	2.62254	0.912697
ENSSSCG00000040054	IFN-OMEGA-7	0.0514071	0.352029	0
ENSSSCG00000005305	UNC13B	5.05569	7.93459	3.56648
ENSSSCG00000050967	protein_coding	0.171865	1.19165	0.619498
ENSSSCG00000004819	CERS3	10.5485	12.9819	1.4123
ENSSSCG00000004024	protein_coding	84.1548	124.42	185.931
ENSSSCG00000004820	LINS1	10.9214	13.9933	12.2756
ENSSSCG00000045292	lncRNA	1.77957	2.36039	1.77266
ENSSSCG00000051001	lncRNA	0.37536	0.180835	1.17014
ENSSSCG00000031850	IFN-OMEGA-3	0.0407287	0.172049	0.378544
ENSSSCG00000046186	lncRNA	0.249481	1.59241	0.657135
ENSSSCG00000004821	ASB7	9.33441	14.4544	9.58824
ENSSSCG00000036510	IFN-DELTA-6	0	0.266444	0.0443354
ENSSSCG00000042137	lncRNA	0.0861295	0.593866	0.0335744
ENSSSCG00000004822	ALDH1A3	10.7848	5.86435	5.5485
ENSSSCG00000050451	lncRNA	0.73057	3.32153	1.27831
ENSSSCG00000004022	RPS6KA2	3.42424	6.50144	2.90366
ENSSSCG00000004347	FBXL4	6.78645	10.3054	9.03423
ENSSSCG00000004823	LRRK1	7.76806	16.7185	8.85298
ENSSSCG00000049310	protein_coding	0.679558	2.66692	0.347634
ENSSSCG00000048312	pseudogene	0.170064	0.484753	0.200743
ENSSSCG00000004825	CHSY1	39.6832	45.0982	59.4186
ENSSSCG00000004349	FAXC	4.29118	5.39271	2.93224
ENSSSCG00000005308	RUSC2	10.3444	10.7348	7.67469
ENSSSCG00000004826	SELENOS	111.663	94.6807	127.609
ENSSSCG00000005309	FAM166B	0.227848	0.282551	0.155823
ENSSSCG00000005310	TESK1	8.31006	12.0049	5.94622
ENSSSCG00000037594	PNISR	23.8386	49.6165	23.3747
ENSSSCG00000032916	protein_coding	26.934	22.386	30.9772
ENSSSCG00000035584	GABRG3	0.0440728	0.354674	0.518735
ENSSSCG00000005312	SIT1	0.0521805	0.0337848	0.356664
ENSSSCG00000005314	ARHGEF39	11.4612	10.6928	4.24975
ENSSSCG00000004020	SFT2D1	86.9402	67.9384	112.913
ENSSSCG00000005313	CCDC107	16.8826	16.1267	25.0851
ENSSSCG00000050732	protein_coding	1.4053	5.65295	2.77109
ENSSSCG00000051368	CA9	1.02335	0.988998	0.724658
ENSSSCG00000004351	USP45	10.4693	15.3237	8.90681
ENSSSCG00000038757	protein_coding	15.4511	14.521	15.2501
ENSSSCG00000005316	TPM2	120.503	133.846	101.451
ENSSSCG00000004353	CCNC	49.9407	49.0103	45.4867
ENSSSCG00000004027	PDE10A	3.30526	11.3408	7.39597
ENSSSCG00000004355	protein_coding	3.23746	3.31728	1.9327
ENSSSCG00000005150	KLHL9	38.5171	53.805	45.2868
ENSSSCG00000043519	protein_coding	10.0611	14.6649	5.58588
ENSSSCG00000005317	TLN1	124.051	245.116	80.7016
ENSSSCG00000004830	protein_coding	10.9624	15.1852	6.39307
ENSSSCG00000030003	protein_coding	0.413511	0.228605	0
ENSSSCG00000004831	protein_coding	3.37656	1.98338	1.13379
ENSSSCG00000004832	UBE3A	43.1854	67.7641	43.0616
ENSSSCG00000038527	protein_coding	0.579707	0.87093	0.849925
ENSSSCG00000004029	QKI	50.9782	77.3998	46.9784
ENSSSCG00000005318	CREB3	65.0568	77.4753	78.2638
ENSSSCG00000004835	MAGEL2	7.29737	17.8725	9.7909
ENSSSCG00000004836	MKRN3	1.20308	3.24685	4.6838
ENSSSCG00000005319	GBA2	42.509	53.052	42.9677
ENSSSCG00000005320	RGP1	4.47747	7.36506	3.44452
ENSSSCG00000038905	MSMP	0.437358	0.615736	0.481324
ENSSSCG00000005322	NPR2	6.16988	10.2686	6.42741
ENSSSCG00000004358	ASCC3	42.4851	66.1497	53.0744
ENSSSCG00000004839	protein_coding	1.97446	5.28849	0.483865
ENSSSCG00000025842	SPAG8	24.9345	18.2751	22.7584
ENSSSCG00000005324	FAM221B	0.883533	1.48385	0.758764
ENSSSCG00000005325	TMEM8B	1.23701	1.71271	1.97755
ENSSSCG00000048929	protein_coding	0.256379	0.827753	0.21676
ENSSSCG00000004840	OTUD7A	1.01688	1.54951	0.742995
ENSSSCG00000026006	KLF13	12.3364	22.3526	10.0927
ENSSSCG00000004361	GRIK2	0.713897	10.8253	7.57033
ENSSSCG00000034362	pseudogene	0.0475027	0.623243	0
ENSSSCG00000005338	RECK	15.8962	35.3664	51.0477
ENSSSCG00000031236	GLIPR2	60.1757	56.1077	52.6659
ENSSSCG00000004844	MTMR10	24.8879	32.9488	15.9615
ENSSSCG00000004845	FAN1	7.43339	11.2824	5.27077
ENSSSCG00000004847	MPHOSPH10	10.5135	17.1457	7.56465
ENSSSCG00000035696	MCEE	14.0985	9.77414	10.1236
ENSSSCG00000004364	HACE1	19.5805	28.1265	14.2416
ENSSSCG00000024660	protein_coding	1.30657	0.838538	0.756327
ENSSSCG00000037612	LIN28B	6.58815	6.33685	2.02173
ENSSSCG00000037131	CLTA	74.1052	89.2186	72.4494
ENSSSCG00000037468	GNE	16.6424	11.2138	6.35744
ENSSSCG00000004366	BVES	2.71514	3.36432	2.24646
ENSSSCG00000004367	POPDC3	2.80631	6.90838	4.41413
ENSSSCG00000005343	RNF38	25.409	44.3161	26.5765
ENSSSCG00000005344	MELK	11.9331	11.4877	3.93371
ENSSSCG00000004368	PREP	31.9535	49.5999	24.1814
ENSSSCG00000004850	FAM189A1	1.58542	2.96048	0.31921
ENSSSCG00000004032	PRKN	2.97638	4.74958	4.88192
ENSSSCG00000004854	TJP1	40.2762	74.3579	31.2022
ENSSSCG00000004033	AGPAT4	2.57129	2.91652	1.88661
ENSSSCG00000004037	MAP3K4	13.8612	29.8334	16.2789
ENSSSCG00000050965	pseudogene	4.61771	17.2056	4.31503
ENSSSCG00000004370	ATG5	9.80664	12.434	10.6637
ENSSSCG00000004369	PRDM1	3.25811	3.57819	1.07495
ENSSSCG00000004038	PLG	137.032	47.3903	9.31379
ENSSSCG00000004039	SLC22A3	5.50209	7.0966	22.5829
ENSSSCG00000005346	ZCCHC7	10.5948	18.3956	11.5519
ENSSSCG00000005349	GRHPR	28.8851	24.4222	16.6672
ENSSSCG00000036340	ZBTB5	6.80085	9.41491	6.94077
ENSSSCG00000005347	POLR1E	16.8843	13.124	16.0338
ENSSSCG00000005781	TARS3	4.54564	2.90336	0.561436
ENSSSCG00000005782	TM2D3	7.44688	12.5336	8.52903
ENSSSCG00000004371	CRYBG1	10.5964	40.4978	41.3077
ENSSSCG00000046528	protein_coding	1.21222	5.15576	5.83438
ENSSSCG00000004373	RTN4IP1	6.6162	9.70744	3.46696
ENSSSCG00000004374	QRSL1	19.7585	19.8294	16.1756
ENSSSCG00000004041	SLC22A1	0.894085	1.01897	0.345653
ENSSSCG00000004044	IGF2R	45.7043	82.4661	51.6934
ENSSSCG00000050320	protein_coding	12.6367	8.01765	10.1836
ENSSSCG00000004047	MRPL18	8.49173	15.0616	3.90855
ENSSSCG00000005352	FRMPD1	0.172779	1.13521	0.474171
ENSSSCG00000005354	TRMT10B	4.1008	5.0962	4.27622
ENSSSCG00000004048	TCP1	43.1767	52.5964	30.5982
ENSSSCG00000005355	EXOSC3	16.8119	14.3174	12.9577
ENSSSCG00000005785	PCSK6	57.6929	111.436	48.5937
ENSSSCG00000005786	SNRPA1	11.1119	15.9698	8.82786
ENSSSCG00000031023	CD24	649.078	518.335	455.929
ENSSSCG00000005356	DCAF10	25.928	35.8404	24.3247
ENSSSCG00000004049	ACAT2	76.6844	66.1421	54.6744
ENSSSCG00000032554	protein_coding	43.4952	49.4826	40.5621
ENSSSCG00000004050	WTAP	55.3182	68.4651	47.5136
ENSSSCG00000040317	SOD2	42.9494	26.5116	25.463
ENSSSCG00000005787	CTDP1	4.2369	6.6423	3.88564
ENSSSCG00000040252	protein_coding	7.49698	8.3517	8.51606
ENSSSCG00000004052	FNDC1	0.128195	0.469654	0.0422544
ENSSSCG00000037985	MTRES1	4.20809	5.08235	4.291
ENSSSCG00000031159	BEND3	9.89824	13.8724	5.12872
ENSSSCG00000005358	protein_coding	19.3985	35.3186	21.8896
ENSSSCG00000004856	NFATC1	1.97847	3.53751	1.81927
ENSSSCG00000004857	ATP9B	6.48547	12.2222	6.34706
ENSSSCG00000040521	protein_coding	0	0.271901	0.115984
ENSSSCG00000004053	TAGAP	1.51866	3.06945	1.00639
ENSSSCG00000004055	RSPH3	2.3545	3.57442	2.03874
ENSSSCG00000036168	PDSS2	2.6826	4.41973	1.68889
ENSSSCG00000043730	pseudogene	0.290728	1.00934	0.214918
ENSSSCG00000047444	protein_coding	0.137524	0.539141	0.460116
ENSSSCG00000005361	ALDH1B1	17.0775	16.3638	11.6175
ENSSSCG00000036984	GALR1	0.19913	0.673874	1.33718
ENSSSCG00000004058	EZR	240.602	256.556	285.553
ENSSSCG00000004057	SYTL3	0.483891	0.835055	0.758302
ENSSSCG00000033107	DYNLT1	12.7965	7.70091	12.0238
ENSSSCG00000024876	TMEM181	11.7207	16.9944	11.2752
ENSSSCG00000038767	MBP	9.53525	10.0315	5.80851
ENSSSCG00000023533	ZNF236	7.47015	13.9803	5.64723
ENSSSCG00000004379	SOBP	2.02268	4.39019	1.67976
ENSSSCG00000045508	CCDC180	5.14948	6.04262	5.06663
ENSSSCG00000005366	NCBP1	19.8156	22.3381	16.9468
ENSSSCG00000005367	TSTD2	28.7086	33.983	33.0566
ENSSSCG00000005368	XPA	6.54631	11.3542	7.00431
ENSSSCG00000004859	ZNF516	5.44078	5.84808	3.71402
ENSSSCG00000031776	protein_coding	5.67479	9.38231	5.96275
ENSSSCG00000043930	protein_coding	0.183044	1.16894	0.213884
ENSSSCG00000033392	SCML4	0.43994	0.889193	0.729499
ENSSSCG00000004382	SEC63	35.2478	57.0954	42.8996
ENSSSCG00000004383	OSTM1	50.565	43.5402	60.9646
ENSSSCG00000049997	protein_coding	0.0945521	0.310609	0.0376561
ENSSSCG00000005371	TRMO	14.9725	13.138	6.85078
ENSSSCG00000024019	protein_coding	36.1989	22.1452	33.8769
ENSSSCG00000012314	SERAC1	7.20169	12.9634	8.52055
ENSSSCG00000012315	SYNJ2	8.51016	14.8761	5.38771
ENSSSCG00000004834	NDN	21.7787	26.0491	35.0208
ENSSSCG00000004385	SNX3	136.508	124.203	128.538
ENSSSCG00000004861	TSHZ1	8.27789	22.0453	13.3202
ENSSSCG00000032488	ZADH2	28.1123	34.1749	30.5858
ENSSSCG00000005373	NANS	8.50884	10.6641	5.46642
ENSSSCG00000033222	TRIM14	2.07338	3.16039	1.48263
ENSSSCG00000005375	CORO2A	18.6607	34.2967	12.1609
ENSSSCG00000005376	TBC1D2	5.3875	7.93966	4.84589
ENSSSCG00000040199	AFG1L	8.93127	12.2797	8.03552
ENSSSCG00000030535	SNX9	25.9566	41.7211	24.0881
ENSSSCG00000004387	protein_coding	21.7193	48.9203	19.8167
ENSSSCG00000033971	ZNF407	14.9962	29.9656	13.9714
ENSSSCG00000035027	ZDHHC14	5.10357	4.75427	2.89752
ENSSSCG00000004388	ARMC2	1.12332	0.806853	0.611285
ENSSSCG00000004869	CNDP1	9.68669	14.5907	10.5024
ENSSSCG00000027558	GABBR2	1.23301	7.9864	4.82984
ENSSSCG00000004063	TMEM242	5.87437	6.32597	5.64801
ENSSSCG00000004870	CNDP2	101.135	100.746	68.5789
ENSSSCG00000004390	SESN1	33.031	36.6189	24.5373
ENSSSCG00000005378	ANKS6	1.75241	3.79718	2.31627
ENSSSCG00000004391	CEP57L1	2.35081	4.93199	1.85336
ENSSSCG00000005379	GALNT12	4.14234	3.3365	2.26708
ENSSSCG00000004064	ARID1B	15.0998	25.6055	11.5358
ENSSSCG00000004875	CYB5A	106.819	89.5371	58.3631
ENSSSCG00000032494	TIMM21	24.1961	28.8282	20.9258
ENSSSCG00000004873	FBXO15	3.81724	3.8622	1.29137
ENSSSCG00000005380	COL15A1	39.2797	87.098	51.6094
ENSSSCG00000004415	protein_coding	0.86883	1.6195	0.854724
ENSSSCG00000004656	protein_coding	42.0527	64.6199	63.8085
ENSSSCG00000004068	NOX3	0.0774818	0.360965	0.914766
ENSSSCG00000004414	CD164	183.731	215.869	216.613
ENSSSCG00000035016	protein_coding	0.518825	0.42558	0.266377
ENSSSCG00000024361	TFB1M	12.406	15.4806	7.64447
ENSSSCG00000020859	CBLN2	0.0452969	0.169389	0.113991
ENSSSCG00000004065	TIAM2	27.7765	53.711	16.1969
ENSSSCG00000004408	SMPD2	21.3137	31.9553	28.8301
ENSSSCG00000032214	SOCS6	19.0932	24.6986	23.3674
ENSSSCG00000004412	MICAL1	11.0008	23.4756	21.6687
ENSSSCG00000004070	SCAF8	34.338	56.0969	32.6692
ENSSSCG00000005382	TGFBR1	89.2351	92.2289	68.221
ENSSSCG00000032574	RTTN	7.02853	12.4567	7.85166
ENSSSCG00000004411	ZBTB24	6.33675	9.14753	7.60628
ENSSSCG00000004071	CNKSR3	1.82068	5.42663	2.39219
ENSSSCG00000046319	pseudogene	0.269738	0.717045	0.837075
ENSSSCG00000004405	FIG4	11.1494	17.5794	14.8617
ENSSSCG00000028977	DOK6	2.14283	3.04022	1.22344
ENSSSCG00000032084	protein_coding	2.77764	1.59844	0.369985
ENSSSCG00000004075	RGS17	0.922619	0.945421	1.573
ENSSSCG00000004884	TMX3	32.5606	41.7506	32.144
ENSSSCG00000004404	protein_coding	0.638279	0.664346	0.195168
ENSSSCG00000005383	ALG2	28.8315	32.994	40.9364
ENSSSCG00000004076	MTRF1L	8.22503	17.3953	9.14632
ENSSSCG00000038914	SEC61B	107.482	90.0789	109.749
ENSSSCG00000004077	FBXO5	3.75803	5.28109	1.9735
ENSSSCG00000004403	CDC40	20.6778	26.66	21.6004
ENSSSCG00000005385	NR4A3	0.593224	2.49715	0.255614
ENSSSCG00000031536	MYCT1	7.38626	12.1777	8.84582
ENSSSCG00000035941	DSEL	15.3785	22.1289	7.62095
ENSSSCG00000004402	METTL24	2.0368	1.90126	0.640531
ENSSSCG00000004399	SLC22A16	0.521071	0.149286	0.113863
ENSSSCG00000005386	STX17	16.0356	24.8352	14.0444
ENSSSCG00000047724	protein_coding	0.0807002	0.307422	0.0841758
ENSSSCG00000004081	protein_coding	0.654014	0.641454	1.11657
ENSSSCG00000037424	CDK19	14.4487	32.5941	16.2443
ENSSSCG00000004886	CDH7	0.373418	2.51824	1.0986
ENSSSCG00000040634	ERP44	41.1607	59.0311	54.7058
ENSSSCG00000004888	SERPINB8	8.75108	11.4044	10.402
ENSSSCG00000004889	SERPINB10	0.304971	0.0530497	0.0742316
ENSSSCG00000049158	protein_coding	8.50176	13.5033	8.3095
ENSSSCG00000004890	SERPINB2	6.84931	4.47994	1.89264
ENSSSCG00000004392	AMD1	128.138	168.968	61.58
ENSSSCG00000034000	protein_coding	5.89428	5.58286	7.23093
ENSSSCG00000005388	INVS	7.66536	11.9605	9.13416
ENSSSCG00000004891	SERPINB7	1.13676	2.67979	0.687063
ENSSSCG00000004393	GTF3C6	41.8195	37.5875	34.3548
ENSSSCG00000004082	protein_coding	5.94409	12.5098	6.61657
ENSSSCG00000022337	SERPINB11	0.597811	0.578817	0.605598
ENSSSCG00000004394	RPF2	7.70936	7.77931	6.84385
ENSSSCG00000005389	TEX10	20.9687	35.0686	24.2545
ENSSSCG00000004419	SLC16A10	20.8346	75.5412	45.8563
ENSSSCG00000041409	MFSD4B	14.7257	20.5737	20.9727
ENSSSCG00000025777	ESR1	1.03001	0.359998	0.719822
ENSSSCG00000025703	REV3L	17.5798	36.7902	20.4568
ENSSSCG00000039151	SERPINB12	1.10495	6.06252	1.80104
ENSSSCG00000005391	MSANTD3-TMEFF1	7.87778	7.33895	5.32719
ENSSSCG00000004894	SERPINB5	55.0446	65.2925	32.1585
ENSSSCG00000004893	VPS4B	73.4454	86.8576	75.7908
ENSSSCG00000004420	TRAF3IP2	3.34315	3.03991	1.51943
ENSSSCG00000004087	CCDC170	2.39003	2.74008	1.40441
ENSSSCG00000037954	CAVIN4	0.714398	0.863305	0.396949
ENSSSCG00000004088	ARMT1	6.95696	9.2271	4.49506
ENSSSCG00000004089	RMND1	6.71241	7.59825	6.53191
ENSSSCG00000025744	KDSR	12.0869	23.9106	19.5299
ENSSSCG00000004090	ZBTB2	7.35335	9.88351	4.95702
ENSSSCG00000046336	pseudogene	0.106826	0.803573	0.259192
ENSSSCG00000004421	FYN	22.3471	38.9685	25.8011
ENSSSCG00000031733	AKAP12	21.4415	25.2915	17.6643
ENSSSCG00000005393	PLPPR1	0.210518	0.241237	2.10679
ENSSSCG00000004896	PHLPP1	8.73188	22.5093	13.4795
ENSSSCG00000004092	MTHFD1L	15.2901	15.1466	7.22718
ENSSSCG00000004422	CCN6	1.25716	0.808287	2.20109
ENSSSCG00000004897	ZCCHC2	13.788	25.0649	12.9925
ENSSSCG00000004423	TUBE1	8.46963	12.9918	6.03399
ENSSSCG00000004898	TNFRSF11A	5.59222	10.4723	6.84118
ENSSSCG00000035245	BAAT	0.129397	0.25428	0.395623
ENSSSCG00000004899	RELCH	22.2504	37.5655	23.4927
ENSSSCG00000027974	MRPL50	12.5493	9.28052	11.6601
ENSSSCG00000004425	LAMA4	130.884	175.684	96.9395
ENSSSCG00000032778	PLEKHG1	5.71763	12.0958	7.17565
ENSSSCG00000034239	ZNF189	16.9912	19.192	20.2039
ENSSSCG00000038300	ALDOB	13.3097	8.67801	3.32408
ENSSSCG00000005174	RRAGA	40.5977	48.5049	32.4099
ENSSSCG00000029687	PGAP4	3.43834	6.6841	4.30035
ENSSSCG00000037803	MARCKS	266.614	310.648	280.674
ENSSSCG00000004901	PIGN	29.0871	33.2109	28.1235
ENSSSCG00000004432	HDAC2	36.2602	39.8649	29.8171
ENSSSCG00000005399	RNF20	21.7854	35.0455	19.1971
ENSSSCG00000032525	protein_coding	0.215309	2.39822	3.72773
ENSSSCG00000005400	GRIN3A	0.557254	1.42331	0.492331
ENSSSCG00000004096	protein_coding	0.0591945	0.199243	0.621228
ENSSSCG00000026042	ULBP1	1.15133	1.00896	1.52926
ENSSSCG00000004101	LRP11	1.97623	2.44259	7.93963
ENSSSCG00000004433	HS3ST5	7.15085	25.6619	0.563692
ENSSSCG00000004103	PCMT1	21.8368	19.4004	17.6488
ENSSSCG00000004902	RNF152	11.2176	10.4383	3.68769
ENSSSCG00000042982	protein_coding	0.112583	0.617047	0.0552599
ENSSSCG00000005403	SMC2	29.922	43.1222	15.5212
ENSSSCG00000004434	FRK	0.234217	0.118443	0.9759
ENSSSCG00000004903	CDH20	0.814334	0.353956	0.335378
ENSSSCG00000004105	NUP43	13.4035	13.2725	9.04149
ENSSSCG00000004435	NT5DC1	6.49065	5.86485	17.5235
ENSSSCG00000035397	protein_coding	0.101749	0.622678	0.0424977
ENSSSCG00000031644	protein_coding	4.00967	7.10777	4.25482
ENSSSCG00000004106	LATS1	26.9223	40.9723	24.7142
ENSSSCG00000032928	GPR135	0.375658	0.61104	0.453498
ENSSSCG00000005424	NIPSNAP3A	28.3491	29.6156	24.6259
ENSSSCG00000004438	TSPYL1	35.7952	43.5473	38.857
ENSSSCG00000026454	PMAIP1	6.57659	8.75973	3.44538
ENSSSCG00000004104	KATNA1	8.52878	10.6896	6.76411
ENSSSCG00000030067	GINM1	51.1539	66.2224	73.3587
ENSSSCG00000004441	protein_coding	59.3055	79.2061	43.898
ENSSSCG00000028867	PPIL4	15.653	26.033	14.8532
ENSSSCG00000004109	ZC3H12D	2.81964	1.5017	5.17282
ENSSSCG00000036064	CALHM6	2.01974	1.67634	0.966823
ENSSSCG00000040660	TRAPPC3L	0.0553499	0.504281	0.118912
ENSSSCG00000005423	ABCA1	95.5072	141.02	73.7211
ENSSSCG00000004261	protein_coding	0.482561	0.301481	0.43514
ENSSSCG00000031898	CALHM5	4.4685	8.71352	48.7989
ENSSSCG00000004445	CALHM4	0.198265	0.555843	0.265222
ENSSSCG00000004110	TAB2	35.0031	55.0249	24.3014
ENSSSCG00000004907	CCBE1	4.50823	0.95712	1.74671
ENSSSCG00000004446	RWDD1	41.1163	42.839	46.1945
ENSSSCG00000004908	LMAN1	142.647	142.17	120.625
ENSSSCG00000028974	UST	7.04756	9.55032	9.85309
ENSSSCG00000005425	SLC44A1	72.6109	91.1186	93.6204
ENSSSCG00000037300	GRP	0.0346545	0.633371	2.98173
ENSSSCG00000029003	protein_coding	3.42462	3.03126	1.4102
ENSSSCG00000004912	SEC11C	134.685	96.377	229.106
ENSSSCG00000004170	protein_coding	6.36068	6.2421	6.88296
ENSSSCG00000033175	SASH1	17.3926	31.4611	12.9745
ENSSSCG00000005426	FSD1L	8.54719	11.6023	8.28858
ENSSSCG00000034704	ZNF532	21.9168	42.252	20.3793
ENSSSCG00000004453	SNAP91	0.816119	2.40199	0.394992
ENSSSCG00000005128	TUSC1	4.61833	4.5712	7.7603
ENSSSCG00000048240	SAMD5	15.0861	11.1009	4.81217
ENSSSCG00000004917	MALT1	7.45051	9.3599	5.96453
ENSSSCG00000004452	PRSS35	3.95651	25.8557	12.8178
ENSSSCG00000004113	STXBP5	18.2664	44.1435	27.2912
ENSSSCG00000039896	TMEM38B	10.8419	7.72923	5.94304
ENSSSCG00000004454	ME1	6.09977	18.3484	65.934
ENSSSCG00000004918	ALPK2	0.526277	0.453184	0.192704
ENSSSCG00000031592	ZNF462	6.49779	11.4248	3.3253
ENSSSCG00000029129	RWDD2A	5.40255	6.77782	3.59247
ENSSSCG00000004456	PGM3	40.7904	43.706	18.155
ENSSSCG00000045588	pseudogene	0.301998	0.584501	0.229366
ENSSSCG00000005436	RAD23B	98.571	136.777	72.1426
ENSSSCG00000005437	KLF4	12.2729	50.4534	7.85445
ENSSSCG00000004457	DOP1A	13.5337	23	11.5723
ENSSSCG00000004919	NEDD4L	13.3748	20.9718	5.73458
ENSSSCG00000005440	protein_coding	14.0252	13.1967	12.4174
ENSSSCG00000004114	RAB32	7.8621	9.92013	5.11548
ENSSSCG00000033910	IFN-OMEGA-2	0.360026	0.0928288	0
ENSSSCG00000005152	IFN-DELTA-1	2.42565	2.89675	0.0875352
ENSSSCG00000005441	ELP1	21.5319	27.2794	17.6146
ENSSSCG00000026346	UBE3D	2.77959	3.07794	1.41551
ENSSSCG00000004458	TPBG	11.4431	15.2037	5.33975
ENSSSCG00000005444	TMEM245	33.045	63.3097	33.0787
ENSSSCG00000004460	IBTK	37.2939	59.0516	33.7829
ENSSSCG00000004921	ATP8B1	85.1724	117.44	35.1108
ENSSSCG00000038075	IFN-OMEGA-5	0.0407287	0.52423	0
ENSSSCG00000004464	TENT5A	37.3239	76.4262	62.6182
ENSSSCG00000048786	pseudogene	0.0954521	0.499585	0.0666454
ENSSSCG00000038824	FRRS1L	1.21695	10.4695	1.26139
ENSSSCG00000004923	SLC51B	0.569258	1.62094	1.06008
ENSSSCG00000004120	SHPRH	15.7521	28.702	17.599
ENSSSCG00000038071	RASL12	18.8468	63.612	56.6898
ENSSSCG00000035506	UBAP1L	0.260352	0.373561	0.252807
ENSSSCG00000005446	EPB41L4B	23.4337	56.6066	16.8991
ENSSSCG00000004926	PDCD7	16.1431	19.7576	16.6647
ENSSSCG00000004927	CLPX	56.7713	72.3642	62.7737
ENSSSCG00000004928	CILP	1.96532	6.67601	7.3141
ENSSSCG00000004121	FBXO30	7.68094	17.1549	13.1949
ENSSSCG00000004465	BCKDHB	20.225	19.8394	21.0382
ENSSSCG00000004929	PARP16	7.89288	9.16325	7.10475
ENSSSCG00000005449	PTPN3	27.6758	46.3188	21.2323
ENSSSCG00000004931	IGDCC4	13.117	26.0706	10.3528
ENSSSCG00000004466	TTK	20.5233	24.2795	8.62424
ENSSSCG00000005340	CCIN	0.567328	0.603391	0.336961
ENSSSCG00000004123	UTRN	44.8701	60.467	29.0965
ENSSSCG00000028080	ELOVL4	6.01609	6.6336	2.58558
ENSSSCG00000033120	PALM2AKAP2	23.5516	57.9118	29.6653
ENSSSCG00000004934	DPP8	25.2184	37.2305	22.2521
ENSSSCG00000032015	SH3BGRL2	134.971	146.666	170.702
ENSSSCG00000004125	STX11	8.23971	4.73706	9.47998
ENSSSCG00000004469	LCA5	1.04809	1.8179	1.29092
ENSSSCG00000004127	PLAGL1	19.049	49.758	81.284
ENSSSCG00000005452	C9orf152	0.870839	0.371846	0.175213
ENSSSCG00000036297	protein_coding	0.270737	3.78622	0.367973
ENSSSCG00000004935	HACD3	140.353	120.07	143.703
ENSSSCG00000004128	ZC2HC1B	0.257388	2.37607	8.61223
ENSSSCG00000004470	protein_coding	26.5478	34.5321	34.0033
ENSSSCG00000040918	protein_coding	7.77983	11.0546	8.71578
ENSSSCG00000039614	protein_coding	1.11876	0.72752	1.17655
ENSSSCG00000005453	protein_coding	199.898	176.878	244.199
ENSSSCG00000004473	PHIP	26.9466	52.9309	19.8856
ENSSSCG00000004936	INTS14	11.8274	17.9172	11.8242
ENSSSCG00000037071	protein_coding	0.393059	0	0.286527
ENSSSCG00000004132	PHACTR2	15.7762	21.5747	21.0672
ENSSSCG00000033562	GJB7	5.12118	5.35661	4.89703
ENSSSCG00000004472	IRAK1BP1	5.47471	6.84081	9.28236
ENSSSCG00000004937	SLC24A1	0.300299	1.13447	8.05768
ENSSSCG00000004133	FUCA2	95.0816	67.6041	126.479
ENSSSCG00000005455	SVEP1	15.3602	26.2947	50.3144
ENSSSCG00000004134	PEX3	19.2257	15.8909	16.2253
ENSSSCG00000004938	DENND4A	8.28937	14.2638	8.36488
ENSSSCG00000004475	HTR1B	3.85541	2.92157	1.23276
ENSSSCG00000039598	ADAT2	2.57047	3.36979	1.95586
ENSSSCG00000032312	RAB11A	137.664	129.57	126.45
ENSSSCG00000004136	AIG1	6.76135	8.31589	5.40096
ENSSSCG00000005456	MUSK	0.289197	0.173398	0.0380811
ENSSSCG00000004138	HIVEP2	4.87754	9.74104	5.44751
ENSSSCG00000005457	LPAR1	27.4622	20.0579	14.6987
ENSSSCG00000044542	protein_coding	1.07723	3.55915	0.87623
ENSSSCG00000044924	protein_coding	1.5217	2.73456	0.649137
ENSSSCG00000004139	ADGRG6	16.7487	33.4452	17.3232
ENSSSCG00000004140	VTA1	26.448	24.8702	27.0046
ENSSSCG00000004941	DIS3L	11.6872	13.5251	8.20021
ENSSSCG00000005459	ECPAS	31.6451	52.5139	27.8586
ENSSSCG00000004478	MYO6	31.4026	60.1194	85.9213
ENSSSCG00000004942	TIPIN	9.29546	10.4135	6.02503
ENSSSCG00000004142	CITED2	98.6564	132.813	109.158
ENSSSCG00000004943	MAP2K1	24.0175	27.2779	12.5379
ENSSSCG00000004143	TXLNB	0.114232	0.271236	0.628522
ENSSSCG00000038941	SNAPC5	2.05623	2.82865	1.90808
ENSSSCG00000004144	HECA	11.1266	19.0982	14.1737
ENSSSCG00000004945	RPL4	363.761	324.265	275.822
ENSSSCG00000004145	ABRACL	159.557	108.032	132.175
ENSSSCG00000020702	SENP6	80.6886	133.166	76.4528
ENSSSCG00000004146	REPS1	63.0255	98.2185	57.0613
ENSSSCG00000004946	ZWILCH	18.1636	22.585	9.1499
ENSSSCG00000004479	FILIP1	3.45303	6.8055	4.94099
ENSSSCG00000051767	pseudogene	0.195375	0.862439	0.165517
ENSSSCG00000004947	LCTL	0.715138	0.505149	0.489197
ENSSSCG00000037744	ZNF483	3.61275	6.03661	2.68323
ENSSSCG00000033155	TMEM30A	81.0311	81.4533	85.1892
ENSSSCG00000004148	CCDC28A	6.28963	6.83238	6.33723
ENSSSCG00000021386	PTGR1	93.9673	45.4623	77.4791
ENSSSCG00000042365	protein_coding	0.86431	1.47047	0.742554
ENSSSCG00000004948	SMAD6	37.3198	41.5441	33.8486
ENSSSCG00000004480	COX7A2	509.511	352.595	438.922
ENSSSCG00000005460	DNAJC25	18.3513	26.2475	16.9004
ENSSSCG00000004149	NHSL1	7.23989	16.1407	7.92169
ENSSSCG00000004952	SMAD3	18.4409	22.5739	11.9159
ENSSSCG00000046439	GNG10	88.4444	74.296	92.2749
ENSSSCG00000004150	protein_coding	15.3346	15.4242	15.0923
ENSSSCG00000004484	COL12A1	343.367	503.179	207.816
ENSSSCG00000004951	AAGAB	37.203	44.5337	33.6987
ENSSSCG00000022780	UGCG	39.1766	58.7676	48.4077
ENSSSCG00000004954	C15orf61	6.5389	4.67088	8.20993
ENSSSCG00000038420	PERP	177.1	138.267	256.228
ENSSSCG00000005465	SUSD1	4.01429	6.43793	2.22149
ENSSSCG00000004154	TNFAIP3	5.17994	7.26506	6.91422
ENSSSCG00000004955	MAP2K5	5.82994	12.1416	5.25234
ENSSSCG00000004156	IFNGR1	193.109	171.096	97.9136
ENSSSCG00000005466	PTBP3	59.8473	84.7084	56.0441
ENSSSCG00000050929	pseudogene	0.16756	0.632393	0.126868
ENSSSCG00000004158	IL22RA2	0.647944	0.658316	0.762349
ENSSSCG00000004157	IL20RA	1.05005	2.87847	5.43034
ENSSSCG00000004159	SLC35D3	0.509581	0.0604798	0
ENSSSCG00000004160	PEX7	11.7896	12.3887	12.448
ENSSSCG00000004485	CD109	62.1084	28.7838	23.9719
ENSSSCG00000026041	MAP3K5	24.342	31.5723	10.5138
ENSSSCG00000005467	HSDL2	18.3167	15.3759	18.4984
ENSSSCG00000004958	PIAS1	21.7618	32.2786	22.4649
ENSSSCG00000046709	pseudogene	1.33055	6.93966	1.04767
ENSSSCG00000005469	KIAA1958	5.98119	6.76671	1.77615
ENSSSCG00000026194	INIP	16.3783	20.6785	14.5235
ENSSSCG00000039049	MAP7	9.72288	17.5369	9.32438
ENSSSCG00000004486	SLC17A5	21.8224	24.606	27.7458
ENSSSCG00000026517	CALML4	36.7029	34.1158	29.0956
ENSSSCG00000005471	SNX30	22.7588	31.0597	11.2307
ENSSSCG00000004957	CLN6	12.136	15.7584	6.24631
ENSSSCG00000004489	protein_coding	8232.24	7381.44	7880.21
ENSSSCG00000005472	SLC46A2	0.0996767	0.127125	0.450866
ENSSSCG00000005474	SAL1	1.97309	1.24914	4.03502
ENSSSCG00000022419	FEM1B	49.0226	63.2047	52.648
ENSSSCG00000047560	protein_coding	0.266809	0.694569	1.0455
ENSSSCG00000037674	protein_coding	634.747	724.941	684.394
ENSSSCG00000004163	BCLAF1	37.8885	66.833	37.3528
ENSSSCG00000005475	protein_coding	0.806586	1.61043	1.58512
ENSSSCG00000004487	MTO1	17.0515	18.536	12.1631
ENSSSCG00000004961	ITGA11	11.1246	19.1539	8.02265
ENSSSCG00000021383	CGAS	0.597155	1.44698	0.755136
ENSSSCG00000004164	MTFR2	6.1905	6.2535	1.9961
ENSSSCG00000005477	FKBP15	20.1426	29.9613	16.861
ENSSSCG00000004165	PDE7B	2.83758	3.66821	3.37213
ENSSSCG00000004962	CORO2B	0.919335	2.51144	1.34473
ENSSSCG00000004490	SETBP1	10.8637	18.3336	11.1592
ENSSSCG00000004963	protein_coding	20.0068	21.9415	14.5587
ENSSSCG00000023714	SLC31A2	3.36818	3.76811	5.60748
ENSSSCG00000004166	AHI1	3.39022	5.0306	2.08812
ENSSSCG00000034278	SLC31A1	139.47	81.6404	61.3744
ENSSSCG00000033177	CDC26	12.5834	11.4286	10.4937
ENSSSCG00000024648	PRPF4	25.6522	28.4857	20.305
ENSSSCG00000004492	SLC14A1	0.485913	2.30457	0.0671718
ENSSSCG00000004966	NOX5	0.82622	1.51784	4.29867
ENSSSCG00000027688	RNF183	1.47208	0.997481	2.33692
ENSSSCG00000020987	WDR31	4.79209	6.45042	1.669
ENSSSCG00000004167	MYB	0.335192	0.162441	0.0832998
ENSSSCG00000026078	GLCE	32.6835	41.8491	47.925
ENSSSCG00000021173	BSPRY	35.7065	41.8094	35.8871
ENSSSCG00000039861	HDHD3	6.32391	6.48534	6.04319
ENSSSCG00000004968	PAQR5	5.78917	5.29651	6.67241
ENSSSCG00000021072	EPG5	15.5289	29.9281	16.7949
ENSSSCG00000032787	ALAD	26.1449	49.0681	17.1134
ENSSSCG00000005478	protein_coding	53.7032	45.1723	64.2745
ENSSSCG00000005479	C9orf43	0.246342	0.507353	0.137296
ENSSSCG00000004969	KIF23	31.7952	47.9443	16.3331
ENSSSCG00000004169	HBS1L	17.0644	19.3269	17.3357
ENSSSCG00000004499	ATP5F1A	166.49	146.806	134.342
ENSSSCG00000005480	RGS3	5.39288	8.44391	6.24618
ENSSSCG00000004970	protein_coding	5409.43	4381.54	5571.02
ENSSSCG00000028115	ALDH8A1	5.73629	1.57249	0.366871
ENSSSCG00000004971	TLE3	25.9765	53.2702	21.9527
ENSSSCG00000021443	SGK1	93.5849	113.43	133.848
ENSSSCG00000005484	ZNF618	2.16757	3.17634	1.18244
ENSSSCG00000005485	AMBP	32.0403	29.5392	11.6403
ENSSSCG00000005486	KIF12	2.81202	1.80448	0.576335
ENSSSCG00000004498	HAUS1	19.8097	13.4127	9.53054
ENSSSCG00000004172	SLC2A12	56.0397	101.253	321.887
ENSSSCG00000022387	TBPL1	15.7975	21.1091	20.6987
ENSSSCG00000005487	COL27A1	6.66933	5.47932	2.19616
ENSSSCG00000004500	C18orf25	13.365	17.4905	11.2041
ENSSSCG00000051738	pseudogene	0.0529652	0.339661	0.114133
ENSSSCG00000004973	UACA	19.1692	26.748	14.9857
ENSSSCG00000033258	TCF21	31.0192	54.5846	18.8436
ENSSSCG00000004502	RNF165	0.233063	0.842801	0.185223
ENSSSCG00000005488	protein_coding	2766.88	1704.24	635.243
ENSSSCG00000023894	AKNA	32.6579	25.2084	9.54824
ENSSSCG00000034139	EYA4	0.871719	0.588678	0.100007
ENSSSCG00000043044	pseudogene	1.18445	1.8471	0.57055
ENSSSCG00000005490	WHRN	0.799746	3.56653	0.335175
ENSSSCG00000004974	LARP6	1.6235	2.57465	4.35779
ENSSSCG00000004177	RPS12	2249.09	1089.35	1621.14
ENSSSCG00000032835	ATP6V1G1	49.2755	49.6401	50.3845
ENSSSCG00000004976	LRRC49	0.474637	1.96463	2.48723
ENSSSCG00000004178	SLC18B1	3.63528	5.33391	2.40847
ENSSSCG00000046541	pseudogene	0.667138	0.457698	0.653816
ENSSSCG00000004179	protein_coding	1.883	7.60523	7.96542
ENSSSCG00000034087	TNFSF15	4.6908	2.07473	2.04757
ENSSSCG00000004180	protein_coding	0.655823	0.235796	0.0329326
ENSSSCG00000036457	TNFSF8	0.123742	0.208969	0.445023
ENSSSCG00000004980	THSD4	18.0853	26.1929	10.3808
ENSSSCG00000004181	VNN1	1.31003	3.25382	0.839876
ENSSSCG00000035807	pseudogene	2.14359	0.845168	0.206846
ENSSSCG00000005494	TNC	9.35516	16.1231	1.87999
ENSSSCG00000032053	ST8SIA5	1.21324	4.61086	1.36979
ENSSSCG00000037781	protein_coding	59.8724	107.193	52.7374
ENSSSCG00000004190	STX7	9.25434	12.1118	12.8628
ENSSSCG00000004979	MYO9A	22.1028	43.2668	19.3264
ENSSSCG00000034730	PIAS2	26.276	40.4363	26.9028
ENSSSCG00000004191	MOXD1	0.698948	0.598387	1.09166
ENSSSCG00000022643	KATNAL2	3.1431	3.59164	4.12632
ENSSSCG00000005771	HDHD2	10.153	11.9224	8.8967
ENSSSCG00000004192	CCN2	43.2398	66.7555	11.2416
ENSSSCG00000005768	protein_coding	83.4662	72.7737	91.2428
ENSSSCG00000040472	protein_coding	0	1.3129	0.310922
ENSSSCG00000004193	ENPP1	16.8138	28.4403	14.1638
ENSSSCG00000025616	SENP8	6.29358	7.66203	7.31682
ENSSSCG00000026486	protein_coding	31.7958	106.822	78.0425
ENSSSCG00000025992	ENPP3	0.867744	0.307627	0.30737
ENSSSCG00000004505	SMAD2	42.0366	74.8009	37.9793
ENSSSCG00000024102	protein_coding	0.101603	0.477447	0.218281
ENSSSCG00000005498	PAPPA	5.35916	5.01725	0.275025
ENSSSCG00000004985	GEMIN2	23.2554	31.3582	24.9496
ENSSSCG00000004986	TRAPPC6B	16.0322	18.7307	17.8296
ENSSSCG00000004196	MED23	31.2311	41.792	30.5309
ENSSSCG00000028076	ZBTB7C	2.87155	3.76936	0.808797
ENSSSCG00000022828	PNN	19.7979	33.1966	17.3654
ENSSSCG00000005502	ASTN2	1.93024	0.870443	0.0630539
ENSSSCG00000004506	CTIF	5.30673	10.0578	2.00819
ENSSSCG00000005501	TRIM32	12.1353	14.4183	10.438
ENSSSCG00000004195	ARG1	0.384246	0.183564	0.818331
ENSSSCG00000004507	SMAD7	9.50744	11.9935	8.77216
ENSSSCG00000005503	TLR4	2.90476	7.03969	8.06108
ENSSSCG00000036790	AKAP7	3.02809	3.88362	3.3528
ENSSSCG00000004983	protein_coding	19.4595	24.4042	18.4338
ENSSSCG00000004508	DYM	7.64163	10.4358	6.34289
ENSSSCG00000005504	BRINP1	0.461263	0.869907	1.15116
ENSSSCG00000004199	EPB41L2	27.6827	71.8071	25.9988
ENSSSCG00000048953	pseudogene	0.710621	2.06929	0.500306
ENSSSCG00000035007	RPL17-C18orf32	776.527	532.753	794.731
ENSSSCG00000004989	FBXO33	18.7471	24.0603	21.2864
ENSSSCG00000004509	LIPG	25.1865	13.3634	18.833
ENSSSCG00000041595	protein_coding	0.230362	0.438541	0.397742
ENSSSCG00000028117	CDK5RAP2	11.7065	18.7857	6.72312
ENSSSCG00000049228	pseudogene	0.321429	2.77823	0.192758
ENSSSCG00000004510	ACAA2	25.8863	21.1637	16.2707
ENSSSCG00000033538	SMLR1	2.9012	0.488202	0.119927
ENSSSCG00000030679	C14orf28	4.55153	8.35618	3.84398
ENSSSCG00000004201	TMEM200A	20.9354	43.8802	31.8385
ENSSSCG00000004996	KLHL28	17.3053	26.3358	20.1512
ENSSSCG00000027765	TOGARAM1	19.3304	28.7999	20.7131
ENSSSCG00000004511	protein_coding	36.8487	64.4742	33.5859
ENSSSCG00000004203	L3MBTL3	12.3397	19.9123	12.1863
ENSSSCG00000005506	MEGF9	16.2554	16.4379	13.9178
ENSSSCG00000004204	TMEM244	1.42085	2.51958	3.56559
ENSSSCG00000004997	PRPF39	43.5975	80.7369	36.5842
ENSSSCG00000005508	protein_coding	16.1236	30.2124	15.7116
ENSSSCG00000005507	PSMD5	57.1683	49.2656	51.8379
ENSSSCG00000021217	FKBP3	45.7152	74.0619	37.7236
ENSSSCG00000004205	ARHGAP18	28.0738	35.4513	15.8595
ENSSSCG00000045942	protein_coding	2.37848	10.7813	1.58991
ENSSSCG00000039972	protein_coding	7.44552	16.4973	8.5053
ENSSSCG00000005510	PHF19	6.26918	9.31104	5.6429
ENSSSCG00000005511	TRAF1	1.22197	1.44327	1.50065
ENSSSCG00000005000	FANCM	6.46944	9.43631	3.09371
ENSSSCG00000004516	MBD1	9.9598	17.191	9.47697
ENSSSCG00000004207	protein_coding	2.54871	15.3006	35.454
ENSSSCG00000005512	C5	2.26189	1.51094	0.541629
ENSSSCG00000004999	MIS18BP1	14.3146	22.3407	10.8852
ENSSSCG00000004517	CXXC1	25.558	28.7879	22.7773
ENSSSCG00000042942	pseudogene	0.21348	2.24794	1.65469
ENSSSCG00000045783	pseudogene	0.265855	1.47861	1.15168
ENSSSCG00000004518	SKA1	13.8421	13.7152	6.35273
ENSSSCG00000032297	protein_coding	4.49478	6.80274	3.90729
ENSSSCG00000004520	MAPK4	4.58068	6.52146	1.85369
ENSSSCG00000004521	MRO	0.0684576	0.197935	0.50068
ENSSSCG00000005002	MDGA2	0.402324	0.321592	0.600063
ENSSSCG00000004209	PTPRK	41.1713	75.2181	45.2522
ENSSSCG00000005514	RAB14	4.38819	8.69297	4.2958
ENSSSCG00000004522	ME2	28.9686	33.5474	62.051
ENSSSCG00000037508	GSN	304.08	208.182	81.4221
ENSSSCG00000038507	RPS29	578.841	281.647	597.434
ENSSSCG00000036639	STOM	52.7192	71.0651	38.2118
ENSSSCG00000024479	ELAC1	9.48346	14.2352	8.44604
ENSSSCG00000005004	LRR1	12.3683	11.754	6.90745
ENSSSCG00000005006	RPL36AL	144.826	124.126	165.587
ENSSSCG00000035611	MGAT2	109.618	117.324	130.799
ENSSSCG00000047303	pseudogene	0.269539	0.764684	0.428098
ENSSSCG00000005518	protein_coding	162.145	181.404	205.414
ENSSSCG00000004524	SMAD4	56.9799	83.836	60.1943
ENSSSCG00000005008	DNAAF2	8.85131	9.40198	7.06584
ENSSSCG00000024392	THEMIS	0.98017	0.383336	0.708353
ENSSSCG00000005519	protein_coding	0.305584	1.37197	0.127519
ENSSSCG00000034427	MEX3C	26.7585	34.2579	25.3448
ENSSSCG00000032489	KLHDC1	2.24734	4.52602	2.94633
ENSSSCG00000038602	protein_coding	0.517858	0.752665	0.306258
ENSSSCG00000005524	DAB2IP	9.01969	14.1199	7.78872
ENSSSCG00000005011	NEMF	15.3845	29.1018	17.345
ENSSSCG00000004216	ECHDC1	12.4686	20.528	5.7848
ENSSSCG00000005009	KLHDC2	20.0186	24.3063	19.3967
ENSSSCG00000004217	RNF146	33.4044	54.3701	35.3715
ENSSSCG00000005012	ARF6	56.1259	73.707	47.4704
ENSSSCG00000004218	RSPO3	32.0313	48.6964	100.499
ENSSSCG00000005528	NDUFA8	82.2799	78.2883	62.2322
ENSSSCG00000036735	VCPKMT	8.26732	10.9056	11.7011
ENSSSCG00000005015	SOS2	2.48585	5.95062	3.66783
ENSSSCG00000045632	CENPW	4.17568	4.16914	1.99218
ENSSSCG00000005530	LHX6	1.95841	3.88998	1.28735
ENSSSCG00000004528	MBD2	12.8821	18.6814	13.1328
ENSSSCG00000005016	L2HGDH	7.43718	6.58028	5.40854
ENSSSCG00000004220	TRMT11	10.3143	13.8312	10.2349
ENSSSCG00000050792	protein_coding	0.95803	3.27067	0.991602
ENSSSCG00000031354	DMAC2L	17.0348	11.2975	12.3799
ENSSSCG00000004221	HINT3	14.8423	15.7366	34.0741
ENSSSCG00000004529	POLI	4.76404	7.17205	5.03492
ENSSSCG00000030089	RBM18	39.8598	50.5715	35.7836
ENSSSCG00000004222	NCOA7	19.3671	31.3257	14.0113
ENSSSCG00000034516	CDKL1	8.74502	6.88941	7.40385
ENSSSCG00000036634	MAP4K5	40.5478	57.6229	32.1547
ENSSSCG00000005532	MRRF	14.6165	17.6813	13.7284
ENSSSCG00000004530	STARD6	0.539469	0.398768	0.447334
ENSSSCG00000048049	pseudogene	1.8315	5.54217	1.25654
ENSSSCG00000004223	HEY2	5.00853	9.0933	13.0272
ENSSSCG00000005533	PTGS1	16.6465	26.4233	26.3552
ENSSSCG00000004531	C18orf54	5.51893	10.5209	3.61661
ENSSSCG00000004224	HDDC2	6.7668	5.91204	6.56201
ENSSSCG00000005020	ATL1	2.10859	2.07275	1.55308
ENSSSCG00000004225	TPD52L1	8.1107	5.83143	1.84407
ENSSSCG00000005021	SAV1	15.5583	19.0214	12.99
ENSSSCG00000038554	PDCL	20.8105	22.901	20.843
ENSSSCG00000035243	RAB27B	10.9193	6.57902	1.99009
ENSSSCG00000005575	RC3H2	44.3196	64.7359	49.2695
ENSSSCG00000021149	RNF217	12.8958	21.7582	20.605
ENSSSCG00000004534	CCDC68	8.96832	5.78834	2.92604
ENSSSCG00000005576	ZBTB6	8.0755	9.39841	11.1182
ENSSSCG00000005022	NIN	13.3335	23.8945	17.1514
ENSSSCG00000032575	ZBTB26	9.93565	16.4913	12.5381
ENSSSCG00000020743	RABGAP1	29.5065	48.516	26.205
ENSSSCG00000036607	NKAIN2	1.0026	4.35374	1.15016
ENSSSCG00000005024	PYGL	8.53763	10.2127	5.36035
ENSSSCG00000004535	TCF4	26.6808	58.6289	38.6438
ENSSSCG00000005023	ABHD12B	0.616993	0.502366	0.331531
ENSSSCG00000005025	TRIM9	0.346198	0.24963	0.0554999
ENSSSCG00000005582	STRBP	8.64649	13.4767	9.7413
ENSSSCG00000038422	TMX1	59.4976	67.3071	38.4305
ENSSSCG00000004233	SMPDL3A	134.286	180.924	841.383
ENSSSCG00000004234	FABP7	0.0743077	1.29874	2.23906
ENSSSCG00000005027	FRMD6	37.8711	53.9241	20.6326
ENSSSCG00000004537	TXNL1	42.8983	46.6432	42.4384
ENSSSCG00000004236	PKIB	12.845	8.7791	5.11125
ENSSSCG00000028092	protein_coding	16.8253	15.1733	4.43425
ENSSSCG00000004237	SERINC1	141.016	149.376	219.405
ENSSSCG00000005584	CRB2	14.9855	7.87628	0.234747
ENSSSCG00000004538	WDR7	15.2818	25.9015	13.7558
ENSSSCG00000004238	HSF2	12.0043	22.3256	13.8254
ENSSSCG00000005029	RTRAF	173.365	160.75	199.709
ENSSSCG00000005030	NID2	212.14	363.481	91.631
ENSSSCG00000004241	GJA1	337.618	360.262	390.533
ENSSSCG00000021862	PTGER2	0.316582	0.538038	0.556543
ENSSSCG00000005585	DENND1A	15.8883	33.6497	8.71775
ENSSSCG00000004242	TBC1D32	4.48625	14.5175	18.039
ENSSSCG00000004540	ONECUT2	0.928064	1.02081	0.0718906
ENSSSCG00000035934	TXNDC16	36.1328	65.144	42.1808
ENSSSCG00000004541	FECH	21.8076	18.7423	14.9917
ENSSSCG00000005036	GPR137C	1.77991	4.08519	0.814779
ENSSSCG00000005037	ERO1A	37.2476	47.7771	26.7463
ENSSSCG00000033063	protein_coding	0.0975389	0.219076	0
ENSSSCG00000004542	NARS1	99.4785	120.474	74.374
ENSSSCG00000044458	protein_coding	2.41805	8.14962	2.11772
ENSSSCG00000005038	PSMC6	113.473	124.196	106.558
ENSSSCG00000005587	NEK6	8.24976	9.98678	7.17618
ENSSSCG00000004244	MAN1A1	29.043	32.3242	47.7843
ENSSSCG00000004543	MTFMT	4.67115	6.33975	4.65985
ENSSSCG00000004544	SPG21	6.85225	10.2778	8.50651
ENSSSCG00000005039	STYX	15.2072	25.2969	15.2999
ENSSSCG00000005590	PSMB7	243.88	199.675	169.239
ENSSSCG00000005040	GNPNAT1	18.6566	18.0462	13.752
ENSSSCG00000004245	FAM184A	0.884293	1.43541	0.259196
ENSSSCG00000004545	ANKDD1A	0.359652	0.61264	0.662995
ENSSSCG00000005041	FERMT2	62.6824	71.0784	57.9812
ENSSSCG00000005589	NR6A1	27.96	35.0419	11.049
ENSSSCG00000004246	protein_coding	13.3343	26.9387	12.0637
ENSSSCG00000004247	ASF1A	15.5456	15.2643	12.5128
ENSSSCG00000004547	protein_coding	5.06279	7.14315	6.93786
ENSSSCG00000005593	OLFML2A	1.78434	3.42138	4.03715
ENSSSCG00000050966	protein_coding	2.61477	4.80355	1.67329
ENSSSCG00000005594	WDR38	2.47141	2.37925	1.92235
ENSSSCG00000004249	CEP85L	22.5057	27.2033	17.6771
ENSSSCG00000034227	RPL35	364.637	311.032	313.886
ENSSSCG00000004548	PIF1	3.42589	3.00889	1.14175
ENSSSCG00000004250	SLC35F1	0.192159	0.592251	0.40109
ENSSSCG00000005043	DDHD1	7.78933	15.5768	7.70881
ENSSSCG00000005596	ARPC5L	41.967	38.7338	36.3758
ENSSSCG00000004549	RBPMS2	1.20517	1.26622	0.292092
ENSSSCG00000020885	NUS1	55.8413	62.9393	47.9645
ENSSSCG00000005597	GOLGA1	14.1242	24.6347	14.577
ENSSSCG00000004550	OAZ2	34.764	55.9139	31.844
ENSSSCG00000004252	protein_coding	0.208015	0.0234174	0
ENSSSCG00000004253	protein_coding	21.7241	33.7762	20.7314
ENSSSCG00000005598	SCAI	4.19847	7.29267	2.98842
ENSSSCG00000004551	ZNF609	9.33798	18.516	8.39524
ENSSSCG00000005045	BMP4	58.9653	22.7236	9.89292
ENSSSCG00000004254	DCBLD1	43.1121	39.8134	12.1937
ENSSSCG00000005600	PPP6C	37.7295	38.8766	32.9879
ENSSSCG00000004552	TRIP4	6.33817	9.4129	5.93932
ENSSSCG00000005599	RABEPK	22.6218	20.5398	19.5623
ENSSSCG00000005047	CDKN3	9.29065	10.8368	4.50029
ENSSSCG00000005601	HSPA5	863.211	1309.68	666.23
ENSSSCG00000004554	PCLAF	54.1771	39.1112	25.0513
ENSSSCG00000027256	CNIH1	39.4768	39.2617	34.3453
ENSSSCG00000004558	CSNK1G1	13.649	20.6994	12.4581
ENSSSCG00000039333	RFX6	0.478149	1.34341	0.51187
ENSSSCG00000005602	GAPVD1	33.5071	58.6446	26.714
ENSSSCG00000026294	GMFB	63.1958	60.0409	54.8055
ENSSSCG00000034137	PPIB	153.584	170.166	163.725
ENSSSCG00000037275	SNX22	22.2571	26.4078	23.7748
ENSSSCG00000021451	CGRRF1	16.5901	20.3489	25.0329
ENSSSCG00000038522	FAM162B	4.14317	13.8044	25.8409
ENSSSCG00000042703	protein_coding	0.409963	0.571389	0.426847
ENSSSCG00000004262	KPNA5	11.56	14.8035	11.1279
ENSSSCG00000023408	SAMD4A	12.2072	18.9168	9.98709
ENSSSCG00000004263	ZUP1	5.3575	9.1512	6.02426
ENSSSCG00000035715	GCH1	13.3677	22.9335	30.7524
ENSSSCG00000047502	protein_coding	1.59309	5.62081	1.4738
ENSSSCG00000034124	CIAO2A	105.653	101.469	107.648
ENSSSCG00000005052	WDHD1	17.5779	18.3892	12.3289
ENSSSCG00000025941	PTP4A1	90.862	119.703	67.3117
ENSSSCG00000035259	PHF3	29.2372	56.8617	26.7639
ENSSSCG00000032332	SOCS4	17.4507	23.2211	25.0269
ENSSSCG00000029169	MAPKAP1	40.0502	50.6458	34.0817
ENSSSCG00000005054	MAPK1IP1L	47.0619	65.4859	45.4295
ENSSSCG00000021588	DAPK2	0.825495	0.971175	0.971809
ENSSSCG00000005055	LGALS3	90.5146	73.0181	31.0161
ENSSSCG00000005056	DLGAP5	44.4837	43.903	16.8306
ENSSSCG00000005604	PBX3	13.3437	14.0972	5.676
ENSSSCG00000005057	FBXO34	14.9905	18.1554	12.4899
ENSSSCG00000005058	ATG14	4.11063	6.4353	4.14212
ENSSSCG00000036926	MVB12B	3.87099	7.9522	3.21697
ENSSSCG00000004561	HERC1	25.1564	46.6623	21.7863
ENSSSCG00000035968	LMX1B	0.221486	0.0461003	0.0254122
ENSSSCG00000004272	LMBRD1	35.0698	29.5571	51.2021
ENSSSCG00000032752	ZBTB43	5.20021	7.66224	3.78179
ENSSSCG00000031426	ZBTB34	19.7824	28.7098	17.3519
ENSSSCG00000005060	KTN1	48.9303	87.031	45.2323
ENSSSCG00000005607	RALGPS1	1.54099	1.89138	0.795333
ENSSSCG00000004274	COL9A1	0.84975	1.1028	0.0632183
ENSSSCG00000038786	FBXL22	1.48597	6.44765	4.1056
ENSSSCG00000028737	USP3	11.9659	27.4054	13.9483
ENSSSCG00000005608	ANGPTL2	50.7133	82.7072	67.6165
ENSSSCG00000004275	FAM135A	11.5851	20.9632	11.0003
ENSSSCG00000005609	GARNL3	1.0751	1.51849	1.66619
ENSSSCG00000004565	CA12	4.30069	4.32343	3.28861
ENSSSCG00000033800	PELI2	8.68276	18.8155	9.99024
ENSSSCG00000050996	pseudogene	0.356307	1.71257	0.509974
ENSSSCG00000005610	SLC2A8	7.25002	11.2623	10.9267
ENSSSCG00000004276	SMAP1	34.4429	47.0742	39.2471
ENSSSCG00000005611	ZNF79	12.2601	13.0338	11.5332
ENSSSCG00000026571	RAB8B	15.001	20.5599	14.289
ENSSSCG00000005062	TMEM260	13.256	17.6476	15.3041
ENSSSCG00000033019	protein_coding	824.515	659.947	642.487
ENSSSCG00000026246	B3GAT2	1.04481	1.80052	1.11853
ENSSSCG00000023158	RPS27L	26.8784	17.6811	22.0974
ENSSSCG00000005613	LRSAM1	6.75275	8.35732	16.5446
ENSSSCG00000004279	OGFRL1	10.2697	13.5145	12.5401
ENSSSCG00000004569	LACTB	7.94262	7.56491	5.56437
ENSSSCG00000005614	NIBAN2	111.341	233.745	125.281
ENSSSCG00000048869	pseudogene	0.271124	0.287927	0.645603
ENSSSCG00000004570	TPM1	176.173	215.676	160.3
ENSSSCG00000005617	STXBP1	9.47092	34.4344	7.8613
ENSSSCG00000005066	EXOC5	52.7778	70.4078	48.6537
ENSSSCG00000005615	PTRH1	16.9744	15.5912	14.2618
ENSSSCG00000005616	TTC16	0.884122	1.08088	0.686576
ENSSSCG00000005619	TOR2A	13.252	12.1749	9.37584
ENSSSCG00000005065	AP5M1	9.58323	15.6537	11.9143
ENSSSCG00000005620	SH2D3C	1.45742	3.34352	1.69162
ENSSSCG00000031332	NAA30	20.8498	24.8634	21.1007
ENSSSCG00000005621	CDK9	43.0493	51.7609	38.6295
ENSSSCG00000048727	pseudogene	0.0792591	0.185369	0.0709819
ENSSSCG00000005067	CCDC198	1.12372	0.496965	0.338624
ENSSSCG00000005626	FPGS	11.9718	18.9264	4.69855
ENSSSCG00000024088	TLN2	37.9678	59.1523	13.146
ENSSSCG00000005625	ENG	4.66951	12.2832	5.58427
ENSSSCG00000004280	RIMS1	1.31593	0.795645	0.9478
ENSSSCG00000046767	protein_coding	1.11823	2.5205	0.354435
ENSSSCG00000004572	protein_coding	2.32886	2.12792	1.2985
ENSSSCG00000005627	AK1	6.12286	4.79083	17.627
ENSSSCG00000005071	ARMH4	0.575622	2.27376	4.31292
ENSSSCG00000005623	protein_coding	19.0412	18.9346	39.4974
ENSSSCG00000004573	protein_coding	20.7144	5.34273	7.25411
ENSSSCG00000022299	ACTR10	51.6975	51.1477	59.1002
ENSSSCG00000005628	ST6GALNAC4	20.5269	20.5229	27.4812
ENSSSCG00000005072	PSMA3	81.3464	65.9661	64.4789
ENSSSCG00000005629	PIP5KL1	0.712535	0.306573	0.165869
ENSSSCG00000032481	DPM2	3.67989	5.47312	2.97663
ENSSSCG00000036431	VPS13C	44.432	62.1632	36.385
ENSSSCG00000005073	ARID4A	11.1471	24.8503	12.683
ENSSSCG00000022295	protein_coding	80.3599	57.0544	29.255
ENSSSCG00000005075	TOMM20L	0.31891	0.334751	0.121825
ENSSSCG00000005631	FAM102A	10.5325	14.5441	9.14844
ENSSSCG00000005630	pseudogene	3.22725	4.45781	3.18283
ENSSSCG00000005076	KIAA0586	11.7458	18.7567	9.65546
ENSSSCG00000005636	SLC25A25	14.254	21.5171	21.9637
ENSSSCG00000027270	protein_coding	12.5047	14.1622	9.05866
ENSSSCG00000031856	DACT1	14.9111	27.8474	22.9063
ENSSSCG00000004281	KCNQ5	5.21329	7.27565	2.19952
ENSSSCG00000022655	PTGES2	9.44216	10.6456	10.7918
ENSSSCG00000005077	protein_coding	0.169503	0.241313	0.696739
ENSSSCG00000005638	protein_coding	0.884514	0.749694	2.56217
ENSSSCG00000005640	CIZ1	5.34117	9.06597	3.58952
ENSSSCG00000049177	protein_coding	2.40985	21.0053	4.03879
ENSSSCG00000005078	DAAM1	33.9098	40.6558	17.9832
ENSSSCG00000004283	DPPA5	3615.17	4499.35	5886.5
ENSSSCG00000005641	DNM1	0.42069	5.70265	2.07357
ENSSSCG00000004284	protein_coding	22.3458	60.2383	14.653
ENSSSCG00000004287	protein_coding	0.0550687	0.434736	1.69786
ENSSSCG00000022994	CYB5R4	15.7151	20.2204	17.2584
ENSSSCG00000037854	L3HYPDH	1.39718	1.61778	1.60121
ENSSSCG00000004576	RORA	1.48966	2.60033	2.26103
ENSSSCG00000034798	JKAMP	18.6914	17.8418	22.3472
ENSSSCG00000026943	MRAP2	7.57699	4.80705	5.28042
ENSSSCG00000027678	CCDC175	0.192007	1.10929	0.388404
ENSSSCG00000004289	CEP162	8.86608	19.3635	8.55866
ENSSSCG00000005643	protein_coding	41.5983	75.0628	37.1273
ENSSSCG00000004577	ICE2	10.0896	19.9039	14.4552
ENSSSCG00000025013	RTN1	1.53668	1.52743	0.618608
ENSSSCG00000039172	pseudogene	0.258482	0.428627	0.0665648
ENSSSCG00000005081	LRRC9	0.347682	0.88332	0.510953
ENSSSCG00000004578	ANXA2	364.718	290.304	182.453
ENSSSCG00000032748	SWI5	37.3087	30.7471	34.3676
ENSSSCG00000004290	TBX18	0.670671	0.918494	2.12348
ENSSSCG00000005645	TRUB2	22.718	36.8496	22.3166
ENSSSCG00000005082	PCNX4	8.46221	13.3057	10.1744
ENSSSCG00000005648	SLC27A4	36.1009	53.3509	36.3903
ENSSSCG00000005083	DHRS7	24.5676	20.8407	24.2147
ENSSSCG00000004291	NT5E	3.67212	3.16517	8.14177
ENSSSCG00000005646	COQ4	10.0858	18.473	9.44681
ENSSSCG00000005649	URM1	52.8921	51.3459	38.0276
ENSSSCG00000005084	PPM1A	14.7173	21.3929	15.8981
ENSSSCG00000004582	BNIP2	9.02003	13.1539	11.592
ENSSSCG00000005650	CERCAM	5.6947	20.1676	8.83144
ENSSSCG00000004293	SNX14	63.3824	83.1651	80.0074
ENSSSCG00000004583	protein_coding	36.2855	33.3448	31.9168
ENSSSCG00000005087	SIX1	0.188033	0.1312	0.572371
ENSSSCG00000004294	SYNCRIP	49.1506	69.6321	46.7419
ENSSSCG00000005089	SIX4	5.08778	8.5442	7.69364
ENSSSCG00000004584	GCNT3	2.36444	1.99374	1.01606
ENSSSCG00000005651	ODF2	12.7449	19.1574	9.07372
ENSSSCG00000004586	FAM81A	2.59311	3.02407	1.84312
ENSSSCG00000035251	HTR1E	0.400996	0.386503	0.0975618
ENSSSCG00000005090	MNAT1	5.73651	10.1954	4.51676
ENSSSCG00000024529	TRMT5	5.79415	6.63638	6.17177
ENSSSCG00000005652	GLE1	14.8242	13.3774	11.4689
ENSSSCG00000004587	MYO1E	26.3976	44.5765	17.9673
ENSSSCG00000005092	SLC38A6	4.96046	7.68112	9.01853
ENSSSCG00000004588	CCNB2	21.5648	23.2077	9.46309
ENSSSCG00000005654	SPTAN1	67.2188	120.042	53.8428
ENSSSCG00000005095	protein_coding	22.446	36.5695	39.5683
ENSSSCG00000004589	RNF111	17.2556	28.6008	15.7411
ENSSSCG00000005096	HIF1A	96.9635	100.748	71.9122
ENSSSCG00000005097	SNAPC1	2.37651	5.93372	2.7765
ENSSSCG00000004592	SLTM	12.591	30.1443	11.4603
ENSSSCG00000005655	DYNC2I2	5.62791	9.29526	4.60197
ENSSSCG00000005098	SYT16	0.309862	0.334785	0.371029
ENSSSCG00000041512	protein_coding	0.726355	0.451295	0.653601
ENSSSCG00000005656	protein_coding	258.081	248.516	196.708
ENSSSCG00000024867	ISG20	0.279246	0.209498	0.00947483
ENSSSCG00000005102	AEN	17.6439	16.9492	14.9727
ENSSSCG00000005103	protein_coding	9.27347	11.5128	18.1602
ENSSSCG00000034769	pseudogene	0.436614	0.914975	0.230224
ENSSSCG00000005657	PKN3	3.47023	4.34075	1.89243
ENSSSCG00000037343	MRPS11	70.8344	62.4841	42.4174
ENSSSCG00000005105	MRPL46	31.583	30.1111	18.51
ENSSSCG00000024131	MINDY2	19.9572	21.6247	14.0463
ENSSSCG00000005659	ZER1	12.1049	14.5847	9.1394
ENSSSCG00000004595	ADAM10	43.2756	43.415	28.6662
ENSSSCG00000005660	TBC1D13	21.8827	39.2766	18.9419
ENSSSCG00000004596	LIPC	33.3629	12.9939	2.28167
ENSSSCG00000005661	ENDOG	6.5076	7.95721	5.12563
ENSSSCG00000005662	SPOUT1	10.9501	6.27281	7.57519
ENSSSCG00000005109	ESR2	0.311451	0.182123	0.286206
ENSSSCG00000005663	protein_coding	14.6805	6.93657	3.15011
ENSSSCG00000025578	ALDH1A2	0.451634	0.740373	0.532656
ENSSSCG00000005664	LRRC8A	9.54565	15.4601	7.88639
ENSSSCG00000004597	AQP9	0.0512532	0.395898	0.807982
ENSSSCG00000030605	POLR2M	32.1045	29.7287	30.2643
ENSSSCG00000005665	PHYHD1	2.90372	2.28133	0.780929
ENSSSCG00000005110	SYNE2	39.9907	92.4288	45.941
ENSSSCG00000005666	DOLK	15.8665	13.0064	11.2225
ENSSSCG00000004598	protein_coding	7.95107	11.6464	4.72799
ENSSSCG00000035038	CGNL1	52.9293	62.9005	24.941
ENSSSCG00000005667	NUP188	15.5463	21.5855	7.62463
ENSSSCG00000004600	TCF12	38.7038	86.5483	52.2423
ENSSSCG00000041181	protein_coding	2.43841	8.71398	2.11313
ENSSSCG00000028558	SGPP1	120	122.34	115.916
ENSSSCG00000043390	protein_coding	2.0417	8.69992	1.82744
ENSSSCG00000048991	pseudogene	0.381571	1.10094	0.519459
ENSSSCG00000045737	pseudogene	2.97498	15.1674	2.57509
ENSSSCG00000050684	pseudogene	3.61612	18.5722	3.63292
ENSSSCG00000005112	WDR89	10.7158	14.2163	9.48736
ENSSSCG00000026382	PPP2R5E	35.7943	54.5343	34.9795
ENSSSCG00000026960	protein_coding	7.96661	19.3215	10.6609
ENSSSCG00000004601	MNS1	1.5183	1.83878	0.983467
ENSSSCG00000005668	SH3GLB2	27.9593	37.1541	26.7199
ENSSSCG00000022804	RHOJ	5.00538	10.8433	7.22245
ENSSSCG00000004602	TEX9	2.20091	3.90297	1.99826
ENSSSCG00000004603	RFX7	12.3463	20.6259	11.5905
ENSSSCG00000005669	MIGA2	13.7561	19.7092	12.6453
ENSSSCG00000031669	DOLPP1	13.1323	16.4367	10.4347
ENSSSCG00000037499	NEDD4	10.8498	14.7037	11.7904
ENSSSCG00000005122	TEK	86.23	66.1088	52.9316
ENSSSCG00000005671	CRAT	27.0605	38.2725	19.0961
ENSSSCG00000035798	PRTG	32.8445	38.2655	14.3694
ENSSSCG00000004607	PYGO1	10.0315	18.8192	18.5093
ENSSSCG00000005124	IFT74	4.49441	7.99053	3.40159
ENSSSCG00000005672	PTPA	62.2464	55.4007	50.2379
ENSSSCG00000005125	LRRC19	0.0184563	0.0154424	0.350142
ENSSSCG00000005126	PLAA	21.3576	23.561	18.7318
ENSSSCG00000004610	CCPG1	39.3103	61.9224	82.3914
ENSSSCG00000032122	protein_coding	2.71002	4.04957	4.63653
ENSSSCG00000005678	NTMT1	8.8721	9.54514	6.24482
ENSSSCG00000032854	C15orf65	0.443748	0.613488	0.236887
ENSSSCG00000032619	PIGB	6.74964	8.53846	6.27389
ENSSSCG00000005679	ASB6	13.5039	16.0047	13.7624
ENSSSCG00000004612	RAB27A	14.0386	10.3849	4.83921
ENSSSCG00000005680	PRRX2	59.2463	38.9287	52.4151
ENSSSCG00000005688	PTGES	85.1343	130.981	169.223
ENSSSCG00000024983	RSL24D1	50.6844	57.4375	49.4518
ENSSSCG00000005683	pseudogene	14.989	21.117	12.2602
ENSSSCG00000034518	TOR1A	21.9318	24.2822	19.5045
ENSSSCG00000030426	C9orf78	19.4319	20.1776	17.9312
ENSSSCG00000005130	ELAVL2	0.896583	0.375667	0.378043
ENSSSCG00000024341	USP20	3.60936	6.55444	3.58649
ENSSSCG00000004614	UNC13C	1.0516	1.80153	0.713516
ENSSSCG00000005131	DMRTA1	1.67061	0.506267	0.0634415
ENSSSCG00000005689	FNBP1	10.2447	15.1792	7.54184
ENSSSCG00000004615	WDR72	60.1101	116.554	120.299
ENSSSCG00000034120	CDKN2B	0.704364	0.624788	1.21644
ENSSSCG00000004616	ONECUT1	0.441044	0.189421	0.0282719
ENSSSCG00000044481	pseudogene	0.569293	1.1103	0.336991
ENSSSCG00000038868	GPR107	24.5646	46.0511	27.1913
ENSSSCG00000005135	protein_coding	41.9506	34.7814	30.3803
ENSSSCG00000004617	FAM214A	9.022	18.179	13.8988
ENSSSCG00000041931	protein_coding	2.57112	4.78886	1.44445
ENSSSCG00000039311	NCS1	6.18504	8.5531	4.60788
ENSSSCG00000005136	IFNE	3.85216	6.85245	0.951851
ENSSSCG00000043817	protein_coding	2.15172	5.6179	1.86154
ENSSSCG00000031075	protein_coding	0.119015	0.518132	0.0497094
ENSSSCG00000005701	ASS1	14.1453	27.1213	20.2829
ENSSSCG00000046738	pseudogene	0.152315	1.15273	0.134355
ENSSSCG00000004620	MYO5A	37.8515	42.9054	41.6978
ENSSSCG00000050619	IFNA1	0	0.4045	0
ENSSSCG00000005702	FUBP3	8.6617	12.2353	8.33616
ENSSSCG00000005704	EXOSC2	16.1375	13.3318	9.45128
ENSSSCG00000048649	pseudogene	0.289535	1.7533	0.552281
ENSSSCG00000028406	FOCAD	12.7604	18.4763	11.0322
ENSSSCG00000005706	ABL1	16.4025	27.5291	10.9178
ENSSSCG00000004621	MYO5C	6.73715	3.60961	4.24526
ENSSSCG00000005710	LAMC3	8.16745	38.6445	35.5741
ENSSSCG00000034178	AIF1L	5.52273	5.34341	12.2626
ENSSSCG00000005164	HACD4	7.77984	9.07726	17.1172
ENSSSCG00000004622	GNB5	11.8347	13.256	11.6836
ENSSSCG00000005166	MLLT3	13.2503	17.365	7.71097
ENSSSCG00000004623	protein_coding	0.420039	0.177629	0.0827563
ENSSSCG00000004624	MAPK6	78.6112	69.6421	53.103
ENSSSCG00000005711	NUP214	8.57735	15.0064	5.75528
ENSSSCG00000034213	ACER2	18.3785	18.669	7.77268
ENSSSCG00000004625	LEO1	4.20005	9.1516	3.63439
ENSSSCG00000005169	RPS6	545.193	460.462	446.27
ENSSSCG00000004626	TMOD3	75.9805	110.623	89.2788
ENSSSCG00000005170	DENND4C	37.9259	67.5844	42.8104
ENSSSCG00000005713	PLPP7	0.144118	0.629174	0.323507
ENSSSCG00000041604	pseudogene	1.82809	6.74571	1.79773
ENSSSCG00000028172	FAM78A	3.61212	4.49982	2.07444
ENSSSCG00000004628	TMOD2	7.75891	18.6733	7.53372
ENSSSCG00000004629	LYSMD2	8.56361	12.1268	12.0624
ENSSSCG00000005715	PRRC2B	19.388	36.6539	15.4859
ENSSSCG00000035863	PLIN2	32.6807	30.6829	33.6298
ENSSSCG00000005173	HAUS6	20.8143	28.5768	15.6799
ENSSSCG00000044125	protein_coding	0.54778	1.97809	0.40959
ENSSSCG00000005716	POMT1	7.22344	11.7279	5.5542
ENSSSCG00000005717	UCK1	61.4006	73.9379	46.4472
ENSSSCG00000031465	PRRT1B	2.02736	4.51533	2.25904
ENSSSCG00000040366	ADAMTSL1	0.734138	5.80939	4.6751
ENSSSCG00000005719	RAPGEF1	12.8289	21.1864	10.6413
ENSSSCG00000047729	protein_coding	0.0943051	0.906414	0.266545
ENSSSCG00000005720	MED27	2.7686	5.30722	2.40334
ENSSSCG00000005177	SH3GL2	9.68332	24.4569	3.04837
ENSSSCG00000032517	DMXL2	9.36484	20.5469	9.90528
ENSSSCG00000005723	NTNG2	0.307151	0.289739	1.14545
ENSSSCG00000005178	CNTLN	3.39562	5.69514	2.77901
ENSSSCG00000005724	SETX	21.4993	34.2605	13.9476
ENSSSCG00000005725	protein_coding	4.95105	9.88137	4.88036
ENSSSCG00000005180	BNC2	11.2116	13.7245	3.63603
ENSSSCG00000043090	pseudogene	0.0962624	0.175936	0
ENSSSCG00000039810	protein_coding	0.12155	0	0.256314
ENSSSCG00000004632	GLDN	5.09818	11.6662	0.719039
ENSSSCG00000005729	DDX31	7.57974	9.73932	5.04801
ENSSSCG00000005182	CCDC171	0.710273	2.09444	0.727762
ENSSSCG00000005731	GTF3C4	9.10942	15.2937	7.14224
ENSSSCG00000039188	AK8	1.00611	0.806235	0.631933
ENSSSCG00000005183	PSIP1	18.9812	24.2172	11.2697
ENSSSCG00000022250	SPACA9	0.529973	0.514175	0.498859
ENSSSCG00000005184	SNAPC3	3.62915	5.79106	4.40038
ENSSSCG00000030168	CYP19A1	65.1577	46.5316	5.84448
ENSSSCG00000046003	TSC1	12.2001	19.2583	9.22287
ENSSSCG00000005186	TTC39B	2.57127	3.01682	2.15215
ENSSSCG00000005737	GFI1B	1.36111	1.60642	0.00948385
ENSSSCG00000032110	protein_coding	8.9452	13.3321	7.82508
ENSSSCG00000039025	FREM1	45.262	48.0883	12.2443
ENSSSCG00000028671	CEL	0.435713	2.29828	2.2316
ENSSSCG00000004634	AP4E1	10.0016	15.5364	8.93204
ENSSSCG00000031794	TNFAIP8L3	1.91918	1.51428	9.3637
ENSSSCG00000039169	CER1	0.307847	0.642634	0.108811
ENSSSCG00000005738	protein_coding	4.70371	9.64492	5.71497
ENSSSCG00000035730	ZDHHC21	8.5809	9.45007	7.60974
ENSSSCG00000004635	SPPL2A	44.5214	47.4389	56.0123
ENSSSCG00000047865	protein_coding	0.635698	2.70962	0.578655
ENSSSCG00000005190	NFIB	2.88291	9.52917	5.31459
ENSSSCG00000004636	TRPM7	50.795	96.9858	42.5178
ENSSSCG00000035904	RPL7A	1870.83	1630.79	1596.32
ENSSSCG00000031532	GBGT1	5.38647	7.62132	4.49517
ENSSSCG00000005191	MPDZ	34.0288	60.5351	19.9219
ENSSSCG00000034352	protein_coding	0.114228	0.572004	0
ENSSSCG00000004638	USP50	0.452019	0.295693	0.223437
ENSSSCG00000032106	SURF6	8.48424	13.1275	9.51131
ENSSSCG00000004639	USP8	21.2014	32.916	25.9707
ENSSSCG00000031941	MED22	4.67897	6.45288	2.9868
ENSSSCG00000043356	protein_coding	441.763	487.738	407.048
ENSSSCG00000035727	SURF1	43.0655	35.0291	38.5539
ENSSSCG00000004645	GABPB1	5.99437	7.87877	5.8251
ENSSSCG00000038459	SURF2	11.2247	10.1925	7.13163
ENSSSCG00000004644	HDC	2.18883	0.311652	0.160579
ENSSSCG00000040710	SURF4	157.645	184.671	119.635
ENSSSCG00000004643	SLC27A2	2.82934	2.25179	9.27679
ENSSSCG00000031407	STKLD1	0.514511	0.737727	0.452999
ENSSSCG00000036360	LURAP1L	15.261	32.996	36.0072
ENSSSCG00000023173	REXO4	10.7226	12.0593	8.45982
ENSSSCG00000021241	ADAMTS13	0.852529	0.556011	0.178139
ENSSSCG00000040709	CACFD1	9.14664	8.34938	9.89786
ENSSSCG00000004646	ATP8B4	0.387435	3.5225	2.5109
ENSSSCG00000024166	SLC2A6	1.22084	1.6117	1.47728
ENSSSCG00000004647	DTWD1	4.70526	6.71456	4.82486
ENSSSCG00000026425	ADAMTSL2	0.526048	0.647273	0.965141
ENSSSCG00000004648	FAM227B	1.07477	1.59234	1.46216
ENSSSCG00000005740	SARDH	0.51122	0.0498709	0.0585002
ENSSSCG00000004651	GALK2	21.4366	20.5852	16.9591
ENSSSCG00000005743	VAV2	8.68346	14.6458	8.90958
ENSSSCG00000004652	COPS2	41.7645	48.8784	44.6882
ENSSSCG00000005194	PTPRD	26.0297	70.3202	28.9108
ENSSSCG00000005749	BRD3	10.2159	18.8541	9.1347
ENSSSCG00000004653	SECISBP2L	100.849	133.307	143.631
ENSSSCG00000024912	WDR5	11.368	12.9835	10.1041
ENSSSCG00000004657	CEP152	6.76877	13.8455	4.60132
ENSSSCG00000038220	RXRA	26.145	57.9997	11.7457
ENSSSCG00000005751	COL5A1	459.18	1150.61	173.433
ENSSSCG00000004658	FBN1	65.999	251.329	138.662
ENSSSCG00000023333	FCN2	0.421291	1.34441	0.694743
ENSSSCG00000032141	DUT	120.657	97.3174	64.7352
ENSSSCG00000005198	KDM4C	5.01176	9.01921	6.07847
ENSSSCG00000029715	OLFM1	2.2354	1.58005	0.669163
ENSSSCG00000047000	pseudogene	0.196093	0.506161	0.161648
ENSSSCG00000005199	GLDC	16.1406	3.87734	0.284932
ENSSSCG00000004661	MYEF2	8.23554	10.2937	4.79842
ENSSSCG00000005201	UHRF2	15.7101	24.723	11.3656
ENSSSCG00000005204	RANBP6	6.91984	10.3852	7.89539
ENSSSCG00000004662	SLC24A5	2.75681	0.715569	0.192869
ENSSSCG00000005203	IL33	6.08717	10.735	6.57717
ENSSSCG00000005205	KIAA2026	12.0792	23.3041	13.0339
ENSSSCG00000045829	protein_coding	0.756619	3.05555	0.689867
ENSSSCG00000005207	ERMP1	55.2287	49.0837	42.1484
ENSSSCG00000004663	SEMA6D	12.0191	24.7075	7.4234
ENSSSCG00000005208	RIC1	21.1739	35.278	28.0763
ENSSSCG00000005211	CD274	0.714781	0.454801	0.963992
ENSSSCG00000005212	PLGRKT	38.9744	32.9892	52.9347
ENSSSCG00000042168	pseudogene	0.708521	2.77048	0.963159
ENSSSCG00000004666	protein_coding	0.980088	1.02216	0.923439
ENSSSCG00000005214	INSL6	0.0858597	0.129007	0.40555
ENSSSCG00000037384	BLOC1S6	44.3747	47.3034	39.9814
ENSSSCG00000004668	SLC30A4	7.04128	14.4075	10.6686
ENSSSCG00000005215	JAK2	7.10094	11.0354	6.70443
ENSSSCG00000004670	C15orf48	0.348236	0.650576	0.312234
ENSSSCG00000004671	SPATA5L1	8.15676	11.9279	6.97758
ENSSSCG00000005217	RCL1	11.7036	9.74051	6.81929
ENSSSCG00000004672	GATM	0.901701	1.74964	3.78571
ENSSSCG00000023595	AK3	25.6301	26.2745	47.337
ENSSSCG00000004673	SLC28A2	4.87476	3.64583	6.93712
ENSSSCG00000005219	CDC37L1	7.50499	9.28529	8.47561
ENSSSCG00000004674	SHF	12.3482	24.6899	7.92848
ENSSSCG00000005221	SPATA6L	0.950303	1.81835	0.828122
ENSSSCG00000005222	SLC1A1	9.04372	4.45711	4.40419
ENSSSCG00000004676	DUOXA2	0.249899	1.11098	0.0583572
ENSSSCG00000005224	GLIS3	4.95685	7.06265	9.92618
ENSSSCG00000004677	DUOXA1	0.571262	5.23129	0.244968
ENSSSCG00000005225	RFX3	3.80691	7.04123	4.32307
ENSSSCG00000004678	DUOX2	0.945453	5.64084	0.163343
ENSSSCG00000005227	PUM3	22.4944	28.7424	21.5204
ENSSSCG00000004679	SORD	29.1115	41.933	7.5072
ENSSSCG00000004680	TERB2	2.13176	2.87605	0.947722
ENSSSCG00000005229	VLDLR	14.9641	21.2683	13.7056
ENSSSCG00000040670	protein_coding	5.18108	6.90146	4.49171
ENSSSCG00000004687	B2M	63.7212	43.8323	56.0606
ENSSSCG00000005232	SMARCA2	12.9056	19.1175	9.52886
ENSSSCG00000004684	SPG11	22.1761	36.2355	18.0817
ENSSSCG00000005233	DMRT2	1.73095	1.90255	0.298664
ENSSSCG00000040481	DMRT3	1.50669	3.35719	0.993425
ENSSSCG00000005236	DMRT1	0.156557	0.303955	1.74475
ENSSSCG00000005235	KANK1	34.1077	62.3272	32.8119
ENSSSCG00000004691	EIF3J	42.9015	53.5535	30.2551
ENSSSCG00000035827	CTDSPL2	25.8848	35.0391	30.4229
ENSSSCG00000005240	DOCK8	6.76847	11.653	16.5651
ENSSSCG00000023996	GOLM2	24.4831	30.1147	17.0063
ENSSSCG00000042155	pseudogene	0.34225	1.05575	0.226344
ENSSSCG00000005241	protein_coding	8.76475	10.2262	8.35644
ENSSSCG00000004694	FRMD5	0.924629	1.29395	0.649618
ENSSSCG00000005243	PGM5	12.2641	15.5958	45.1164
ENSSSCG00000004695	WDR76	11.0747	10.2126	5.9594
ENSSSCG00000040383	MFAP1	19.983	24.2296	22.3021
ENSSSCG00000038436	HYPK	6.90766	5.05848	4.9235
ENSSSCG00000004698	SERINC4	0.773481	0.890382	0.894442
ENSSSCG00000027161	PIP5K1B	10.8584	20.2234	24.05
ENSSSCG00000024263	SERF2	813.798	617.656	785.823
ENSSSCG00000004699	ELL3	0.739025	0.731892	0.806731
ENSSSCG00000032999	FXN	7.23528	6.13657	5.17355
ENSSSCG00000004700	PDIA3	723.729	1105.1	763.605
ENSSSCG00000004701	CATSPER2	5.38063	8.70473	4.38553
ENSSSCG00000005247	protein_coding	41.4341	73.1318	29.9818
ENSSSCG00000004702	STRC	0.203849	0.439991	0.23208
ENSSSCG00000004703	protein_coding	42.6328	50.8291	97.708
ENSSSCG00000005249	FAM189A2	13.3178	34.0923	21.2762
ENSSSCG00000005250	APBA1	0.510653	1.44023	1.54739
ENSSSCG00000004704	PPIP5K1	7.59523	20.5739	17.4368
ENSSSCG00000005252	PTAR1	15.2773	22.6294	13.2085
ENSSSCG00000035668	CFAP95	0.493213	0.511263	0.242013
ENSSSCG00000030655	MAMDC2	12.5689	1.46171	3.0577
ENSSSCG00000004705	MAP1A	15.5873	12.1186	1.64522
ENSSSCG00000005255	protein_coding	35.7575	67.2203	38.9427
ENSSSCG00000021646	KLF9	2.87989	2.61483	5.10834
ENSSSCG00000031949	TP53BP1	25.2609	47.5525	22.4184
ENSSSCG00000005257	TRPM3	0.132174	0.367036	0.846824
ENSSSCG00000004708	TUBGCP4	6.16989	8.32582	3.84771
ENSSSCG00000004709	ZSCAN29	10.0782	12.9295	6.11451
ENSSSCG00000024257	CEMIP2	32.4195	52.33	51.7608
ENSSSCG00000040362	protein_coding	2.01409	2.83344	1.23717
ENSSSCG00000004710	ADAL	8.33978	11.7008	4.60527
ENSSSCG00000021802	ABHD17B	29.6493	36.0923	28.3832
ENSSSCG00000031105	C9orf85	7.4985	9.05213	7.68437
ENSSSCG00000048742	protein_coding	22.0514	31.5925	26.3863
ENSSSCG00000004712	TGM7	0.611221	0.561096	0.0215329
ENSSSCG00000004713	TGM5	1.53559	0.490645	0.248066
ENSSSCG00000030268	ZFAND5	74.0644	100.747	67.2873
ENSSSCG00000005266	TMC1	0.275766	0.621912	0.320547
ENSSSCG00000004714	EPB42	7.69644	13.8186	1.70344
ENSSSCG00000028996	ALDH1A1	5.99587	1.14928	0.317881
ENSSSCG00000034771	CCNDBP1	16.4331	20.3327	20.0988
ENSSSCG00000005267	ANXA1	1037.51	1338.47	120.464
ENSSSCG00000004716	TMEM62	12.8563	14.0609	17.8957
ENSSSCG00000005268	RORB	0.573264	2.80319	0.46376
ENSSSCG00000004717	UBR1	25.9328	43.0936	24.5361
ENSSSCG00000005269	TRPM6	46.1502	65.5498	9.9255
ENSSSCG00000048925	protein_coding	0.112295	0.184372	0.0112353
ENSSSCG00000031382	C9orf40	21.3396	15.327	10.4162
ENSSSCG00000005271	CARNMT1	47.6298	47.1536	20.2189
ENSSSCG00000005272	NMRK1	3.05263	3.33829	3.28294
ENSSSCG00000004718	TTBK2	8.56928	12.8108	6.72715
ENSSSCG00000004719	CDAN1	9.60594	16.4833	13.5782
ENSSSCG00000005273	OSTF1	86.7345	93.0619	110.895
ENSSSCG00000022039	protein_coding	3.46477	7.08327	5.46749
ENSSSCG00000044105	protein_coding	3.11615	5.91086	4.35841
ENSSSCG00000044127	protein_coding	6.30717	16.9867	8.9183
ENSSSCG00000035719	HAUS2	22.8044	14.7164	18.3713
ENSSSCG00000004726	LRRC57	24.9422	20.9433	18.4219
ENSSSCG00000023520	PCSK5	16.8856	9.96512	0.674467
ENSSSCG00000037390	protein_coding	9.07949	15.1663	0.408214
ENSSSCG00000041077	pseudogene	0.826487	0.87137	0.0246324
ENSSSCG00000038735	SNAP23	58.4913	62.5085	53.6997
ENSSSCG00000037277	RFK	19.5227	18.1588	10.9697
ENSSSCG00000005277	GCNT1	7.26525	6.38484	7.12555
ENSSSCG00000004725	ZNF106	48.4333	97.2488	28.8478
ENSSSCG00000004728	CAPN3	0.740491	2.01526	3.47413
ENSSSCG00000004729	protein_coding	1.68842	2.81205	2.36867
ENSSSCG00000004730	TMEM87A	26.1303	38.5959	35.7887
ENSSSCG00000033472	protein_coding	0.23378	1.41999	0.670287
ENSSSCG00000004731	VPS39	26.2605	42.6434	18.6874
ENSSSCG00000004732	PLA2G4F	9.98629	16.656	1.91301
ENSSSCG00000037292	PLA2G4E	0.260075	0.125253	0.359209
ENSSSCG00000020666	EHD4	64.8577	100.384	47.3984
ENSSSCG00000004736	SPTBN5	0.420459	0.5067	0.411828
ENSSSCG00000004737	PLA2G4B	3.7315	4.80119	4.15324
ENSSSCG00000004738	MAPKBP1	8.55242	21.3698	13.3491
ENSSSCG00000004739	MGA	39.3584	74.0012	43.0347
ENSSSCG00000004744	TYRO3	68.7103	71.5345	29.9039
ENSSSCG00000004745	RPAP1	5.88461	9.97203	3.86262
ENSSSCG00000004746	pseudogene	4.39652	5.60097	3.20285
ENSSSCG00000004747	RTF1	23.1341	41.6165	21.2614
ENSSSCG00000004748	NDUFAF1	12.4911	17.2512	10.9372
ENSSSCG00000035544	protein_coding	57.2728	53.7157	35.052
ENSSSCG00000004750	OIP5	16.8837	12.8376	6.45198
ENSSSCG00000004751	CHP1	64.7751	79.8758	55.2761
ENSSSCG00000004752	EXD1	0.921424	1.80977	1.19133
ENSSSCG00000004753	INO80	12.4353	24.7646	9.94793
ENSSSCG00000038521	CHAC1	0.824799	1.46872	0.324778
ENSSSCG00000004755	DLL4	6.6007	13.0197	6.85614
ENSSSCG00000004757	VPS18	11.8073	17.4375	10.6284
ENSSSCG00000004758	RHOV	3.73222	7.09065	4.74725
ENSSSCG00000004759	SPINT1	53.8456	101.533	53.2521
ENSSSCG00000004760	protein_coding	2.23906	4.11115	3.32383
ENSSSCG00000005612	protein_coding	1.77514	5.29445	1.70079
ENSSSCG00000004761	ZFYVE19	5.92605	9.72642	16.2334
ENSSSCG00000004762	DNAJC17	2.54441	2.36543	1.50237
ENSSSCG00000004765	RMDN3	3.80383	4.72602	1.8746
ENSSSCG00000032022	GCHFR	7.6485	5.42621	4.03083
ENSSSCG00000004766	RAD51	5.48727	5.05283	2.41298
ENSSSCG00000039107	protein_coding	9.73731	12.788	4.74619
ENSSSCG00000036700	pseudogene	5.48618	7.02352	4.2044
ENSSSCG00000038033	CCDC32	16.0416	20.2709	17.1174
ENSSSCG00000004771	pseudogene	21.7497	34.0955	21.716
ENSSSCG00000004772	BAHD1	16.9872	27.1785	11.2017
ENSSSCG00000004774	IVD	17.0099	17.9065	9.25493
ENSSSCG00000023975	CCDC9B	2.15294	3.35942	6.41617
ENSSSCG00000004779	PLCB2	0.466349	0.602545	0.28514
ENSSSCG00000004781	PAK6	3.27853	4.79372	1.81917
ENSSSCG00000004782	protein_coding	24.3822	34.8373	11.4113
ENSSSCG00000035284	BMF	10.6258	14.9952	10.3062
ENSSSCG00000004785	SRP14	19.6364	21.2263	17.8731
ENSSSCG00000039061	EIF2AK4	17.4459	25.1695	12.903
ENSSSCG00000004787	GPR176	1.89073	2.53629	3.06426
ENSSSCG00000040418	FSIP1	0.388832	0.33886	0.634743
ENSSSCG00000033349	U6	4.04317	21.9162	3.66909
ENSSSCG00000032259	U7	1.50565	6.69828	1.97755
ENSSSCG00000018447	U6	0	0.947924	0.685889
ENSSSCG00000050301	U2	0	0.24402	0
ENSSSCG00000043174	U2	1.16476	6.28357	0
ENSSSCG00000044634	U2	2.42799	3.34429	4.90537
ENSSSCG00000050976	U2	0.915288	3.89267	0.72371
ENSSSCG00000028403	SNORA62	7.68021	12.7748	2.51441
ENSSSCG00000019894	SNORA62	24.7612	40.6081	15.7457
ENSSSCG00000028732	U2	1.26408	7.01043	2.13188
ENSSSCG00000049855	U6	0	0.938897	0.449035
ENSSSCG00000032118	U6	0.566467	0.991621	0.220816
ENSSSCG00000019512	U6	0.512561	6.59228	6.98969
ENSSSCG00000049792	U2	0	0.929086	0
ENSSSCG00000019379	U1	0.743233	0	0.313454
ENSSSCG00000019975	U6	4.2014	9.87215	0
ENSSSCG00000018749	SNORD22	0.782025	1.74485	0
ENSSSCG00000019159	SNORD19B	5.27577	8.37614	2.25298
ENSSSCG00000018540	SNORD19	51.602	51.6866	17.8488
ENSSSCG00000018612	SNORD69	8.62025	8.51226	3.40734
ENSSSCG00000029540	Metazoa_SRP	0.196375	1.18353	0
ENSSSCG00000018249	Y_RNA	0	0.44811	0
ENSSSCG00000045314	lncRNA	0.206515	0.0154836	0
ENSSSCG00000051293	lncRNA	2.07495	2.57507	2.18493
ENSSSCG00000039379	SNORA70	0	1.1359	0
ENSSSCG00000036343	U6	9.69617	32.2399	8.36532
ENSSSCG00000020952	snoRNA	0.596332	0.801497	0.570029
ENSSSCG00000033481	U6	30.0127	83.7859	6.15467
ENSSSCG00000043642	lncRNA	1.43533	3.02359	1.16407
ENSSSCG00000049606	U6	0	0.482869	0
ENSSSCG00000045880	lncRNA	0.417577	0.868658	0.424128
ENSSSCG00000043248	lncRNA	0.586284	1.46002	0.347955
ENSSSCG00000050265	lncRNA	0.837299	2.08992	0.521938
ENSSSCG00000018244	snoRNA	1.2731	1.49053	0.867229
ENSSSCG00000019793	U6	8.83402	13.5716	3.34219
ENSSSCG00000046451	lncRNA	0.455529	2.37353	0.416185
ENSSSCG00000043662	lncRNA	0.0579814	0.319178	0.390403
ENSSSCG00000037525	U6	0	0	0.226017
ENSSSCG00000045021	lncRNA	0.752629	5.67224	1.94515
ENSSSCG00000038447	scaRNA	26.5667	31.6908	50.241
ENSSSCG00000050085	lncRNA	0.554983	4.9381	1.49329
ENSSSCG00000041351	lncRNA	0.857741	2.5984	0.498843
ENSSSCG00000046334	lncRNA	0.950173	2.44113	0.424977
ENSSSCG00000050520	lncRNA	0.0859152	0.971956	0.200941
ENSSSCG00000051584	lncRNA	0.368592	0.275247	0.0303478
ENSSSCG00000050584	lncRNA	0.562986	0.370998	0.0522391
ENSSSCG00000044457	lncRNA	0.233588	0.187445	0.0656246
ENSSSCG00000041266	lncRNA	0.452097	0.855929	0.397323
ENSSSCG00000040347	U1	0	0.661081	0
ENSSSCG00000019223	U1	0.179612	0	0
ENSSSCG00000020373	U6	1.38395	6.58597	2.10215
ENSSSCG00000046895	lncRNA	1.33863	0.486764	0.370485
ENSSSCG00000027940	SNORA70	0.774082	6.07731	1.43648
ENSSSCG00000019418	SNORA4	14.2601	34.0819	14.5614
ENSSSCG00000018172	SNORA63	27.9072	40.3294	20.0946
ENSSSCG00000050105	lncRNA	0.61502	3.51067	2.32687
ENSSSCG00000020580	snoRNA	30.2154	66.2926	30.613
ENSSSCG00000019296	snoRNA	0.429218	0	0
ENSSSCG00000037189	U6	0.436215	0.460674	0
ENSSSCG00000018746	snoRNA	50.2983	24.2759	41.396
ENSSSCG00000043487	lncRNA	0.182601	0.417043	0.0680695
ENSSSCG00000019309	SNORA63	36.8372	61.6156	32.6638
ENSSSCG00000046366	lncRNA	0.294404	0.444597	0.178376
ENSSSCG00000048572	lncRNA	1.04427	1.27661	0.96814
ENSSSCG00000050302	lncRNA	0.298248	0.456405	0.433697
ENSSSCG00000042319	lncRNA	0.38151	1.13632	1.32497
ENSSSCG00000050232	lncRNA	0.142462	0.365044	0.296474
ENSSSCG00000027448	snoRNA	3.20932	11.122	4.25999
ENSSSCG00000022926	SNORA63	5.76537	19.0853	6.93969
ENSSSCG00000020700	SNORA63	0.218195	0.398789	1.05991
ENSSSCG00000043685	lncRNA	0.206539	0.600764	0.253781
ENSSSCG00000028380	SNORD66	0.614145	4.55225	1.60771
ENSSSCG00000045679	lncRNA	10.4843	29.5544	9.57477
ENSSSCG00000048855	lncRNA	0.519811	0.274288	0.0306514
ENSSSCG00000050913	lncRNA	0.174399	0.433419	0.146333
ENSSSCG00000044255	lncRNA	2.59021	2.75162	2.37248
ENSSSCG00000047521	lncRNA	0.628961	0.918048	0.696615
ENSSSCG00000042689	lncRNA	0.623423	0.77573	0.549325
ENSSSCG00000051317	lncRNA	1.05957	1.2462	1.13073
ENSSSCG00000019813	U6	0	0.498486	0
ENSSSCG00000044633	lncRNA	0.334402	0.864185	0.228381
ENSSSCG00000039231	U6	0.27789	0.46502	0
ENSSSCG00000034711	protein_coding	7.74899	9.82852	8.79552
ENSSSCG00000027416	U6	0	0	0.473689
ENSSSCG00000041105	lncRNA	0.0462493	0.468305	0.0945432
ENSSSCG00000044059	lncRNA	0.0875726	0.406984	0.378578
ENSSSCG00000049219	lncRNA	0.239947	0.449334	0.531527
ENSSSCG00000036320	U6	0	1.46696	0
ENSSSCG00000051313	lncRNA	2.17495	4.95292	1.9713
ENSSSCG00000048558	lncRNA	1.93188	3.37684	3.87523
ENSSSCG00000047497	lncRNA	0	0.124334	0.83556
ENSSSCG00000041573	lncRNA	0.187253	0.484497	0.183486
ENSSSCG00000045188	U2	0.275292	0.460674	0
ENSSSCG00000039588	U6	0	0.483256	0
ENSSSCG00000036936	snoRNA	0	0.374764	0
ENSSSCG00000041069	lncRNA	0.383131	1.15837	0.243326
ENSSSCG00000021633	snoRNA	0	0.982177	0.437426
ENSSSCG00000041458	lncRNA	0.550726	0.418471	0.424037
ENSSSCG00000045295	lncRNA	4.78517	6.26295	4.25953
ENSSSCG00000049107	lncRNA	0.903192	2.23825	0.48628
ENSSSCG00000046413	lncRNA	0.785292	1.12715	1.82354
ENSSSCG00000050989	lncRNA	0.871794	2.82117	0.685377
ENSSSCG00000038152	CNTN6	1.76456	5.72949	2.59919
ENSSSCG00000046265	lncRNA	1.82351	2.39379	0.890453
ENSSSCG00000044670	lncRNA	0.216925	0.845802	0.376047
ENSSSCG00000025362	U1	16.0682	41.2455	18.1929
ENSSSCG00000021380	protein_coding	32.1448	48.4346	31.061
ENSSSCG00000048677	lncRNA	1.10384	3.53151	1.71676
ENSSSCG00000028376	protein_coding	0	0.168707	0.053271
ENSSSCG00000046751	U2	0	0.62773	0
ENSSSCG00000011845	PCYT1A	36.6868	42.7171	27.4748
ENSSSCG00000018941	U6	0.205105	0	0
ENSSSCG00000030032	snoRNA	4.65768	9.85802	4.60342
ENSSSCG00000041957	lncRNA	0.687676	2.00067	0.452487
ENSSSCG00000041867	lncRNA	0.203379	0.548416	3.65635
ENSSSCG00000042940	lncRNA	0.804437	3.02854	0.427174
ENSSSCG00000042021	lncRNA	0.111382	0.367935	0.57096
ENSSSCG00000049080	lncRNA	1.14814	2.5187	0.857499
ENSSSCG00000019624	snoRNA	0.432176	2.90676	0.873124
ENSSSCG00000040341	U6	0.218108	0.930004	0.229964
ENSSSCG00000043881	lncRNA	0	0.506425	0.560323
ENSSSCG00000045498	lncRNA	1.02939	2.45177	1.3767
ENSSSCG00000034990	lncRNA	2.27541	2.28341	1.22123
ENSSSCG00000042151	lncRNA	1.38683	1.3422	0.99523
ENSSSCG00000046997	lncRNA	0.732144	1.77822	0.165722
ENSSSCG00000048209	lncRNA	0.600358	0.914226	0.0560366
ENSSSCG00000041735	lncRNA	0.140304	0.303165	0.609195
ENSSSCG00000047372	lncRNA	0.0365468	0.133715	0.442933
ENSSSCG00000039990	lncRNA	4.924	21.3191	10.3782
ENSSSCG00000049995	lncRNA	1.05869	1.0519	0.93364
ENSSSCG00000048207	lncRNA	0.819382	3.17309	0.96703
ENSSSCG00000011846	SLC51A	0.673068	0.306727	1.10582
ENSSSCG00000044496	lncRNA	0.574434	1.33233	0.187578
ENSSSCG00000011847	ZDHHC19	0.314015	0.320005	0.354883
ENSSSCG00000041195	lncRNA	0.124976	0.371991	0.150109
ENSSSCG00000049497	lncRNA	0.805609	2.53136	0.54725
ENSSSCG00000050167	lncRNA	0.196288	0.30078	0.930363
ENSSSCG00000011848	TFRC	108.839	98.7908	127.798
ENSSSCG00000018164	ssc-let-7c	0.481742	1.04877	5.60072
ENSSSCG00000011849	TNK2	2.00645	3.64963	1.61205
ENSSSCG00000019032	U6	2.75292	0.963818	0.229964
ENSSSCG00000047636	lncRNA	0.362271	1.00504	0.807422
ENSSSCG00000042725	lncRNA	1.31259	3.13842	1.75012
ENSSSCG00000020163	snoRNA	5.16556	11.6579	3.96459
ENSSSCG00000043503	lncRNA	2.02409	7.18458	2.93302
ENSSSCG00000011529	TRNT1	15.2466	16.758	12.0249
ENSSSCG00000011530	CRBN	15.6111	19.5452	17.7303
ENSSSCG00000051257	lncRNA	3.44935	12.3034	5.43985
ENSSSCG00000051532	lncRNA	0.230225	0.765776	0.294989
ENSSSCG00000018173	ssc-mir-425	9.42629	20.4122	8.64654
ENSSSCG00000041127	lncRNA	0.256366	0.304417	1.04633
ENSSSCG00000019020	ssc-mir-15b	0.671824	0.50298	0
ENSSSCG00000047923	lncRNA	1.31978	1.53822	1.82348
ENSSSCG00000051712	processed_pseudogene	0.047507	0.471589	0.0648
ENSSSCG00000049168	lncRNA	1.15741	0.442076	0.653767
ENSSSCG00000041465	protein_coding	1.46126	3.20718	1.37148
ENSSSCG00000011850	protein_coding	11.0621	8.52144	4.0236
ENSSSCG00000023806	LRRN1	1.92416	7.49148	5.38994
ENSSSCG00000044711	pseudogene	0.0557656	0.557881	0.0392913
ENSSSCG00000011531	protein_coding	2.35177	2.65691	2.68309
ENSSSCG00000049789	lncRNA	0.197214	0.676876	0.400436
ENSSSCG00000011532	SUMF1	79.4049	102.895	93.3008
ENSSSCG00000025700	U6	0.280536	0	0
ENSSSCG00000011853	RUBCN	4.06698	7.7606	5.29818
ENSSSCG00000019389	ssc-mir-16-1	0	3.43686	0.31956
ENSSSCG00000019839	MIR99A	4.79135	26.7542	32.7779
ENSSSCG00000048298	lncRNA	0.779666	1.9394	0.517893
ENSSSCG00000046598	lncRNA	0.314785	0.969094	0.244589
ENSSSCG00000050880	lncRNA	0.344142	0.575048	0.425924
ENSSSCG00000023437	ITPR1	22.0697	32.1269	8.79109
ENSSSCG00000050608	processed_pseudogene	0	0.274073	0
ENSSSCG00000043870	lncRNA	0.358624	1.58171	0.851349
ENSSSCG00000051565	lncRNA	0.166388	0.530261	0.343451
ENSSSCG00000027139	FYTTD1	49.3373	54.4944	55.0451
ENSSSCG00000042023	lncRNA	0.156813	0.46715	0.045475
ENSSSCG00000051768	lncRNA	0.0289817	0.773837	0.153288
ENSSSCG00000043022	lncRNA	0.109595	1.35851	0.168802
ENSSSCG00000044410	lncRNA	0.0982098	0.726874	0.192685
ENSSSCG00000041102	lncRNA	0.252397	0.260345	0.168163
ENSSSCG00000035935	C3orf80	1.23901	2.33839	1.84691
ENSSSCG00000011854	LRCH3	16.835	29.6219	14.4667
ENSSSCG00000019306	MIRLET7G	1.44987	5.79971	1.01206
ENSSSCG00000019404	ssc-mir-28	4.4165	14.0858	5.84107
ENSSSCG00000041921	lncRNA	0.172225	0.3127	0.122698
ENSSSCG00000027975	lncRNA	4.71061	4.70538	1.7075
ENSSSCG00000036136	BHLHE40	37.0659	51.1696	27.226
ENSSSCG00000048923	lncRNA	0.768226	0.735011	0.292055
ENSSSCG00000048463	lncRNA	1.06127	1.24897	0.684082
ENSSSCG00000038638	protein_coding	6.43847	20.254	3.82457
ENSSSCG00000011535	ARL8B	47.7092	62.6487	57.0951
ENSSSCG00000011855	IQCG	0.322395	0.507084	0.239649
ENSSSCG00000050930	lncRNA	0.574221	2.56762	0.553545
ENSSSCG00000011196	lncRNA	13.3643	17.6649	13.8977
ENSSSCG00000043763	lncRNA	1.38306	0.729795	0.128808
ENSSSCG00000040273	protein_coding	278.4	188.571	281.916
ENSSSCG00000047582	lncRNA	0.373058	0.21879	0.105106
ENSSSCG00000044623	protein_coding	2.5663	9.76448	2.87289
ENSSSCG00000034197	EDEM1	77.1678	105.478	81.631
ENSSSCG00000041999	lncRNA	0.570433	3.65277	0.142007
ENSSSCG00000011857	LMLN	2.87501	3.66402	2.40069
ENSSSCG00000042450	lncRNA	0.166271	1.34137	0.723441
ENSSSCG00000044452	lncRNA	0.121463	0.694531	0.234523
ENSSSCG00000023891	GRM7	0.0657957	0.285065	0.97976
ENSSSCG00000046831	lncRNA	0.101925	0.530612	0.0851424
ENSSSCG00000045444	lncRNA	0.717309	1.76878	1.18255
ENSSSCG00000018566	ssc-mir-191	0.857766	1.90526	1.48629
ENSSSCG00000038593	ssc-mir-125b-2	1.17075	8.615	2.94426
ENSSSCG00000026753	OSBPL11	22.4651	28.76	27.0257
ENSSSCG00000022640	protein_coding	0.0671139	1.88404	0.299701
ENSSSCG00000051315	lncRNA	0.338244	0.2494	0
ENSSSCG00000041186	pseudogene	0.0501262	0.274428	0.442457
ENSSSCG00000041110	lncRNA	0.64265	7.51599	2.29865
ENSSSCG00000036828	SNX4	23.6552	31.6866	22.8997
ENSSSCG00000042838	lncRNA	0.274827	0.87743	0.13898
ENSSSCG00000011538	LMCD1	2.6184	4.78343	5.17179
ENSSSCG00000044077	lncRNA	0.370651	1.87394	0.688599
ENSSSCG00000048766	lncRNA	0.210893	1.04764	0.42073
ENSSSCG00000041247	lncRNA	0.226854	0.616821	0.414313
ENSSSCG00000048853	lncRNA	0.211457	0.493843	0.29216
ENSSSCG00000041986	lncRNA	0.181649	0.92193	0.967244
ENSSSCG00000019971	ssc-mir-138	0.274559	0	0
ENSSSCG00000046221	lncRNA	0.308036	1.16378	2.1745
ENSSSCG00000011858	ZNF148	41.6644	67.9575	45.8139
ENSSSCG00000023082	SSUH2	5.44741	1.10518	1.85416
ENSSSCG00000011860	SLC12A8	1.32087	1.57342	1.74152
ENSSSCG00000049615	lncRNA	0.374268	0.0895688	0.00822229
ENSSSCG00000047238	lncRNA	0.254456	0.0142991	0
ENSSSCG00000051746	lncRNA	0.551227	1.63474	0.792513
ENSSSCG00000044500	lncRNA	0.0470488	0.426776	0.326353
ENSSSCG00000021585	OXTR	1.08761	0.418761	0.256578
ENSSSCG00000011859	protein_coding	35.5382	47.9367	39.7089
ENSSSCG00000011862	MUC13	2.57266	1.08739	3.25881
ENSSSCG00000049726	lncRNA	0.250698	0.398712	0.553192
ENSSSCG00000033838	ssc-mir-6529	9.83072	49.3075	13.2631
ENSSSCG00000026158	RAD18	4.43189	5.63026	2.78242
ENSSSCG00000037905	ITGB5	47.6108	69.6823	40.2598
ENSSSCG00000050423	lncRNA	0.60124	1.6559	0.20922
ENSSSCG00000045671	lncRNA	0.600762	1.6795	0.258673
ENSSSCG00000038756	protein_coding	8.0165	13.0414	6.37404
ENSSSCG00000043969	lncRNA	1.2707	3.90588	1.30516
ENSSSCG00000011864	UMPS	31.1476	47.3485	28.5561
ENSSSCG00000033624	SRGAP3	2.68178	6.82237	1.53034
ENSSSCG00000030362	protein_coding	12.4615	9.09936	3.18997
ENSSSCG00000043636	lncRNA	0.466265	0.283043	0.0784236
ENSSSCG00000011542	THUMPD3	24.4656	30.8149	25.2243
ENSSSCG00000021656	protein_coding	4.89045	9.02314	2.10959
ENSSSCG00000019835	ssc-mir-128-2	0.555655	4.2269	0
ENSSSCG00000011540	SETD5	35.0124	89.0623	30.944
ENSSSCG00000011546	MTMR14	7.47137	10.9084	7.29491
ENSSSCG00000025349	CCDC14	6.65039	13.037	6.79121
ENSSSCG00000011548	BRPF1	8.26294	15.2233	6.72427
ENSSSCG00000011867	MYLK	30.2329	58.2921	32.5972
ENSSSCG00000011549	protein_coding	8.40918	11.7932	5.97193
ENSSSCG00000011550	CAMK1	10.4543	14.8489	14.7228
ENSSSCG00000036580	GPR27	9.97153	8.87797	14.681
ENSSSCG00000011552	ARPC4	35.5318	30.988	39.9123
ENSSSCG00000011551	TADA3	30.4386	33.068	28.2448
ENSSSCG00000011553	TTLL3	7.82798	12.5429	4.51296
ENSSSCG00000011555	RPUSD3	5.66036	4.71695	4.99349
ENSSSCG00000011557	CIDEC	3.82166	0.722306	0.285956
ENSSSCG00000011178	CPNE4	2.02627	1.99619	3.13981
ENSSSCG00000032623	protein_coding	81.1505	56.4173	59.1802
ENSSSCG00000011556	pseudogene	1.70107	3.614	1.43391
ENSSSCG00000039788	protein_coding	0	0.304354	0.241818
ENSSSCG00000011179	MRPL3	42.9206	38.4514	36.3075
ENSSSCG00000033256	protein_coding	223.602	758.489	2317.87
ENSSSCG00000032424	NUDT16	1.9722	2.11677	2.73156
ENSSSCG00000011181	NEK11	0.545249	1.56464	0.601432
ENSSSCG00000011182	ASTE1	6.96143	7.95617	6.4737
ENSSSCG00000034786	HACD2	63.7544	49.7884	35.5315
ENSSSCG00000027952	ADCY5	1.52736	2.72445	4.60642
ENSSSCG00000011183	ATP2C1	60.7029	91.8921	74.6069
ENSSSCG00000011559	protein_coding	11.8556	15.3799	14.4918
ENSSSCG00000011787	MAGEF1	3.27959	6.01106	3.59073
ENSSSCG00000011560	CRELD1	30.5728	36.5281	20.1174
ENSSSCG00000011561	PRRT3	1.21249	1.90074	0.484338
ENSSSCG00000024904	SEC22A	11.8599	18.8778	11.7244
ENSSSCG00000011562	EMC3	38.2819	36.5773	41.1924
ENSSSCG00000029094	PIK3R4	15.1724	23.0038	12.847
ENSSSCG00000011563	FANCD2	17.4095	17.452	7.33096
ENSSSCG00000011870	PDIA5	31.8418	39.5226	19.112
ENSSSCG00000011872	SEMA5B	0.451805	1.46309	0.402514
ENSSSCG00000031035	GP5	0.793332	0.304745	0.167135
ENSSSCG00000011186	protein_coding	0.26994	1.45999	0.0436646
ENSSSCG00000036766	SLC49A4	19.1531	26.7202	43.3001
ENSSSCG00000011873	HSPBAP1	4.3295	7.96416	5.49608
ENSSSCG00000011874	PARP14	2.70416	3.40644	1.33709
ENSSSCG00000011565	BRK1	256.902	221.334	285.367
ENSSSCG00000011567	protein_coding	29.0422	40.1504	18.0227
ENSSSCG00000011570	IRAK2	1.10766	2.19988	3.03367
ENSSSCG00000011569	protein_coding	13.8913	22.9561	15.4502
ENSSSCG00000011572	SEC13	31.3709	42.8323	20.8093
ENSSSCG00000030697	CAPN7	29.0213	38.2088	25.5862
ENSSSCG00000024938	SH3BP5	142.332	217.694	84.9408
ENSSSCG00000011875	protein_coding	0.133652	0.412194	0.0727384
ENSSSCG00000011876	DTX3L	8.57255	10.3732	6.53776
ENSSSCG00000027709	PARP9	8.10592	10.2154	4.9836
ENSSSCG00000028475	KPNA1	23.714	29.7211	23.4874
ENSSSCG00000011190	METTL6	12.2915	16.3124	12.3475
ENSSSCG00000026622	EAF1	19.6747	23.1705	18.4753
ENSSSCG00000028911	COLQ	0.367515	0.145659	0.0479612
ENSSSCG00000011192	HACL1	5.94042	11.2501	7.04236
ENSSSCG00000023084	ATP2B2	0.2525	0.689615	1.66127
ENSSSCG00000026990	FAM162A	84.304	70.6163	98.1562
ENSSSCG00000025107	MIX23	20.4026	22.898	14.8069
ENSSSCG00000028871	CSTA	0.655922	0.486084	15.0947
ENSSSCG00000029661	protein_coding	0	0.758285	0.578494
ENSSSCG00000011878	CASR	5.30031	28.0981	8.49004
ENSSSCG00000011193	BTD	13.3038	19.2617	11.7069
ENSSSCG00000011194	ANKRD28	17.0628	27.3708	18.8959
ENSSSCG00000011877	CD86	1.17731	2.01578	1.98445
ENSSSCG00000025436	ILDR1	4.20277	8.85213	5.25473
ENSSSCG00000039850	SLC6A11	3.17341	1.2066	0.0759537
ENSSSCG00000011195	GALNT15	0.367417	1.84958	2.22557
ENSSSCG00000030305	SLC15A2	99.6665	146.56	128.107
ENSSSCG00000011576	HRH1	3.68746	2.38644	6.54196
ENSSSCG00000011197	OXNAD1	15.0766	23.471	11.9344
ENSSSCG00000011880	EAF2	2.1004	4.88465	1.33628
ENSSSCG00000025515	pseudogene	0.185956	1.12349	0.541815
ENSSSCG00000011881	IQCB1	6.61858	10.8207	11.3597
ENSSSCG00000011882	GOLGB1	37.627	78.0189	42.9222
ENSSSCG00000031306	protein_coding	1.10753	1.1428	0.91123
ENSSSCG00000011884	HCLS1	2.59404	5.28529	6.95372
ENSSSCG00000011198	RFTN1	14.9402	8.92045	3.70399
ENSSSCG00000030671	protein_coding	0.509667	0.201031	0.508967
ENSSSCG00000011575	ATG7	4.95056	7.23086	6.10294
ENSSSCG00000030581	VGLL4	33.3575	53.2077	40.6031
ENSSSCG00000035362	protein_coding	0.143766	0.267838	0.432669
ENSSSCG00000036613	POLQ	10.7485	16.5233	4.04905
ENSSSCG00000029811	PLCL2	11.3097	11.0042	7.67126
ENSSSCG00000011578	TAMM41	4.49037	5.16975	3.11012
ENSSSCG00000039888	STXBP5L	1.90572	5.48346	2.02654
ENSSSCG00000035258	RABL3	6.45286	6.04594	6.2467
ENSSSCG00000021227	HGD	29.9809	9.12858	1.28936
ENSSSCG00000023225	SYN2	0.446668	0.574853	0.498783
ENSSSCG00000033000	TIMP4	9.50678	4.34673	9.15438
ENSSSCG00000011199	TBC1D5	9.0552	19.993	8.61252
ENSSSCG00000049233	pseudogene	0.586474	1.88746	0.545912
ENSSSCG00000049368	pseudogene	1.07869	4.74502	1.04005
ENSSSCG00000031913	NDUFB4	191.175	123.871	190.504
ENSSSCG00000011579	PPARG	41.2343	75.7905	61.3386
ENSSSCG00000039426	FSTL1	631.321	803.116	660.281
ENSSSCG00000034616	LRRC58	68.8937	71.2484	115.19
ENSSSCG00000011580	TSEN2	4.26871	5.58911	3.99295
ENSSSCG00000011581	MKRN2OS	3.90753	3.41117	3.35902
ENSSSCG00000029877	MKRN2	11.8368	16.6111	14.4546
ENSSSCG00000011201	SATB1	5.40751	4.87544	2.05513
ENSSSCG00000024453	RAF1	55.0822	68.8467	52.7617
ENSSSCG00000049184	protein_coding	1.6803	6.80963	1.45769
ENSSSCG00000011888	GPR156	1.71004	1.92141	0.915804
ENSSSCG00000011583	TMEM40	0.868664	1.14905	4.20125
ENSSSCG00000011582	CAND2	2.26731	6.71235	4.88709
ENSSSCG00000035811	RPL32	870.544	673.833	814.293
ENSSSCG00000033303	MBD4	9.5806	9.308	7.67322
ENSSSCG00000011589	IFT122	4.69209	6.37588	3.50491
ENSSSCG00000011889	GSK3B	31.8433	55.4567	30.1058
ENSSSCG00000011592	PLXND1	29.6768	68.8804	26.7608
ENSSSCG00000037653	RAB5A	54.2606	64.1008	57.4204
ENSSSCG00000027327	PP2D1	0.269844	0.48706	0.331849
ENSSSCG00000011892	protein_coding	0.74769	1.61291	0.949501
ENSSSCG00000011893	COX17	107.165	72.4223	95.8411
ENSSSCG00000011894	POPDC2	1.55515	2.36819	8.00824
ENSSSCG00000011895	PLA1A	17.3345	30.6991	19.548
ENSSSCG00000011896	ADPRH	11.7286	17.9316	16.0728
ENSSSCG00000011899	CD80	0.269105	0.733259	0.907256
ENSSSCG00000037639	TIMMDC1	30.5689	39.4144	29.7716
ENSSSCG00000011593	TMCC1	10.293	23.6113	9.5115
ENSSSCG00000040441	pseudogene	7.66931	37.6347	4.78568
ENSSSCG00000044894	pseudogene	2.13746	13.2151	1.3154
ENSSSCG00000011596	TRH	0.329291	0.0246707	0
ENSSSCG00000036643	RBSN	16.7291	24.1007	17.9281
ENSSSCG00000024621	KAT2B	18.9595	27.3126	10.4814
ENSSSCG00000034318	MRPS25	5.0718	5.72874	2.96389
ENSSSCG00000011207	SGO1	11.4113	14.8432	5.12379
ENSSSCG00000032313	POGLUT1	15.8176	27.5955	17.5169
ENSSSCG00000011901	TMEM39A	34.2389	52.3251	39.3292
ENSSSCG00000026224	ARHGAP31	14.5786	31.8873	17.7305
ENSSSCG00000011903	B4GALT4	105.128	86.3127	39.7345
ENSSSCG00000011594	NR2C2	11.7233	22.3096	11.8675
ENSSSCG00000011598	FGD5	7.62	13.9144	9.50505
ENSSSCG00000011904	UPK1B	337.376	342.236	27.9885
ENSSSCG00000011906	IGSF11	2.10333	0.610519	0.0391447
ENSSSCG00000011208	ZNF385D	3.84314	5.66811	1.49079
ENSSSCG00000040702	CCDC174	6.40966	10.418	8.33216
ENSSSCG00000011600	SLC6A6	14.8306	43.9752	34.5737
ENSSSCG00000011601	LSM3	26.7306	16.3547	17.9029
ENSSSCG00000011602	XPC	14.1047	19.4741	13.1046
ENSSSCG00000031392	UBE2E2	21.5235	33.003	21.3815
ENSSSCG00000049302	pseudogene	4.16137	15.4144	4.18871
ENSSSCG00000036910	UCN2	0	0.290809	0
ENSSSCG00000027941	LSAMP	11.9096	43.7798	40.4054
[truncated: 16,212 more rows]

## Sheet: DEG
Ensembl_id	geneid	p21_TPM	p28_TPM	p35_TPM
ENSSSCG00000014726	HBE1	37817.6	26881.9	20.6398
ENSSSCG00000016034	COL3A1	7483.02	19623.6	3910.32
ENSSSCG00000033310	protein_coding	6057.5	3441.78	5374.47
ENSSSCG00000037360	CST3	4471.99	2912.99	4070.62
ENSSSCG00000015326	COL1A2	3864.13	7875.67	1084.08
ENSSSCG00000042844	protein_coding	3766.45	7984.78	690.73
ENSSSCG00000008245	TMSB10	2722.38	1954.49	3693.34
ENSSSCG00000007975	HBZ	2716.72	2836.77	9.17549
ENSSSCG00000012119	protein_coding	2593.74	2526.17	3463.92
ENSSSCG00000000660	A2M	2495.06	1807.45	987.546
ENSSSCG00000010948	CTSL	2410.97	1480.76	1836.86
ENSSSCG00000017061	protein_coding	2344.88	4028.65	4361.92
ENSSSCG00000004177	RPS12	2249.09	1089.35	1621.14
ENSSSCG00000003165	RPS11	2207.86	1702.75	2472.16
ENSSSCG00000018033	UBB	2079.34	1823.69	2641
ENSSSCG00000032963	IFNG	2018.51	26.2242	0.139673
ENSSSCG00000014133	RPS23	1729.94	1089.52	1252.75
ENSSSCG00000009146	RPL34	1684.76	1253.59	1851.13
ENSSSCG00000030849	protein_coding	1659.53	870.442	1459.57
ENSSSCG00000018081	ATP6	1651.94	2222.3	527.119
ENSSSCG00000020817	RPS16	1354.79	697.933	1124.83
ENSSSCG00000036135	COL1A1	1259.59	3251.65	241.61
ENSSSCG00000014073	HEXB	1252.72	1498.24	3004.57
ENSSSCG00000000916	LUM	1100.25	1874.87	2300.78
ENSSSCG00000017355	GRN	1076.43	4385.64	3932.42
ENSSSCG00000030921	APOA1	1062.04	425.815	74.7551
ENSSSCG00000018094	CYTB	1052.31	1725	509.972
ENSSSCG00000012303	PAGE4	1042.93	1557.63	2658.52
ENSSSCG00000013231	protein_coding	1037.76	3117.96	2023.9
ENSSSCG00000005267	ANXA1	1037.51	1338.47	120.464
ENSSSCG00000009216	SPP1	1033.04	910.37	3524.88
ENSSSCG00000033854	LGALS1	978.384	652.26	478.165
ENSSSCG00000013097	protein_coding	960.059	1322.86	2107.13
ENSSSCG00000032609	protein_coding	933.461	555.71	428.402
ENSSSCG00000031838	protein_coding	915.72	594.873	760.867
ENSSSCG00000000252	KRT8	887.195	569.499	227.556
ENSSSCG00000010368	GLUD1	821.033	241.285	81.5398
ENSSSCG00000011033	VIM	795.555	1086.62	301.048
ENSSSCG00000035007	RPL17-C18orf32	776.527	532.753	794.731
ENSSSCG00000027358	RPS17	708.61	416.266	539.184
ENSSSCG00000023987	protein_coding	678.511	1440.45	10843.7
ENSSSCG00000033169	RPS15	676.218	394.532	568.948
ENSSSCG00000048235	protein_coding	664.426	1137.59	1728.29
ENSSSCG00000037274	PTMA	658.285	637.071	987.408
ENSSSCG00000024313	NDUFA4	595.376	366.985	472.867
ENSSSCG00000024911	protein_coding	593.387	83.1238	130.019
ENSSSCG00000018091	ND5	579.16	976.599	234.867
ENSSSCG00000038507	RPS29	578.841	281.647	597.434
ENSSSCG00000027430	protein_coding	569.678	563.832	1999.51
ENSSSCG00000029785	RPS9	562.704	350.936	499.366
ENSSSCG00000013460	OAZ1	550.986	413.001	575.589
ENSSSCG00000022236	protein_coding	545.951	679.154	939.812
ENSSSCG00000004480	COX7A2	509.511	352.595	438.922
ENSSSCG00000018087	ND4	507.869	806.235	205.497
ENSSSCG00000021208	SELENOP	504.727	530.414	910.902
ENSSSCG00000038518	protein_coding	504.706	1760.38	291.114
ENSSSCG00000036883	FABP3	504.121	279.677	25.2138
ENSSSCG00000017239	RPL38	480.55	315.946	505.506
ENSSSCG00000003758	CTBS	468.913	489.571	739.457
ENSSSCG00000010591	CYP17A1	466.914	754.887	0.332984
ENSSSCG00000005751	COL5A1	459.18	1150.61	173.433
ENSSSCG00000009772	protein_coding	452.564	368.115	519.061
ENSSSCG00000031649	RNASE1	445.718	547.575	1358.46
ENSSSCG00000012042	ATP5PO	445.608	295.638	342.154
ENSSSCG00000009178	H2AFZ	439.245	284.544	246.709
ENSSSCG00000008433	STPG4	426.402	295.076	346.952
ENSSSCG00000018092	ND6	425.384	677.883	151.141
ENSSSCG00000008595	APOB	422.259	197.338	16.8924
ENSSSCG00000025507	RPL27	409.613	401.744	567.232
ENSSSCG00000006862	VCAM1	404.432	193.554	465.536
ENSSSCG00000035073	protein_coding	404.14	861.558	975.248
ENSSSCG00000017448	KRT14	396.218	318.721	159.517
ENSSSCG00000013098	protein_coding	380.032	591.504	108.412
ENSSSCG00000014232	LOX	379.787	536.345	58.055
ENSSSCG00000007522	CTSZ	373.489	1494.3	4340.39
ENSSSCG00000008118	PROM2	372.559	1073.18	184.01
ENSSSCG00000040524	ISYNA1	371.108	393.134	584.896
ENSSSCG00000003914	PRDX1	364.002	195.741	212.304
ENSSSCG00000017024	CCNG1	361.647	299.152	470.718
ENSSSCG00000010479	RBP4	359.527	155.579	136.737
ENSSSCG00000032165	ATP5MK	359.079	191.469	265.344
ENSSSCG00000024550	UQCR10	346.701	248.152	385.624
ENSSSCG00000034570	IFI6	344.549	234.301	43.3114
ENSSSCG00000003908	TSPAN1	342.193	590.246	1219.82
ENSSSCG00000011904	UPK1B	337.376	342.236	27.9885
ENSSSCG00000023331	UBL5	335.969	247.18	358.755
ENSSSCG00000006719	protein_coding	335.646	638.648	721.353
ENSSSCG00000011351	TMA7	332.586	258.636	385.889
ENSSSCG00000023562	SNRPE	330.532	193.108	283.404
ENSSSCG00000012147	S100G	318.231	60.8951	25.5029
ENSSSCG00000008913	IGFBP7	316.365	297.233	434.618
ENSSSCG00000016267	ITM2C	315.244	558.755	822.208
ENSSSCG00000034448	protein_coding	313.711	230.725	317.124
ENSSSCG00000027257	PSMB1	310.04	214.835	292.077
ENSSSCG00000013260	MDK	309.548	272.024	477.78
ENSSSCG00000037508	GSN	304.08	208.182	81.4221
ENSSSCG00000006355	APOA2	295.585	74.2801	57.3109
ENSSSCG00000024260	RPL11	295.278	212.294	299.006
ENSSSCG00000009821	ARPC3	294.683	213.464	299.721
ENSSSCG00000007085	DSTN	292.848	332.69	462.821
ENSSSCG00000023837	WFDC1	288.615	247.41	331.446
ENSSSCG00000038423	GLA	281.616	161.903	384.195
ENSSSCG00000040273	protein_coding	278.4	188.571	281.916
ENSSSCG00000023264	IDH1	264.986	249.035	509.524
ENSSSCG00000007864	GPRC5B	262.286	561.665	484.681
ENSSSCG00000014289	UQCRQ	260	158.163	203.672
ENSSSCG00000013731	DNASE2	258.992	535.525	834.647
ENSSSCG00000006033	EIF3E	255.004	225.341	350.968
ENSSSCG00000012960	CST6	254.152	368.187	1741.65
ENSSSCG00000012409	CITED1	245.742	431.109	666.49
ENSSSCG00000004789	THBS1	243.975	618.594	180.284
ENSSSCG00000002307	ERH	242.469	140.635	229.737
ENSSSCG00000018069	ND2	239.332	519.023	95.6357
ENSSSCG00000015311	CYP51A1	238.587	232.581	342.85
ENSSSCG00000002449	NDUFB1	237.463	146.561	188.119
ENSSSCG00000033256	protein_coding	223.602	758.489	2317.87
ENSSSCG00000032768	EBP	222.151	128.758	157.209
ENSSSCG00000025928	protein_coding	218.435	148.368	186.85
ENSSSCG00000013091	protein_coding	218.162	497.549	4307.52
ENSSSCG00000029938	protein_coding	216.233	305.325	481.479
ENSSSCG00000020790	COPS9	215.866	146.076	172.193
ENSSSCG00000008602	LAPTM4A	214.163	196.52	366.558
ENSSSCG00000003922	UROD	212.869	301.423	91.4468
ENSSSCG00000040275	HEBP1	212.481	196.499	294.863
ENSSSCG00000005030	NID2	212.14	363.481	91.631
ENSSSCG00000034942	STAR	211.127	223.329	440.291
ENSSSCG00000033003	WFDC2	210.283	93.9044	834.66
ENSSSCG00000000253	KRT18	209.546	167.908	74.7877
ENSSSCG00000025881	PDHB	209.524	127.266	152.232
ENSSSCG00000026724	PLBD1	205.819	302.147	555.212
ENSSSCG00000006995	ASAH1	205.708	215.306	566.798
ENSSSCG00000038912	IFITM3	202.455	113.676	101.983
ENSSSCG00000006296	ATP1B1	202.159	219.817	70.8185
ENSSSCG00000024052	GPX4	200.114	147.239	197.642
ENSSSCG00000005453	protein_coding	199.898	176.878	244.199
ENSSSCG00000010447	ACTA2	193.972	646.471	222.642
ENSSSCG00000012030	CLDN8	191.902	272.282	478.647
ENSSSCG00000031913	NDUFB4	191.175	123.871	190.504
ENSSSCG00000023666	CTSB	190.093	654.068	642.541
ENSSSCG00000035293	protein_coding	185.554	449.775	467.138
ENSSSCG00000014137	HAPLN1	184.808	352.772	928.787
ENSSSCG00000023186	CA4	183.583	646.885	1697.39
ENSSSCG00000032081	NDUFS3	181.187	181.231	263.711
ENSSSCG00000016522	PTN	181.062	499.682	463.439
ENSSSCG00000015555	LAMC1	177.541	296.071	96.8454
ENSSSCG00000038420	PERP	177.1	138.267	256.228
ENSSSCG00000031808	TM9SF2	171.997	159.913	216.362
ENSSSCG00000027538	TMEM258	171.051	108.609	143.085
ENSSSCG00000008857	MSMO1	170.437	147.421	315.949
ENSSSCG00000033500	SNRPD2	169.674	117.559	168.177
ENSSSCG00000027472	GCA	166.727	204.487	275.262
ENSSSCG00000036114	protein_coding	165.856	93.1286	102.98
ENSSSCG00000002907	protein_coding	165.175	114.401	121.45
ENSSSCG00000030546	HSD11B1L	164.974	101.013	148.809
ENSSSCG00000033744	protein_coding	160.496	128.517	186.491
ENSSSCG00000012026	ADAMTS1	159.952	173.373	28.796
ENSSSCG00000004145	ABRACL	159.557	108.032	132.175
ENSSSCG00000007431	CTSA	153.856	481.667	296.507
ENSSSCG00000031053	S100A1	153.294	172.442	260.78
ENSSSCG00000033207	SULT2A1	152.519	39.5249	35.464
ENSSSCG00000011689	PLOD2	152.471	200.962	32.1733
ENSSSCG00000015100	UPK2	152.02	150.827	18.4927
ENSSSCG00000018065	ND1	151.895	202.979	52.7026
ENSSSCG00000037878	AHSP	150.94	66.2481	75.5673
ENSSSCG00000010682	PRDX3	150.178	139.434	208.847
ENSSSCG00000015885	PLA2R1	149.611	281.1	287.602
ENSSSCG00000014725	HBB	149.399	500.87	9189.92
ENSSSCG00000041063	protein_coding	149.358	91.2372	96.8717
ENSSSCG00000007308	ROMO1	146.94	100.583	133.525
ENSSSCG00000012523	TCEAL8	144.638	135.575	214.896
ENSSSCG00000010345	GHITM	143.021	83.4395	126.408
ENSSSCG00000011437	ALAS1	141.506	347.444	69.2165
ENSSSCG00000004237	SERINC1	141.016	149.376	219.405
ENSSSCG00000009310	POLR1D	140.602	103.367	141.224
ENSSSCG00000037016	ID1	140.087	103.697	60.5244
ENSSSCG00000034278	SLC31A1	139.47	81.6404	61.3744
ENSSSCG00000034230	protein_coding	138.863	112.458	156.123
ENSSSCG00000021587	MESD	138.18	102.703	140.89
ENSSSCG00000004038	PLG	137.032	47.3903	9.31379
ENSSSCG00000033608	LOXL2	136.799	155.058	45.822
ENSSSCG00000001770	CTSH	136.764	139.472	324.16
ENSSSCG00000004912	SEC11C	134.685	96.377	229.106
ENSSSCG00000006325	MGST3	134.559	100.73	195.62
ENSSSCG00000004233	SMPDL3A	134.286	180.924	841.383
ENSSSCG00000035820	TXNDC17	133.968	81.2507	153.119
ENSSSCG00000005944	NDRG1	133.599	240.051	53.7554
ENSSSCG00000021355	SOD1	132.992	110.255	208.154
ENSSSCG00000044948	protein_coding	131.809	64.2817	31.9798
ENSSSCG00000002366	NPC2	131.485	137.509	227.171
ENSSSCG00000012247	ATP6AP2	130.837	136.552	207.037
ENSSSCG00000037605	BRI3	130.091	76.9551	156.121
ENSSSCG00000034313	SELENOW	129.105	74.2748	65.4875
ENSSSCG00000039582	protein_coding	127.373	82.7856	103.884
ENSSSCG00000023305	protein_coding	125.219	8.13613	11.1225
ENSSSCG00000016527	protein_coding	125.076	228.138	75.3873
ENSSSCG00000005317	TLN1	124.051	245.116	80.7016
ENSSSCG00000036716	protein_coding	122.978	72.4662	110.138
ENSSSCG00000036402	MYL9	121.884	138.494	42.6693
ENSSSCG00000015570	IVNS1ABP	121.791	356.16	107.88
ENSSSCG00000022998	PKIG	120.75	77.1516	85.7402
ENSSSCG00000039341	protein_coding	120.547	61.2629	23.1315
ENSSSCG00000014248	LMNB1	120.439	122.451	49.3184
ENSSSCG00000009237	HPSE	119.909	246.263	10.3511
ENSSSCG00000016836	NADK2	119.56	38.1396	13.0928
ENSSSCG00000035937	DPT	119.451	518.156	23.3704
ENSSSCG00000028536	LHFPL2	118.868	169.618	28.3606
ENSSSCG00000033368	protein_coding	118.631	62.7625	95.3326
ENSSSCG00000028814	SOD3	118.205	45.0248	13.7376
ENSSSCG00000003832	TACSTD2	118.021	186.339	252.968
ENSSSCG00000015732	TFCP2L1	116.767	282.96	94.1675
ENSSSCG00000014136	VCAN	116.353	357.34	429.98
ENSSSCG00000021325	MCFD2	115.782	75.8845	61.0751
ENSSSCG00000010703	HTRA1	114.588	67.9157	43.4285
ENSSSCG00000001927	protein_coding	114.281	199.794	762.953
ENSSSCG00000029754	SLC39A2	113.944	137.777	199.485
ENSSSCG00000014633	CAVIN3	113.644	47.2056	51.7887
ENSSSCG00000022742	PRDX6	113.264	79.2683	47.6855
ENSSSCG00000004826	SELENOS	111.663	94.6807	127.609
ENSSSCG00000014310	CXCL14	110.333	42.1605	76.4748
ENSSSCG00000026605	BPI	109.22	375.228	2120.66
ENSSSCG00000031938	NEDD8	108.849	73.3749	107.332
ENSSSCG00000027796	SLC22A7	108.383	47.8757	2.7141
ENSSSCG00000039797	APCDD1	108.079	191.971	279.675
ENSSSCG00000036673	PPT1	107.232	94.9484	136.253
ENSSSCG00000011893	COX17	107.165	72.4223	95.8411
ENSSSCG00000003903	protein_coding	105.58	58.0824	108.162
ENSSSCG00000011903	B4GALT4	105.128	86.3127	39.7345
ENSSSCG00000039662	MRPL51	104.997	66.0406	93.0136
ENSSSCG00000010340	PRXL2A	104.874	58.6496	88.6315
ENSSSCG00000006140	CA2	102.6	53.1376	72.1395
ENSSSCG00000029161	ADI1	102.214	96.9291	138.316
ENSSSCG00000038966	KRT7	100.897	149.427	37.1694
ENSSSCG00000006370	TSTD1	98.7512	74.387	129.813
ENSSSCG00000031170	TMEM123	97.3395	152.861	41.5219
ENSSSCG00000023110	UBXN1	97.1093	73.3047	125.922
ENSSSCG00000020927	SLC2A2	96.9832	97.9404	38.7013
ENSSSCG00000046222	protein_coding	96.9589	75.1201	33.3196
ENSSSCG00000017356	FAM171A2	96.6679	482.215	380.124
ENSSSCG00000011290	HIGD1A	96.45	76.4968	162.917
ENSSSCG00000016548	protein_coding	95.9437	44.953	14.3685
ENSSSCG00000004133	FUCA2	95.0816	67.6041	126.479
ENSSSCG00000021386	PTGR1	93.9673	45.4623	77.4791
ENSSSCG00000034261	TMEM59	93.2027	94.7522	138.577
ENSSSCG00000015298	SRI	93.0866	103.316	235.22
ENSSSCG00000002296	protein_coding	92.7066	59.5966	45.7533
ENSSSCG00000044108	FXYD4	92.6844	87.539	152.262
ENSSSCG00000000116	POLR2F	91.9493	59.7201	79.3319
ENSSSCG00000001817	FURIN	91.8972	119.513	30.1904
ENSSSCG00000000273	PRR13	91.7784	84.7356	116.282
ENSSSCG00000007732	SBDS	91.2813	88.7868	130.741
ENSSSCG00000014921	PRSS23	91.2726	134.67	42.8122
ENSSSCG00000013393	SPON1	91.2643	139.188	224.013
ENSSSCG00000030255	EIF4G1	91.1736	159.869	50.7294
ENSSSCG00000002777	HSD11B2	90.8802	274.389	157.343
ENSSSCG00000006612	S100A10	90.8004	78.9139	24.0901
ENSSSCG00000008749	SLIT2	90.6321	41.7383	11.5841
ENSSSCG00000034019	protein_coding	90.5247	52.4948	79.7561
ENSSSCG00000005055	LGALS3	90.5146	73.0181	31.0161
ENSSSCG00000032341	AIF1	90.472	105.062	190.607
ENSSSCG00000010437	PAPSS2	90.1339	47.8945	30.1378
ENSSSCG00000034293	ARL4C	90.1306	114.076	36.6638
ENSSSCG00000005997	COL14A1	89.9517	82.0115	20.0252
ENSSSCG00000010495	ALDH18A1	89.8378	110.07	37.3177
ENSSSCG00000012528	BEX3	88.8112	42.4853	95.3553
ENSSSCG00000013524	MICOS13	88.7153	61.3221	83.4444
ENSSSCG00000001727	TNFRSF21	88.3824	91.5565	29.9106
ENSSSCG00000008449	SLC3A1	88.2714	95.9926	136.865
ENSSSCG00000013380	protein_coding	87.9522	132.82	295.533
ENSSSCG00000016990	protein_coding	87.1878	71.7391	138.495
ENSSSCG00000004020	SFT2D1	86.9402	67.9384	112.913
ENSSSCG00000016090	SPATS2L	86.3945	126.975	41.9363
ENSSSCG00000000365	ORMDL2	86.0384	78.8795	149.914
ENSSSCG00000011171	CTSV	86.0166	49.7439	52.7327
ENSSSCG00000026547	SLC45A3	85.9556	74.0962	13.3764
ENSSSCG00000009378	CKAP2	85.4922	72.8165	35.3574
ENSSSCG00000024015	FADS1	85.3229	58.4517	35.7783
ENSSSCG00000004921	ATP8B1	85.1724	117.44	35.1108
ENSSSCG00000033123	TMEM97	85.1638	83.2385	119.452
ENSSSCG00000005688	PTGES	85.1343	130.981	169.223
ENSSSCG00000010261	PPA1	85.0594	57.5965	41.6783
ENSSSCG00000026990	FAM162A	84.304	70.6163	98.1562
ENSSSCG00000004024	protein_coding	84.1548	124.42	185.931
ENSSSCG00000033057	ANAPC13	84.0513	65.4429	95.5164
ENSSSCG00000006468	HDGF	83.91	80.7355	36.334
ENSSSCG00000024418	RHOU	83.4893	68.4913	35.5183
ENSSSCG00000016991	DUSP1	83.2357	122.277	39.1456
ENSSSCG00000034811	QDPR	83.2356	55.1601	46.1769
ENSSSCG00000038384	COX4I2	81.9911	88.1095	146.877
ENSSSCG00000034014	MRPL40	81.1954	54.1766	54.1801
ENSSSCG00000032623	protein_coding	81.1505	56.4173	59.1802
ENSSSCG00000009644	ADAM28	80.9935	112.12	205.588
ENSSSCG00000011141	CALML5	80.983	47.8898	70.9261
ENSSSCG00000022295	protein_coding	80.3599	57.0544	29.255
ENSSSCG00000022058	ATRAID	80.1875	62.5274	100.027
ENSSSCG00000014579	TMEM41B	79.972	98.0107	136.054
ENSSSCG00000014371	NDUFA2	79.954	48.7942	76.954
ENSSSCG00000034129	MRPL33	79.0594	42.3338	57.795
ENSSSCG00000034767	LAMA1	78.9912	33.4886	10.7875
ENSSSCG00000040575	ISG15	78.2449	39.6658	4.32353
ENSSSCG00000011270	EIF1B	78.0971	74.5166	121.895
ENSSSCG00000032288	SLC20A1	77.7264	67.2788	35.4873
ENSSSCG00000016600	TMEM229A	77.0536	156.828	168.028
ENSSSCG00000012774	DUSP9	77.0273	25.2862	3.59779
ENSSSCG00000040056	protein_coding	76.9972	60.8971	96.5792
ENSSSCG00000024149	ELOVL5	76.7154	75.3435	149.358
ENSSSCG00000007423	protein_coding	75.9782	63.3294	25.669
ENSSSCG00000035444	ZFP42	75.8784	60.6347	4.85362
ENSSSCG00000014264	HINT1	75.7183	46.3248	77.9182
ENSSSCG00000029326	CCNB1	75.5934	61.9876	25.3986
ENSSSCG00000033037	SLC25A37	75.5765	72.5718	33.5085
ENSSSCG00000022390	RGN	75.3845	34.7017	13.6058
ENSSSCG00000012007	HSPA13	75.3133	81.0614	121.393
ENSSSCG00000015808	ADAM9	74.9979	96.2776	133.984
ENSSSCG00000012757	CETN2	74.4992	50.596	65.8023
ENSSSCG00000017087	GM2A	74.4147	68.0086	688.425
ENSSSCG00000035297	ISG12(A)	73.9285	33.8253	30.9478
ENSSSCG00000025589	SMIM26	73.7216	40.0619	60.2619
ENSSSCG00000005287	PSAT1	73.6513	37.8326	7.87069
ENSSSCG00000020915	P4HA2	73.646	108.69	27.1223
ENSSSCG00000030371	SERPINA3-2	73.5503	75.9143	14.0776
ENSSSCG00000027206	PARD6B	72.786	71.402	23.7388
ENSSSCG00000025924	IGFBP5	72.488	79.3423	17.1924
ENSSSCG00000027711	SS18L2	72.222	53.3253	112.996
ENSSSCG00000026018	MFSD1	71.6894	69.4689	94.8572
ENSSSCG00000017526	COPZ2	70.6718	91.7645	31.9668
ENSSSCG00000009668	CLU	70.6656	27.0026	12.2292
ENSSSCG00000021205	STK26	70.621	79.1975	30.958
ENSSSCG00000013090	protein_coding	70.4552	197.946	654.669
ENSSSCG00000013735	JUNB	70.0319	219.904	60.9869
ENSSSCG00000033641	COL8A2	70.0298	35.0102	54.3086
ENSSSCG00000031262	TXNIP	69.9712	146.735	180.744
ENSSSCG00000040571	protein_coding	69.8712	48.7565	42.1378
ENSSSCG00000029630	TAF10	69.7534	48.3045	53.491
ENSSSCG00000024300	TMEM254	69.738	139.083	42.5738
ENSSSCG00000039635	protein_coding	69.6149	49.1398	58.271
ENSSSCG00000028167	SLIRP	69.6035	41.4987	48.277
ENSSSCG00000034616	LRRC58	68.8937	71.2484	115.19
ENSSSCG00000004744	TYRO3	68.7103	71.5345	29.9039
ENSSSCG00000016877	NNT	68.615	60.5034	25.5888
ENSSSCG00000040663	HERPUD1	68.4061	142.139	152.877
ENSSSCG00000051741	protein_coding	68.1665	67.0848	25.4023
ENSSSCG00000016364	GPC1	68.1541	101.859	22.293
ENSSSCG00000002868	PEPD	68.0368	63	89.7999
ENSSSCG00000010476	MYOF	67.9611	89.7274	20.4544
ENSSSCG00000000892	HAL	67.7561	25.2732	2.60828
ENSSSCG00000010821	EPRS1	67.6828	98.5413	31.5641
ENSSSCG00000013391	PSMA1	67.6589	43.3179	59.2108
ENSSSCG00000031288	protein_coding	67.4412	64.6441	105.152
ENSSSCG00000006308	CREG1	67.3436	49.27	113.34
ENSSSCG00000024800	DSC2	67.1338	45.5227	37.1706
ENSSSCG00000038633	protein_coding	66.7993	94.9421	14.1008
ENSSSCG00000032090	PDCD6	66.3228	58.3267	80.779
ENSSSCG00000012399	FOXO4	66.1001	130.901	206.448
ENSSSCG00000016223	ACSL3	66.0985	43.2433	42.1363
ENSSSCG00000004658	FBN1	65.999	251.329	138.662
ENSSSCG00000010728	CPXM2	65.3774	135.026	13.2427
ENSSSCG00000030168	CYP19A1	65.1577	46.5316	5.84448
ENSSSCG00000000767	protein_coding	65.1393	69.7395	99.0914
ENSSSCG00000040461	CDKN1C	65.0695	91.1122	124.14
ENSSSCG00000023886	RPA3	64.9851	36.922	46.8397
ENSSSCG00000024776	SNRPG	64.9323	41.6859	50.8374
ENSSSCG00000007072	SPTLC3	64.0593	112.429	126.582
ENSSSCG00000033757	FKBP2	63.8578	80.2553	112.954
ENSSSCG00000016044	ORMDL1	63.7563	50.3205	91.9542
ENSSSCG00000003949	CDC20	63.7125	60.2312	22.5729
ENSSSCG00000032242	HMGA1	63.6861	84.6871	21.5482
ENSSSCG00000010283	SPOCK2	63.6835	24.1446	12.1137
ENSSSCG00000032213	DBI	63.2163	33.6715	67.8853
ENSSSCG00000008765	PCDH7	63.1883	49.9893	25.2667
ENSSSCG00000004485	CD109	62.1084	28.7838	23.9719
ENSSSCG00000006572	NPR1	61.8954	60.4209	23.9454
ENSSSCG00000009249	HNRNPD	61.8943	139.168	44.3438
ENSSSCG00000016676	INMT	61.4675	12.9538	1.84644
ENSSSCG00000006530	EFNA1	60.9647	59.5251	79.9462
ENSSSCG00000015894	DPP4	60.8705	36.2652	74.9264
ENSSSCG00000004615	WDR72	60.1101	116.554	120.299
ENSSSCG00000025010	UNC50	60.0674	38.2913	65.9115
ENSSSCG00000010723	ACADSB	59.955	38.5291	30.6937
ENSSSCG00000011125	GATA3	59.9464	142.086	30.8223
ENSSSCG00000037582	F2RL2	59.8802	49.7856	25.7711
ENSSSCG00000016754	AEBP1	59.425	152.815	33.3483
ENSSSCG00000005680	PRRX2	59.2463	38.9287	52.4151
ENSSSCG00000013072	FADS2	59.1769	40.1876	15.9614
ENSSSCG00000000633	YBX3	59.1526	40.8687	17.215
ENSSSCG00000025326	TMEM243	59.0903	64.8567	125.14
ENSSSCG00000005045	BMP4	58.9653	22.7236	9.89292
ENSSSCG00000001073	TPMT	58.8207	14.6007	33.7919
ENSSSCG00000003603	COL16A1	58.7498	165.416	33.4132
ENSSSCG00000035564	MCM6	58.7477	51.0234	26.3866
ENSSSCG00000030300	protein_coding	58.5404	13.0013	19.8531
ENSSSCG00000025447	MID1IP1	58.5	64.7258	92.9842
ENSSSCG00000007235	TPX2	58.4387	77.1819	22.4037
ENSSSCG00000016887	ITGA2	58.1861	116.636	191.09
ENSSSCG00000023522	TGM2	57.9305	170.87	33.9806
ENSSSCG00000035147	HSD17B1	57.8785	53.6133	0.511567
ENSSSCG00000010337	MAT1A	57.2208	18.8923	2.75957
ENSSSCG00000026655	PTPN13	57.0534	48.8246	17.2137
ENSSSCG00000001512	CUTA	57.0085	44.8878	66.2242
ENSSSCG00000002357	ALDH6A1	56.2006	37.1819	22.1749
ENSSSCG00000021793	SMIM14	56.0976	55.3469	75.4226
ENSSSCG00000002383	FOS	56.0944	165.523	11.8007
ENSSSCG00000004172	SLC2A12	56.0397	101.253	321.887
ENSSSCG00000003780	CRYZ	55.9305	22.3088	9.96016
ENSSSCG00000035069	CHSY3	55.6332	150.607	42.3581
ENSSSCG00000003105	SLC1A5	55.5905	68.1067	96.8974
ENSSSCG00000038700	FMC1	55.5701	28.3567	49.9455
ENSSSCG00000016270	C2orf72	55.5414	82.6062	15.3561
ENSSSCG00000036472	HIC2	55.4875	102.909	28.4979
ENSSSCG00000013714	protein_coding	55.4465	3.89194	0.682302
ENSSSCG00000009021	LRBA	55.3561	84.4906	26.1735
ENSSSCG00000036494	ERG28	55.2924	59.91	87.1485
ENSSSCG00000029509	KIF22	55.2597	49.8487	20.344
ENSSSCG00000027114	SCP2	55.1032	52.7134	97.339
ENSSSCG00000016009	ITGA4	55.0556	25.4159	5.37197
ENSSSCG00000015493	SERPINC1	54.5656	16.3045	9.45693
ENSSSCG00000032330	THY1	54.4695	49.9212	121.961
ENSSSCG00000014806	ANAPC15	54.4259	130.995	33.5054
ENSSSCG00000033018	TM4SF1	54.4125	284.236	719.486
ENSSSCG00000009888	ERP29	54.345	44.2817	60.0924
ENSSSCG00000004554	PCLAF	54.1771	39.1112	25.0513
ENSSSCG00000046648	protein_coding	54.1643	68.1356	111.372
ENSSSCG00000029226	UBC	54.1587	51.8304	69.991
ENSSSCG00000033734	protein_coding	54.0324	0	119.873
ENSSSCG00000036201	NPR3	53.9701	227.559	152.413
ENSSSCG00000012149	RBBP7	53.7558	92.3153	114.951
ENSSSCG00000005478	protein_coding	53.7032	45.1723	64.2745
ENSSSCG00000000521	PHLDA1	53.5599	75.4597	17.176
ENSSSCG00000006940	CCN1	53.5105	108.824	26.5238
ENSSSCG00000022820	protein_coding	53.4266	45.4302	99.3049
ENSSSCG00000026068	GRHL1	53.421	85.2861	28.3187
ENSSSCG00000036256	MAD2L1	51.9154	34.353	22.9624
ENSSSCG00000016816	ADAMTS12	51.6658	59.9447	5.61545
ENSSSCG00000013622	TMEM205	51.391	40.0698	78.6196
ENSSSCG00000010853	EPHX1	51.384	80.558	95.0107
ENSSSCG00000033727	GPX1	51.3755	71.5662	23.3171
ENSSSCG00000040162	NUPR1	51.2953	40.5118	81.8346
ENSSSCG00000037096	TMEM88	51.2528	35.7563	36.1286
ENSSSCG00000001959	CFL2	50.9653	54.3742	23.1224
ENSSSCG00000035392	IGFBP2	50.5886	41.2856	1946.47
ENSSSCG00000004383	OSTM1	50.565	43.5402	60.9646
ENSSSCG00000037567	protein_coding	50.316	116.725	38.7033
ENSSSCG00000024267	TMEM50A	50.3061	40.1192	76.3059
ENSSSCG00000036741	PITX1	50.0394	21.2032	12.3408
ENSSSCG00000003789	CTH	49.9444	26.3864	9.20269
ENSSSCG00000012685	PABIR2	49.8797	149.398	92.7754
ENSSSCG00000021229	MAT2B	49.85	67.8865	92.9801
ENSSSCG00000002952	YIF1B	49.7493	30.9016	28.209
ENSSSCG00000010093	SERPIND1	49.7022	17.1754	2.2343
ENSSSCG00000009671	PBK	49.1379	37.9252	20.7455
ENSSSCG00000025488	MCM3	49.1252	56.9216	18.8219
ENSSSCG00000010471	KIF11	49.1251	67.9033	21.7581
ENSSSCG00000029061	BMP3	48.862	107.925	1.40405
ENSSSCG00000004725	ZNF106	48.4333	97.2488	28.8478
ENSSSCG00000003699	GREB1L	48.373	94.4669	7.56226
ENSSSCG00000006610	S100A11	48.2803	53.228	20.073
ENSSSCG00000032527	FOSL2	47.7282	52.9504	20.8808
ENSSSCG00000005271	CARNMT1	47.6298	47.1536	20.2189
ENSSSCG00000016076	COQ10B	47.4829	42.1638	65.5451
ENSSSCG00000008881	RAPGEF2	47.4467	96.6923	29.1509
ENSSSCG00000009169	SLC39A8	47.0474	33.5529	4.52943
ENSSSCG00000013297	CD44	46.8117	25.4196	17.6004
ENSSSCG00000002458	TMEM251	46.6381	42.5795	64.8184
ENSSSCG00000005967	LRATD2	46.5578	26.3912	24.0956
ENSSSCG00000029790	PCYOX1	46.552	39.1293	55.7855
ENSSSCG00000040486	BIRC5	46.5043	40.248	17.7693
ENSSSCG00000032180	MCM7	46.395	54.6156	19.0115
ENSSSCG00000028113	CAPZA2	46.3126	46.7812	64.8992
ENSSSCG00000005269	TRPM6	46.1502	65.5498	9.9255
ENSSSCG00000006717	PHGDH	45.9892	55.8165	10.5888
ENSSSCG00000031871	ENTPD4	45.7252	51.0378	20.6433
ENSSSCG00000016057	STAT1	45.6854	38.9926	13.1142
ENSSSCG00000025187	TMEM126A	45.4682	25.1743	36.9008
ENSSSCG00000012327	HSD17B10	45.3556	29.5352	20.4471
ENSSSCG00000039025	FREM1	45.262	48.0883	12.2443
ENSSSCG00000029005	KPNA2	45.0435	46.2813	19.5188
ENSSSCG00000007278	AHCY	45.042	37.8696	11.8071
ENSSSCG00000036383	LGALS3BP	44.9939	28.0228	2.20548
ENSSSCG00000013418	CFD	44.8207	69.1176	136.231
ENSSSCG00000037463	MRPS36	44.7336	35.4174	54.9234
ENSSSCG00000012394	GJB1	44.4907	15.5009	5.58456
ENSSSCG00000005056	DLGAP5	44.4837	43.903	16.8306
ENSSSCG00000011128	ITIH2	44.472	23.7588	6.02558
ENSSSCG00000007286	ACSS2	44.3947	24.5108	7.45262
ENSSSCG00000020872	protein_coding	44.2722	33.3151	8.25144
ENSSSCG00000026043	protein_coding	44.2404	42.3015	1.93435
ENSSSCG00000000435	protein_coding	44.0673	33.2952	14.0913
ENSSSCG00000017727	TMEM98	43.96	22.5564	17.0353
ENSSSCG00000018046	protein_coding	43.9102	185.04	47.1147
ENSSSCG00000023743	CLDN6	43.8998	54.3324	12.5457
ENSSSCG00000030260	PFN2	43.8773	32.8808	44.4498
ENSSSCG00000039618	COX20	43.8262	29.8868	33.064
ENSSSCG00000016461	ZYX	43.6591	67.7565	21.1448
ENSSSCG00000039331	C1D	43.6516	39.0735	53.6372
ENSSSCG00000032094	DKK2	43.6109	86.9463	9.38895
ENSSSCG00000001409	PRRC2A	43.4544	86.96	27.6311
ENSSSCG00000003403	CENPS	43.4263	36.6169	20.1245
ENSSSCG00000002650	APRT	43.4146	29.2654	24.5812
ENSSSCG00000004192	CCN2	43.2398	66.7555	11.2416
ENSSSCG00000016104	TRAK2	43.1683	95.9021	103.96
ENSSSCG00000031378	KBTBD6	43.1498	77.212	121.077
ENSSSCG00000006088	SDC2	43.147	48.368	77.0952
ENSSSCG00000004254	DCBLD1	43.1121	39.8134	12.1937
ENSSSCG00000000142	FOXRED2	43.0062	83.2145	16.1799
ENSSSCG00000040317	SOD2	42.9494	26.5116	25.463
ENSSSCG00000034350	SERHL2	42.7046	26.9744	19.1626
ENSSSCG00000004703	protein_coding	42.6328	50.8291	97.708
ENSSSCG00000039094	PLEC	42.6234	70.5022	22.1382
ENSSSCG00000008496	EIF2AK2	42.5784	59.1653	14.6754
ENSSSCG00000003755	MCOLN2	42.337	82.3994	99.3133
ENSSSCG00000011943	BBX	42.194	100.471	92.9639
ENSSSCG00000027381	GGCX	42.1719	54.4438	18.1763
ENSSSCG00000002341	PAPLN	42.1079	140.329	65.7448
ENSSSCG00000001757	WDR61	42.0773	24.8373	32.2933
ENSSSCG00000006559	protein_coding	41.9313	29.1473	45.8421
ENSSSCG00000008227	ST3GAL5	41.676	32.8483	15.335
ENSSSCG00000012027	ADAMTS5	41.304	70.9342	13.5755
ENSSSCG00000023320	CYP3A29	41.2738	79.5129	23.752
ENSSSCG00000025672	RAVER2	41.2584	62.7634	78.7671
ENSSSCG00000034414	PSME3IP1	41.1529	43.1963	68.1117
ENSSSCG00000035101	KLF5	41.0359	33.0448	10.1231
ENSSSCG00000026568	DNPH1	40.911	19.6234	22.2656
ENSSSCG00000036695	IGF2BP3	40.87	45.892	18.4076
ENSSSCG00000011624	MCM2	40.8594	36.7754	17.6336
ENSSSCG00000013411	WEE1	40.8537	81.7626	16.001
ENSSSCG00000004456	PGM3	40.7904	43.706	18.155
ENSSSCG00000026181	AKTIP	40.7635	51.8779	81.7211
ENSSSCG00000001866	RCN2	40.6847	57.1988	76.8436
ENSSSCG00000024393	B3GNT5	40.5943	33.9958	12.2727
ENSSSCG00000036960	NOP10	40.4065	19.0253	43.8215
ENSSSCG00000003491	AKR7A2	40.2823	26.8984	18.5145
ENSSSCG00000031117	protein_coding	40.1342	22.4857	20.5835
ENSSSCG00000034860	HSCB	40.0984	21.1319	21.5999
ENSSSCG00000048201	protein_coding	40.0154	20.6434	31.664
ENSSSCG00000029352	CCNL1	39.7725	108.548	42.0477
ENSSSCG00000031538	RNASE4	39.649	35.0367	70.0829
ENSSSCG00000010184	AGT	39.6293	21.525	1.11828
ENSSSCG00000013538	KHSRP	39.5558	68.6348	22.3255
ENSSSCG00000011731	SMC4	39.4718	57.1202	17.1713
ENSSSCG00000024429	SIDT1	39.3141	33.4591	10.6575
ENSSSCG00000004610	CCPG1	39.3103	61.9224	82.3914
ENSSSCG00000032269	LIMA1	39.2807	92.4527	106.248
ENSSSCG00000003109	TMEM160	39.1954	21.9108	37.1013
ENSSSCG00000038614	NENF	39.1297	44.6566	63.4285
ENSSSCG00000040577	protein_coding	39.0601	30.4827	49.4088
ENSSSCG00000005212	PLGRKT	38.9744	32.9892	52.9347
ENSSSCG00000023539	MBOAT2	38.9467	55.3883	111.131
ENSSSCG00000027230	SLC35G1	38.7706	28.8664	3.39519
ENSSSCG00000026229	protein_coding	38.7203	20.5195	19.6145
ENSSSCG00000008854	CPE	38.676	21.5536	46.6264
ENSSSCG00000039045	SLC26A2	38.6526	73.8357	14.3377
ENSSSCG00000031518	STARD4	38.6434	42.1069	69.8104
ENSSSCG00000011618	GATA2	38.636	94.6412	24.3316
ENSSSCG00000001977	STXBP6	38.4733	15.0373	6.19117
ENSSSCG00000015774	TENM3	38.449	32.245	7.40693
ENSSSCG00000012178	protein_coding	38.325	0	106.777
ENSSSCG00000001394	protein_coding	38.3128	43.5759	15.9324
ENSSSCG00000011704	WWTR1	38.2953	75.8253	73.3354
ENSSSCG00000003451	PDPN	38.0027	19.0901	6.28386
ENSSSCG00000024088	TLN2	37.9678	59.1523	13.146
ENSSSCG00000028696	FEN1	37.9284	34.1677	14.432
ENSSSCG00000037077	SHMT2	37.8555	38.6174	14.8504
ENSSSCG00000007052	FERMT1	37.8222	43.5498	11.9904
ENSSSCG00000013721	WDR83OS	37.62	30.9466	45.869
ENSSSCG00000000600	EPS8	37.4536	105.15	104.052
ENSSSCG00000007748	PSPH	37.4041	17.425	14.1282
ENSSSCG00000002032	SLC7A8	37.398	59.3651	13.4551
ENSSSCG00000022312	RHPN2	37.3117	25.0868	14.73
ENSSSCG00000010923	UBE2T	37.2796	26.4024	14.4793
ENSSSCG00000022092	CYP7B1	37.1056	115.068	156.681
ENSSSCG00000018055	protein_coding	37.0848	19.2385	9.24221
ENSSSCG00000011129	ITIH5	37.0674	23.8381	14.2953
ENSSSCG00000035372	PSCA	36.975	23.1739	4.2498
ENSSSCG00000038677	GJB3	36.8936	70.1386	18.8914
ENSSSCG00000001533	TAF11	36.8844	31.7414	51.7419
ENSSSCG00000011933	NECTIN3	36.8266	30.1839	15.9862
ENSSSCG00000038221	HSD17B2	36.7946	21.2572	9.20962
ENSSSCG00000012448	ITM2A	36.4999	46.1675	69.3467
ENSSSCG00000035193	MRPS23	36.4176	21.612	27.4808
ENSSSCG00000010290	MCU	36.4017	44.3363	15.3961
ENSSSCG00000007133	ACSS1	36.3807	31.3851	59.0788
ENSSSCG00000034167	SLC5A3	36.3159	41.0055	10.5491
ENSSSCG00000002669	CRISPLD2	36.2287	56.3133	5.55829
ENSSSCG00000024019	protein_coding	36.1989	22.1452	33.8769
ENSSSCG00000039763	CMBL	36.0614	21.5727	21.9195
ENSSSCG00000016841	SLC1A3	36.0442	106.3	84.799
ENSSSCG00000007039	PRNP	36.0391	27.2629	37.0463
ENSSSCG00000011038	MRC1	35.8262	51.7807	73.1528
ENSSSCG00000001715	ENPP5	35.6929	98.4022	289.015
ENSSSCG00000026297	KLB	35.5745	11.7942	1.90085
ENSSSCG00000024932	CERS5	35.3169	65.7715	13.1281
ENSSSCG00000011496	ADAMTS9	35.2821	22.9681	5.1814
ENSSSCG00000032580	MGST1	35.1631	26.0699	42.7956
ENSSSCG00000004272	LMBRD1	35.0698	29.5571	51.2021
ENSSSCG00000009062	MGARP	34.8186	16.7373	26.747
ENSSSCG00000010981	NUDT2	34.6959	23.6394	31.48
ENSSSCG00000046640	OAS1	34.6694	53.5932	9.04532
ENSSSCG00000014375	HARS1	34.6393	39.2896	15.054
ENSSSCG00000002849	SHCBP1	34.599	34.6446	11.3115
ENSSSCG00000022919	KIF5C	34.5798	75.4275	23.9194
ENSSSCG00000035238	ELOVL1	34.5191	44.5017	81.2049
ENSSSCG00000023142	GAMT	34.4536	16.2736	12.0204
ENSSSCG00000015384	TOMM7	34.188	23.4538	27.9493
ENSSSCG00000005191	MPDZ	34.0288	60.5351	19.9219
ENSSSCG00000025582	protein_coding	33.9762	30.403	9.69966
ENSSSCG00000007646	LAMTOR4	33.9713	30.0231	41.2283
ENSSSCG00000039295	MRPL34	33.9283	25.6793	51.5566
ENSSSCG00000007032	PLAT	33.8364	67.7983	70.8438
ENSSSCG00000029838	FZD2	33.6166	29.9745	52.5351
ENSSSCG00000006735	PTGFRN	33.6163	56.4079	14.0208
ENSSSCG00000033036	ZC3H7B	33.5289	33.7098	15.1844
ENSSSCG00000004596	LIPC	33.3629	12.9939	2.28167
ENSSSCG00000040546	PXN	33.3621	52.7071	16.8411
ENSSSCG00000013033	BAD	33.0187	30.8383	43.8197
ENSSSCG00000002280	RAB15	33.007	41.3304	58.2845
ENSSSCG00000009513	SLC15A1	32.9408	16.5557	38.2977
ENSSSCG00000006911	TGFBR3	32.9378	91.5939	21.5876
ENSSSCG00000035798	PRTG	32.8445	38.2655	14.3694
ENSSSCG00000001476	HSD17B8	32.6938	19.0055	25.7445
ENSSSCG00000016578	FLNC	32.5233	21.818	9.22703
ENSSSCG00000007465	B4GALT5	32.4481	50.1152	14.9147
ENSSSCG00000032151	CPZ	32.4028	44.9286	2.21126
ENSSSCG00000029425	MRPS18B	32.3647	24.4154	36.1353
ENSSSCG00000006337	HSD17B7	32.3325	20.6555	24.2186
ENSSSCG00000035945	FDX1	32.3006	55.4999	90.2059
ENSSSCG00000000783	SLC2A13	32.2355	45.9166	120.137
ENSSSCG00000024108	SLC43A2	32.1994	70.9167	22.577
ENSSSCG00000004218	RSPO3	32.0313	48.6964	100.499
ENSSSCG00000050946	protein_coding	32.0173	82.3659	24.2678
ENSSSCG00000028168	TAF7	31.9966	63.5423	91.7506
ENSSSCG00000014965	ENDOD1	31.9867	49.5546	15.4919
ENSSSCG00000034387	protein_coding	31.9406	19.0807	17.4631
ENSSSCG00000033570	protein_coding	31.8407	46.2484	9.22698
ENSSSCG00000035061	WBP1	31.8275	26.1654	41.5877
ENSSSCG00000026486	protein_coding	31.7958	106.822	78.0425
ENSSSCG00000012926	PC	31.7951	41.0833	12.6484
ENSSSCG00000014426	SPINK9	31.6777	14.8177	3.80845
ENSSSCG00000010949	DAPK1	31.6562	49.8906	10.737
ENSSSCG00000035615	GSTK1	31.4759	20.0855	21.9389
ENSSSCG00000014957	C11orf97	31.4101	7.59865	9.76401
ENSSSCG00000004478	MYO6	31.4026	60.1194	85.9213
ENSSSCG00000026922	DRAM2	31.3253	33.8364	46.7442
ENSSSCG00000003763	IFI44	31.2824	39.1794	4.93005
ENSSSCG00000008208	EIF2AK3	31.2821	57.6152	60.0924
ENSSSCG00000010214	CDK1	31.2378	25.72	11.6535
ENSSSCG00000008723	HTRA3	31.1232	89.3172	10.0718
ENSSSCG00000034923	ABHD16A	31.0796	37.8235	53.514
ENSSSCG00000009046	protein_coding	30.9911	36.4863	3.84188
ENSSSCG00000026981	protein_coding	30.9774	18.648	11.1189
ENSSSCG00000031888	DDIT4	30.9677	38.3566	57.8637
ENSSSCG00000016620	TSPAN12	30.8908	51.4328	97.1663
ENSSSCG00000011764	protein_coding	30.4699	19.3078	32.3042
ENSSSCG00000010204	BICC1	30.2904	61.9429	68.8068
ENSSSCG00000038992	TUBB6	30.181	25.8613	10.6385
ENSSSCG00000006696	GJA5	30.1618	44.2929	13.5657
ENSSSCG00000012133	ASB11	30.1534	39.5503	55.8686
ENSSSCG00000039244	PHYH	30.0992	57.3901	58.4734
ENSSSCG00000010455	SLC16A12	30.0698	23.5925	2.07575
ENSSSCG00000032134	protein_coding	30.0668	24.4498	34.5238
ENSSSCG00000028592	TM2D2	29.9509	38.6227	52.0907
ENSSSCG00000013919	protein_coding	29.8777	26.5669	37.739
ENSSSCG00000009666	EPHX2	29.7238	27.1434	13.3379
ENSSSCG00000040337	protein_coding	29.6847	36.1629	5.4728
ENSSSCG00000016469	TRPV5	29.6322	34.6643	47.3466
ENSSSCG00000028523	HUS1	29.5176	34.3349	11.5846
ENSSSCG00000006319	POGK	29.4603	34.9642	48.3126
ENSSSCG00000028517	SC5D	29.4062	39.5389	63.0742
ENSSSCG00000009565	GAS6	29.3472	12.0769	6.64192
ENSSSCG00000004679	SORD	29.1115	41.933	7.5072
ENSSSCG00000004244	MAN1A1	29.043	32.3242	47.7843
ENSSSCG00000025316	protein_coding	28.9753	32.6361	49.3469
ENSSSCG00000004522	ME2	28.9686	33.5474	62.051
ENSSSCG00000036039	RAB4A	28.8656	44.8046	57.3071
ENSSSCG00000029985	ARL10	28.8612	21.5557	12.9245
ENSSSCG00000000893	AMDHD1	28.7388	13.1854	5.50917
ENSSSCG00000045701	protein_coding	28.6301	39.4414	10.7887
ENSSSCG00000039651	SLC2A5	28.5393	26.036	84.8174
ENSSSCG00000029347	ZNF791	28.4676	23.5445	45.4693
ENSSSCG00000036418	SLC8A1	28.4354	66.1021	55.5311
ENSSSCG00000023784	SEMA3C	28.4021	54.0724	16.7827
ENSSSCG00000016119	protein_coding	28.3857	34.4883	10.5043
ENSSSCG00000016018	FRZB	28.3695	13.4738	7.43479
ENSSSCG00000012363	HEPH	28.3513	12.4963	12.432
ENSSSCG00000015581	CENPF	28.3389	48.2821	11.5913
ENSSSCG00000026430	protein_coding	28.2257	0.0819555	66.2728
ENSSSCG00000009528	TPP2	28.2095	73.3036	52.5601
ENSSSCG00000029857	protein_coding	28.1876	48.0049	13.0726
ENSSSCG00000013313	PRRG4	28.1748	44.5542	62.3782
ENSSSCG00000001735	RHAG	28.1189	23.134	1.72256
ENSSSCG00000012551	RNF128	28.0947	28.0107	85.3481
ENSSSCG00000009239	protein_coding	28.0346	6.58371	5.3284
ENSSSCG00000005589	NR6A1	27.96	35.0419	11.049
ENSSSCG00000017181	protein_coding	27.9567	30.3493	12.0057
ENSSSCG00000037950	NIPAL1	27.9181	30.6893	4.65422
ENSSSCG00000006578	S100A4	27.9129	8.02485	4.32641
ENSSSCG00000040631	LPL	27.8496	74.9369	14.8848
ENSSSCG00000010477	CEP55	27.84	39.1407	10.7046
ENSSSCG00000004065	TIAM2	27.7765	53.711	16.1969
ENSSSCG00000023662	CHST3	27.7719	14.9236	6.56634
ENSSSCG00000017605	MMD	27.6059	15.071	14.8514
ENSSSCG00000026302	protein_coding	27.6058	41.193	7.05776
ENSSSCG00000006132	MMP16	27.591	96.1152	17.8502
ENSSSCG00000022945	UCHL1	27.5819	5.67303	6.67988
ENSSSCG00000046892	ATP5MG	27.4879	18.9088	21.8282
ENSSSCG00000008468	PKDCC	27.2375	45.8753	52.3236
ENSSSCG00000026488	protein_coding	27.069	27.2177	36.9643
ENSSSCG00000037065	EMP2	26.9737	38.3758	10.8633
ENSSSCG00000000707	SCNN1A	26.9598	71.1336	58.7977
ENSSSCG00000032916	protein_coding	26.934	22.386	30.9772
ENSSSCG00000014100	TBCA	26.8919	18.4115	24.4588
ENSSSCG00000023158	RPS27L	26.8784	17.6811	22.0974
ENSSSCG00000015775	DCTD	26.8224	25.2229	10.8578
ENSSSCG00000029324	COLEC10	26.8069	21.1809	7.32153
ENSSSCG00000011601	LSM3	26.7306	16.3547	17.9029
ENSSSCG00000000036	PACSIN2	26.7179	34.0042	49.9108
ENSSSCG00000031080	HAND1	26.5495	30.2518	11.6866
ENSSSCG00000032726	SREK1	26.5414	72.5514	28.321
ENSSSCG00000027447	TMTC1	26.522	27.9432	11.7097
ENSSSCG00000010792	protein_coding	26.4634	55.6962	7.09551
ENSSSCG00000006079	RIDA	26.4431	21.6021	33.2064
ENSSSCG00000009699	HPGD	26.4382	14.1507	77.7347
ENSSSCG00000029165	DOK4	26.3919	17.6013	10.0132
ENSSSCG00000009523	protein_coding	26.3616	27.6766	44.8394
ENSSSCG00000003253	protein_coding	26.3254	33.5866	10.0924
ENSSSCG00000015391	CROT	26.1702	29.985	48.755
ENSSSCG00000038220	RXRA	26.145	57.9997	11.7457
ENSSSCG00000011309	KIF15	26.1169	36.7183	11.8347
ENSSSCG00000000385	SLC39A5	26.0968	6.68103	1.45919
ENSSSCG00000001884	COMMD4	26.07	16.2986	27.4492
ENSSSCG00000032059	protein_coding	26.0568	19.9035	30.9888
ENSSSCG00000031773	C4orf3	26.0502	21.6063	32.9597
ENSSSCG00000002622	TMEM14A	26.0352	19.8884	28.2563
ENSSSCG00000031530	DERL2	26.0294	26.4402	45.7391
ENSSSCG00000006192	LACTB2	26.0237	13.9032	21.2264
ENSSSCG00000034758	PDXK	26.0068	29.3117	8.11403
ENSSSCG00000036026	SRARP	25.9899	88.0419	160.29
ENSSSCG00000008337	AAK1	25.9812	71.7641	20.4131
ENSSSCG00000016322	ACKR3	25.9749	17.7376	9.40923
ENSSSCG00000017358	SLC4A1	25.9412	37.5007	1.57356
ENSSSCG00000035364	VKORC1	25.9295	16.6569	16.8757
ENSSSCG00000014406	PRELID2	25.9181	31.9267	11.6437
ENSSSCG00000008125	NCAPH	25.8822	29.2579	10.4084
ENSSSCG00000032833	CD320	25.8499	22.1191	39.9965
ENSSSCG00000037832	PMP22	25.6801	17.738	10.3113
ENSSSCG00000023595	AK3	25.6301	26.2745	47.337
ENSSSCG00000001782	ABHD17C	25.6244	28.995	10.045
ENSSSCG00000012262	KDM6A	25.5854	61.6339	18.6646
ENSSSCG00000034779	NT5C3B	25.4953	17.9394	29.7921
ENSSSCG00000014063	SFXN1	25.4351	18.2432	8.81712
ENSSSCG00000006857	COL11A1	25.3183	27.4805	3.61866
ENSSSCG00000031661	protein_coding	25.2438	13.0667	24.239
ENSSSCG00000001888	RPP25	25.2428	21.9359	8.27826
ENSSSCG00000011701	TM4SF18	25.2327	15.1446	37.0037
ENSSSCG00000003973	CTPS1	25.2275	23.3957	10.0364
ENSSSCG00000004509	LIPG	25.1865	13.3634	18.833
ENSSSCG00000045531	FKBP1B	25.1793	14.9877	12.3275
ENSSSCG00000000665	RIMKLB	25.1522	63.5041	48.193
ENSSSCG00000012077	MX1	25.1385	31.4122	1.8828
ENSSSCG00000015328	SGCE	25.1084	34.9767	55.7059
ENSSSCG00000025598	COBLL1	25.0981	22.58	6.30897
ENSSSCG00000039216	CENPN	25.0666	20.0907	10.2219
ENSSSCG00000037509	protein_coding	25.0427	0	61.1795
ENSSSCG00000031741	protein_coding	25.0062	25.0739	8.42994
ENSSSCG00000021259	CDA	24.9984	12.812	4.96603
ENSSSCG00000011968	NIT2	24.9282	48.5331	16.2526
ENSSSCG00000010551	BLOC1S2	24.9045	29.0387	52.1346
ENSSSCG00000003559	ARID1A	24.8575	51.4656	16.2509
ENSSSCG00000015772	AGA	24.8268	32.4973	62.0966
ENSSSCG00000038581	RBIS	24.5441	18.3687	25.0641
ENSSSCG00000035762	protein_coding	24.5085	31.2002	63.1784
ENSSSCG00000027660	IFI44L	24.4481	45.9557	10.8237
ENSSSCG00000011110	CCDC3	24.4418	11.7819	11.2571
ENSSSCG00000011355	protein_coding	24.4386	88.2154	3.02329
ENSSSCG00000002901	UPK1A	24.4116	18.3664	2.16555
ENSSSCG00000028623	RARRES1	24.4036	28.7763	44.5531
ENSSSCG00000004782	protein_coding	24.3822	34.8373	11.4113
ENSSSCG00000026041	MAP3K5	24.342	31.5723	10.5138
ENSSSCG00000035746	ECT2	24.3095	28.489	9.42046
ENSSSCG00000025821	C2CD2	24.3077	33.5213	7.45951
ENSSSCG00000009211	protein_coding	24.2978	26.8898	49.3134
ENSSSCG00000009250	PRKG2	24.2159	19.9249	1.06439
ENSSSCG00000012637	KLHL13	24.2158	24.4974	10.497
ENSSSCG00000003707	NPC1	24.1097	36.4783	55.4043
ENSSSCG00000008835	RASL11B	24.0593	22.2445	40.6576
ENSSSCG00000016519	AKR1D1	24.0287	43.3265	63.4243
ENSSSCG00000015866	FMNL2	23.9268	65.752	39.0977
ENSSSCG00000014336	EGR1	23.9155	99.6351	9.05511
ENSSSCG00000040678	TYMS	23.8804	21.5004	9.58554
ENSSSCG00000010896	ASPM	23.8419	32.3316	9.75082
ENSSSCG00000038543	CENPA	23.8294	25.3494	7.92595
ENSSSCG00000012686	MOSPD1	23.781	39.478	45.7068
ENSSSCG00000000033	TSPO	23.7485	16.9791	25.9212
ENSSSCG00000034522	TRIP13	23.6965	22.8154	9.12759
ENSSSCG00000000567	SOX5	23.6015	87.4449	29.7811
ENSSSCG00000016717	PALS2	23.5782	25.1936	7.90444
ENSSSCG00000008294	ACTG2	23.5104	77.977	25.3545
ENSSSCG00000011676	protein_coding	23.4757	30.0276	47.2526
ENSSSCG00000035400	YPEL2	23.4533	59.737	43.4786
ENSSSCG00000013401	DKK3	23.453	19.637	9.26403
ENSSSCG00000036466	METTL21A	23.4436	20.6334	9.81668
ENSSSCG00000005446	EPB41L4B	23.4337	56.6066	16.8991
ENSSSCG00000015525	TOR3A	23.4212	38.4821	46.8773
ENSSSCG00000035987	EHD3	23.41	23.8343	7.53055
ENSSSCG00000006926	GTF2B	23.3973	32.9495	44.0187
ENSSSCG00000029886	LYVE1	23.3886	56.9429	106.538
ENSSSCG00000017227	FDXR	23.3857	28.1795	42.9766
ENSSSCG00000009569	PSPC1	23.3608	71.9919	21.1755
ENSSSCG00000033585	DUSP23	23.3192	12.8609	27.5221
ENSSSCG00000010829	protein_coding	23.295	42.1095	55.5865
ENSSSCG00000010544	DNMBP	23.2548	49.2602	14.0721
ENSSSCG00000001100	CARMIL1	23.218	23.1953	6.572
ENSSSCG00000009468	KCTD12	23.1618	31.2097	46.3603
ENSSSCG00000022507	POLR2H	23.1414	20.4409	28.534
ENSSSCG00000011400	SEMA3B	23.043	27.7748	5.25597
ENSSSCG00000002009	PCK2	23.0338	16.6213	3.77494
ENSSSCG00000031640	protein_coding	23.0261	57.0381	93.1434
ENSSSCG00000000403	BAZ2A	22.9849	48.3562	15.7768
ENSSSCG00000033878	RAB38	22.9164	5.50141	7.42804
ENSSSCG00000032473	NYNRIN	22.8844	42.7614	9.51226
ENSSSCG00000009881	OAS2	22.8718	39.5592	5.10049
ENSSSCG00000021873	CRABP1	22.8713	3.05844	69.7005
ENSSSCG00000020663	KMT2C	22.8445	71.5119	21.6047
ENSSSCG00000007521	NELFCD	22.826	42.2951	76.4711
ENSSSCG00000035719	HAUS2	22.8044	14.7164	18.3713
ENSSSCG00000038888	C1orf122	22.6651	15.1799	24.3774
ENSSSCG00000017728	MYO1D	22.6527	14.0854	6.25482
ENSSSCG00000000554	FGFR1OP2	22.524	28.9429	41.3649
ENSSSCG00000009011	FHDC1	22.5177	63.6826	30.0342
ENSSSCG00000004284	protein_coding	22.3458	60.2383	14.653
ENSSSCG00000028879	PLOD3	22.3309	37.373	12.2786
ENSSSCG00000033412	B4GALNT3	22.3162	52.4835	7.80287
ENSSSCG00000036549	DPYSL3	22.2014	31.9488	4.30365
ENSSSCG00000030388	UPP1	22.2003	11.1506	2.92813
ENSSSCG00000023437	ITPR1	22.0697	32.1269	8.79109
ENSSSCG00000010825	MARK1	22.06	83.722	41.266
ENSSSCG00000010816	TGFB2	22.0566	16.4286	5.41919
ENSSSCG00000035539	ST8SIA4	21.9995	43.42	41.8921
ENSSSCG00000031692	protein_coding	21.8821	23.7125	9.40313
ENSSSCG00000034943	GDF6	21.8665	51.8217	49.0547
ENSSSCG00000015664	protein_coding	21.8197	13.7935	5.0041
ENSSSCG00000012583	ACSL4	21.8179	7.13081	6.94388
ENSSSCG00000024043	ADAMTS2	21.7634	55.1828	14.6804
ENSSSCG00000001788	STARD5	21.6124	57.5209	132.799
ENSSSCG00000004588	CCNB2	21.5648	23.2077	9.46309
ENSSSCG00000009125	protein_coding	21.5253	12.0662	2.78398
ENSSSCG00000007983	PDIA2	21.4614	61.8179	90.77
ENSSSCG00000015435	NAMPT	21.4443	35.886	53.8161
ENSSSCG00000017522	SP6	21.4443	59.6784	33.8164
ENSSSCG00000011361	SLC26A6	21.4262	32.3608	95.4744
ENSSSCG00000016618	CPED1	21.3888	17.7563	4.31359
ENSSSCG00000017204	ITGB4	21.3622	65.7718	35.3128
ENSSSCG00000040920	PRKACB	21.3467	26.7863	88.7358
ENSSSCG00000013030	PRDX5	21.3466	11.5084	17.2689
ENSSSCG00000010446	STAMBPL1	21.3053	31.2972	8.58684
ENSSSCG00000011297	ABHD5	21.2409	14.0113	17.8576
ENSSSCG00000025629	COLEC11	21.2329	11.8239	22.0849
ENSSSCG00000013017	EHD1	21.1897	19.1979	8.66321
ENSSSCG00000006074	STK3	21.1744	36.1874	40.3106
ENSSSCG00000014401	NR3C1	21.1681	23.8477	51.5884
ENSSSCG00000006580	S100A2	21.1676	4.96944	13.9117
ENSSSCG00000008304	PRADC1	21.156	11.7968	7.85811
ENSSSCG00000024145	PRR11	21.1408	28.1882	7.70852
ENSSSCG00000023296	CENPE	21.1014	32.1243	9.71196
ENSSSCG00000040863	IPMK	21.0995	32.0475	40.6397
ENSSSCG00000027587	SPAG1	21.0908	32.6359	54.4533
ENSSSCG00000007493	protein_coding	21.0424	27.066	7.51429
ENSSSCG00000032049	ZZEF1	21.012	43.653	13.2893
ENSSSCG00000040833	BRF2	20.9966	29.7763	39.071
ENSSSCG00000009466	UCHL3	20.9533	19.8445	27.143
ENSSSCG00000010665	SHTN1	20.9207	63.2217	47.1632
ENSSSCG00000033329	SLC47A1	20.8752	58.1332	47.7115
ENSSSCG00000012979	RNASEH2C	20.8672	14.2816	15.056
ENSSSCG00000039546	KNTC1	20.8652	28.8397	8.35773
ENSSSCG00000009650	DOCK5	20.8378	41.0956	8.4427
ENSSSCG00000004419	SLC16A10	20.8346	75.5412	45.8563
ENSSSCG00000017112	IRX4	20.8197	36.0085	4.32501
ENSSSCG00000015839	NRG1	20.8191	42.4783	11.9236
ENSSSCG00000010960	SLC28A3	20.7983	32.8201	9.7161
ENSSSCG00000003811	ROR1	20.7458	37.7255	45.3315
ENSSSCG00000004573	protein_coding	20.7144	5.34273	7.25411
ENSSSCG00000023162	CDH3	20.6618	12.5488	6.63829
ENSSSCG00000032831	BRI3BP	20.6048	14.1061	7.6067
ENSSSCG00000038726	RANGRF	20.5943	15.3195	21.1209
ENSSSCG00000005628	ST6GALNAC4	20.5269	20.5229	27.4812
ENSSSCG00000004466	TTK	20.5233	24.2795	8.62424
ENSSSCG00000013901	IFI30	20.4628	27.9221	118.187
ENSSSCG00000038618	RFLNB	20.4486	29.0495	46.6729
ENSSSCG00000026387	protein_coding	20.4086	13.9355	7.78642
ENSSSCG00000009053	RNF150	20.4068	48.3558	16.0864
ENSSSCG00000034090	CRTC3	20.3963	55.3857	24.4257
ENSSSCG00000002035	C14orf119	20.374	19.2307	29.2733
ENSSSCG00000010457	KIF20B	20.2947	31.4356	10.1499
ENSSSCG00000040889	protein_coding	20.2024	14.9799	20.4789
ENSSSCG00000031346	CMKLR1	20.201	19.5266	6.60345
ENSSSCG00000022961	CLMP	20.1836	35.9898	52.0458
ENSSSCG00000000368	MMP19	20.157	53.399	15.6365
ENSSSCG00000038745	SERPINF2	20.1381	6.04156	1.21303
ENSSSCG00000027669	TNS1	20.0744	65.8868	41.2923
ENSSSCG00000029860	EPB41L4A	20.0599	27.8605	6.91232
ENSSSCG00000013436	protein_coding	20.0386	11.3431	12.9604
ENSSSCG00000000509	ZFC3H1	19.9701	55.389	21.1359
ENSSSCG00000009972	KREMEN1	19.8984	33.7849	47.551
ENSSSCG00000013517	UHRF1	19.82	28.7946	6.77151
ENSSSCG00000004498	HAUS1	19.8097	13.4127	9.53054
ENSSSCG00000012377	KIF4A	19.7618	26.0179	7.2562
ENSSSCG00000008874	TMEM144	19.7238	8.28821	17.9114
ENSSSCG00000008803	ATP8A1	19.6482	56.3128	44.8098
ENSSSCG00000033443	DEPDC1	19.627	24.9802	6.3106
ENSSSCG00000008727	MSX1	19.5995	8.23995	19.1358
ENSSSCG00000014277	IRF1	19.5787	9.47679	8.94842
ENSSSCG00000016859	C7	19.5619	9.81111	4.59658
ENSSSCG00000028905	TNIK	19.5526	38.287	35.4698
ENSSSCG00000013861	SLC35E1	19.5327	31.9408	10.1581
ENSSSCG00000024312	ID4	19.505	17.6021	8.55101
ENSSSCG00000008902	PPAT	19.5025	16.2504	6.26441
ENSSSCG00000015507	TNN	19.4936	8.66606	0.181362
ENSSSCG00000020758	NQO2	19.4858	11.4893	10.817
ENSSSCG00000011441	TNNC1	19.4467	2.23158	0.811933
ENSSSCG00000013263	CREB3L1	19.3686	29.5099	4.26738
ENSSSCG00000001914	LOXL1	19.3512	36.4478	75.4931
ENSSSCG00000000419	RDH16	19.3208	40.56	38.5575
ENSSSCG00000009179	MTTP	19.2867	4.2597	1.13929
ENSSSCG00000007678	COL26A1	19.2473	25.2526	6.12634
ENSSSCG00000009805	HPD	19.2469	4.99247	1.04245
ENSSSCG00000007369	protein_coding	19.2076	16.2592	8.08601
ENSSSCG00000036766	SLC49A4	19.1531	26.7202	43.3001
ENSSSCG00000029460	RND2	19.1508	7.63347	11.3458
ENSSSCG00000029183	SEC11A	19.1281	15.8403	24.0316
ENSSSCG00000040904	CLDN1	19.0939	23.2218	42.5301
ENSSSCG00000004127	PLAGL1	19.049	49.758	81.284
ENSSSCG00000005623	protein_coding	19.0412	18.9346	39.4974
ENSSSCG00000011641	SLCO2A1	18.9792	67.462	48.1178
ENSSSCG00000023312	PIN4	18.9335	20.4386	28.3221
ENSSSCG00000023684	MT1A	18.8917	2.44069	1.96809
ENSSSCG00000006304	MPC2	18.8582	8.85567	16.5736
ENSSSCG00000038071	RASL12	18.8468	63.612	56.6898
ENSSSCG00000013303	ABTB2	18.8416	9.27986	2.75216
ENSSSCG00000023187	VAV3	18.8223	33.8703	37.3662
ENSSSCG00000007924	UBN1	18.7973	38.1538	12.6421
ENSSSCG00000003861	ORC1	18.7783	15.9861	6.6055
ENSSSCG00000022758	PECR	18.7734	11.7303	14.3598
ENSSSCG00000015815	FGFR1	18.7223	32.3003	10.7197
ENSSSCG00000008428	MSH2	18.6883	20.7865	6.83073
ENSSSCG00000001518	ITPR3	18.6236	30.9915	5.78142
ENSSSCG00000014315	LECT2	18.6018	3.35148	3.03032
ENSSSCG00000016863	OXCT1	18.5177	19.2683	8.22083
ENSSSCG00000030269	protein_coding	18.5164	27.4269	41.5551
ENSSSCG00000028943	ECH1	18.4818	23.557	32.3785
ENSSSCG00000017103	protein_coding	18.4729	22.7491	33.54
ENSSSCG00000014948	C11orf54	18.4404	8.62734	12.5922
ENSSSCG00000010370	protein_coding	18.4309	29.7638	36.2246
ENSSSCG00000009653	CDCA2	18.3899	31.3686	6.02826
ENSSSCG00000026383	NRP2	18.3401	11.0027	4.69437
ENSSSCG00000022506	COL6A1	18.3362	68.2077	57.0035
ENSSSCG00000022705	SALL2	18.2944	42.5636	8.2087
ENSSSCG00000034159	SNAPIN	18.2922	16.9001	27.7712
ENSSSCG00000022292	NPL	18.2687	29.9669	58.6031
ENSSSCG00000026718	PLCH1	18.2641	53.1025	32.8098
ENSSSCG00000029080	SPTSSB	18.2585	14.7946	2.83779
ENSSSCG00000017952	SAT2	18.1998	13.0131	7.97621
ENSSSCG00000023215	MAOB	18.1721	7.71035	1.52999
ENSSSCG00000035404	protein_coding	18.1638	53.3333	20.7414
ENSSSCG00000006703	PRKAB2	18.1405	14.1761	6.56786
ENSSSCG00000005288	TLE4	18.1217	39.9975	12.4545
ENSSSCG00000016067	STK17B	18.103	33.2082	34.4302
ENSSSCG00000006667	BOLA1	18.1011	11.0036	15.8446
ENSSSCG00000034913	GINS1	18.0698	16.0845	8.1843
ENSSSCG00000020876	RTL5	18.0643	63.2101	56.9221
ENSSSCG00000002754	NQO1	18.0497	11.2988	8.87237
ENSSSCG00000037066	GADD45A	17.9784	17.4909	26.0037
ENSSSCG00000039658	protein_coding	17.9589	21.4098	7.16143
ENSSSCG00000030469	BUB1	17.9002	22.4816	6.30488
ENSSSCG00000036996	TRIM71	17.8643	23.809	2.62231
ENSSSCG00000017306	ITGB3	17.841	9.49904	5.93047
ENSSSCG00000006138	ATP6V0D2	17.8332	9.9915	34.8086
ENSSSCG00000032434	PLAUR	17.8243	14.3854	19.4723
ENSSSCG00000032941	SIK2	17.8241	27.2252	7.50533
ENSSSCG00000025618	TAP1	17.7658	12.1971	11.2649
ENSSSCG00000039594	SSBP3	17.7032	31.8061	6.08969
ENSSSCG00000010452	IFIT1	17.6974	14.3093	5.05107
ENSSSCG00000010593	CNNM2	17.6354	17.6883	4.79566
ENSSSCG00000022635	BEX4	17.6343	10.081	156.73
ENSSSCG00000033655	TUBB2B	17.5501	18.6625	7.35939
ENSSSCG00000006474	NES	17.5488	51.5965	35.2867
ENSSSCG00000027801	VTN	17.5481	23.4282	3.78271
ENSSSCG00000038963	PRKX	17.5048	55.2747	15.6844
ENSSSCG00000038911	KLF2	17.4981	45.7232	14.1371
ENSSSCG00000028203	protein_coding	17.4953	6.87735	5.08386
ENSSSCG00000002707	GABARAPL2	17.4912	13.4366	22.0574
ENSSSCG00000031713	MACROH2A2	17.4699	7.02183	13.7791
ENSSSCG00000032221	FAM110C	17.4693	20.035	30.7893
ENSSSCG00000008168	RNF149	17.4469	35.2049	9.9549
ENSSSCG00000032334	protein_coding	17.4334	52.7357	14.6503
ENSSSCG00000010032	PISD	17.4191	12.8834	6.90609
ENSSSCG00000036755	TENT5B	17.4097	11.732	7.72783
ENSSSCG00000011563	FANCD2	17.4095	17.452	7.33096
ENSSSCG00000010450	LIPA	17.4082	24.6417	57.3174
ENSSSCG00000027882	C1orf115	17.2962	62.1404	60.6013
ENSSSCG00000002443	TC2N	17.2104	12.628	22.6396
ENSSSCG00000013124	PATL1	17.137	35.9198	11.2649
ENSSSCG00000008478	SOS1	17.096	30.2899	9.86743
ENSSSCG00000010997	SPINK4	17.0646	4.52155	4.2565
ENSSSCG00000007499	TFAP2C	17.0607	26.8461	8.60288
ENSSSCG00000031354	DMAC2L	17.0348	11.2975	12.3799
ENSSSCG00000032909	CDCA8	17.0273	18.3768	6.79167
ENSSSCG00000008682	NSD2	17.0076	28.3592	8.96852
ENSSSCG00000016892	FST	17.0071	10.5981	1.55158
ENSSSCG00000035775	BCS1L	16.9949	19.5073	6.69171
ENSSSCG00000035582	GIPC2	16.9787	16.0612	32.2649
ENSSSCG00000011470	ABHD6	16.9787	11.5822	3.06053
ENSSSCG00000022168	APBB2	16.9295	44.9257	32.1207
ENSSSCG00000004322	ANKRD6	16.8921	19.2142	1.3978
ENSSSCG00000023520	PCSK5	16.8856	9.96512	0.674467
ENSSSCG00000004750	OIP5	16.8837	12.8376	6.45198
ENSSSCG00000005313	CCDC107	16.8826	16.1267	25.0851
ENSSSCG00000028840	EZH2	16.835	32.8689	8.41651
ENSSSCG00000028092	protein_coding	16.8253	15.1733	4.43425
ENSSSCG00000012049	protein_coding	16.8027	7.72721	8.04853
ENSSSCG00000029815	SRGAP1	16.8018	27.7204	9.04829
ENSSSCG00000003557	LIN28A	16.7504	2.44251	0
ENSSSCG00000001213	GPX6	16.7001	4.18332	0.1901
ENSSSCG00000037376	protein_coding	16.6982	18.5962	27.4321
ENSSSCG00000037468	GNE	16.6424	11.2138	6.35744
ENSSSCG00000007027	SLC20A2	16.622	15.7861	7.53596
ENSSSCG00000031207	PLAC1	16.6141	87.0854	472.833
ENSSSCG00000010672	RAB11FIP2	16.6133	33.7141	10.7165
ENSSSCG00000011398	SEMA3F	16.5901	37.0141	8.64464
ENSSSCG00000023479	protein_coding	16.5748	55.0879	17.6619
ENSSSCG00000009664	PTK2B	16.5436	25.144	4.90853
ENSSSCG00000015340	ASNS	16.5435	16.3168	4.43973
ENSSSCG00000014009	CNOT6	16.5315	31.1954	9.92256
ENSSSCG00000034191	SOX6	16.5196	25.0181	33.7433
ENSSSCG00000028135	PRTFDC1	16.46	15.7171	7.68356
ENSSSCG00000028210	NT5C	16.4486	12.4932	6.19724
ENSSSCG00000033703	FAM111A	16.4485	10.0479	22.9337
ENSSSCG00000012572	COL4A5	16.4284	21.8858	7.34946
ENSSSCG00000007371	HNF4A	16.4258	6.04762	0.663901
ENSSSCG00000025698	SERPINE1	16.3345	19.0694	7.38383
ENSSSCG00000000002	GTSE1	16.3331	18.402	4.42452
ENSSSCG00000007366	MYBL2	16.3193	24.1434	4.85748
ENSSSCG00000000268	AAAS	16.2905	15.7881	7.15614
ENSSSCG00000017062	TIMD4	16.2308	9.15915	1.56173
ENSSSCG00000022638	ATP12A	16.226	32.9356	49.6745
ENSSSCG00000008491	QPCT	16.2236	29.2513	65.9168
ENSSSCG00000006145	E2F5	16.2101	15.2507	4.49979
ENSSSCG00000040729	C11orf86	16.1825	4.17589	0.309051
ENSSSCG00000012156	CDKL5	16.1782	46.5376	35.3906
ENSSSCG00000007248	ASXL1	16.1726	25.8082	8.31584
ENSSSCG00000021411	HIST1H2BD	16.1416	14.436	38.7743
ENSSSCG00000005199	GLDC	16.1406	3.87734	0.284932
ENSSSCG00000011047	FAM171A1	16.111	19.0886	5.87798
ENSSSCG00000014257	SLC27A6	16.0991	12.7114	5.89122
ENSSSCG00000025410	PRSS16	16.0566	34.8517	6.86452
ENSSSCG00000012743	MTMR1	16.0525	35.9322	10.4231
ENSSSCG00000001488	GCLC	16.0354	14.9887	21.0961
ENSSSCG00000027307	NDUFA11	15.9985	9.86291	14.5019
ENSSSCG00000024134	MGLL	15.968	33.8507	31.8045
ENSSSCG00000011973	COL8A1	15.9071	8.51837	2.75095
ENSSSCG00000005338	RECK	15.8962	35.3664	51.0477
ENSSSCG00000005585	DENND1A	15.8883	33.6497	8.71775
ENSSSCG00000000515	TRHDE	15.8637	6.00038	3.00841
ENSSSCG00000011076	OTUD1	15.8308	21.9533	5.8457
ENSSSCG00000026893	protein_coding	15.8235	10.1048	15.5754
ENSSSCG00000017307	MYL4	15.8129	5.69818	0.876733
ENSSSCG00000017783	protein_coding	15.7698	29.3686	7.61782
ENSSSCG00000001816	BLM	15.7605	16.6996	5.66594
ENSSSCG00000034302	SLC12A7	15.702	62.4165	45.7132
ENSSSCG00000003017	TGFB1	15.6467	31.4315	10.5055
ENSSSCG00000025176	NOTCH3	15.6252	55.5647	34.6541
ENSSSCG00000006431	SPTA1	15.6219	23.8767	0.470677
ENSSSCG00000009474	SCEL	15.6032	29.5288	5.04051
ENSSSCG00000004705	MAP1A	15.5873	12.1186	1.64522
ENSSSCG00000006873	FRRS1	15.5668	24.9013	29.7286
ENSSSCG00000025993	SGPP2	15.5402	6.92468	9.67925
ENSSSCG00000015785	CENPU	15.5325	13.5162	5.75093
ENSSSCG00000030076	SLC6A13	15.5096	3.38569	0.160738
ENSSSCG00000039442	BMP2	15.4517	22.9621	2.07929
ENSSSCG00000011410	CYB561D2	15.4203	9.73593	13.9858
ENSSSCG00000014256	FBN2	15.4094	54.655	341.018
ENSSSCG00000015333	ASB4	15.3635	14.5502	6.82071
ENSSSCG00000005455	SVEP1	15.3602	26.2947	50.3144
ENSSSCG00000001478	BMP5	15.3496	11.7007	3.48633
ENSSSCG00000011061	PDSS1	15.3494	9.55961	4.68
ENSSSCG00000030998	WIF1	15.3419	2.44965	0.56462
ENSSSCG00000009231	CDS1	15.2756	13.8138	6.32237
ENSSSCG00000036360	LURAP1L	15.261	32.996	36.0072
ENSSSCG00000011495	PRICKLE2	15.258	32.1666	28.8593
ENSSSCG00000010826	MTARC2	15.2518	12.3347	3.28009
ENSSSCG00000013227	KBTBD4	15.1986	14.8674	20.972
ENSSSCG00000040989	GPRC5C	15.1553	11.1058	6.80534
ENSSSCG00000005982	protein_coding	15.1421	20.5124	28.7124
ENSSSCG00000000871	SLC5A8	15.1158	1.08742	0.155227
ENSSSCG00000009022	MAB21L2	15.0927	5.83962	1.55566
ENSSSCG00000048240	SAMD5	15.0861	11.1009	4.81217
ENSSSCG00000033051	POLE	15.0473	21.3713	5.72327
ENSSSCG00000005584	CRB2	14.9855	7.87628	0.234747
ENSSSCG00000005371	TRMO	14.9725	13.138	6.85078
ENSSSCG00000006331	PBX1	14.9437	17.9719	6.47353
ENSSSCG00000011198	RFTN1	14.9402	8.92045	3.70399
ENSSSCG00000040931	SLC17A9	14.9379	13.5174	5.96735
ENSSSCG00000029484	EMB	14.9114	11.5783	6.62003
ENSSSCG00000003524	protein_coding	14.9089	36.4992	43.817
ENSSSCG00000004221	HINT3	14.8423	15.7366	34.0741
ENSSSCG00000011432	GLYCTK	14.8403	5.99317	2.72665
ENSSSCG00000011600	SLC6A6	14.8306	43.9752	34.5737
ENSSSCG00000033919	DCLK1	14.8072	9.2634	2.94161
ENSSSCG00000015398	SEMA3A	14.782	34.7743	5.93969
ENSSSCG00000028157	CASP8	14.7601	21.3087	27.9255
ENSSSCG00000006821	GSTM3	14.7023	16.8169	24.7032
ENSSSCG00000027557	protein_coding	14.6913	14.1159	5.08602
ENSSSCG00000005663	protein_coding	14.6805	6.93657	3.15011
ENSSSCG00000001917	protein_coding	14.6501	14.4655	6.54379
ENSSSCG00000028924	AURKB	14.6067	14.7066	6.7103
ENSSSCG00000021068	TRAF5	14.5819	15.56	3.51749
ENSSSCG00000017667	PTRH2	14.5538	13.5904	6.55513
ENSSSCG00000038670	protein_coding	14.4828	66.643	1089.91
ENSSSCG00000028338	PAMR1	14.4785	10.4899	4.30946
ENSSSCG00000010639	HABP2	14.4661	5.28193	0.686901
ENSSSCG00000000198	DNAJC22	14.4039	5.65346	0.726417
ENSSSCG00000014029	COL23A1	14.3648	2.56659	0.403059
ENSSSCG00000005284	GNA14	14.354	18.359	25.8999
ENSSSCG00000017914	GLTPD2	14.3393	5.32592	1.40901
ENSSSCG00000014072	ENC1	14.3263	19.2875	4.90124
ENSSSCG00000000363	GDF11	14.3109	28.2515	36.5498
ENSSSCG00000037381	GET1	14.3068	10.622	15.1897
ENSSSCG00000034345	SPRY3	14.2703	7.71436	0.871976
ENSSSCG00000003913	MAST2	14.2598	20.3249	5.64018
ENSSSCG00000015896	FAP	14.2466	59.516	66.7072
ENSSSCG00000016665	BMPER	14.235	15.8205	48.888
ENSSSCG00000038804	HBQ1	14.2317	8.85749	6.55182
ENSSSCG00000013772	ASF1B	14.1769	12.7337	5.53556
ENSSSCG00000022129	ARSL	14.1621	13.4852	18.2187
ENSSSCG00000028010	ABHD3	14.1518	23.7964	30.6182
ENSSSCG00000027875	CA14	14.1469	7.4705	1.09985
ENSSSCG00000002752	ZFHX3	14.1461	36.8149	10.8475
ENSSSCG00000011727	PTX3	14.136	60.7772	120.767
ENSSSCG00000003931	KIF2C	14.1079	18.6207	4.40443
ENSSSCG00000002825	protein_coding	14.0946	81.0918	30.1141
ENSSSCG00000011821	protein_coding	14.0837	4.2594	0.297313
ENSSSCG00000010900	DENND1B	14.0785	36.2454	11.2036
ENSSSCG00000008604	WDR35	14.0664	14.743	20.2738
ENSSSCG00000005220	PLPP6	14.0582	13.1114	20.7528
ENSSSCG00000038041	FYB2	14.0412	58.7054	28.1417
ENSSSCG00000004612	RAB27A	14.0386	10.3849	4.83921
ENSSSCG00000006858	OLFM3	14.0336	25.2634	5.44152
ENSSSCG00000012416	CHIC1	13.9747	20.2857	30.2684
ENSSSCG00000027404	UNC93A	13.9305	20.4345	37.8318
ENSSSCG00000022948	SLC7A9	13.9125	11.175	1.69798
ENSSSCG00000040961	LIF	13.8781	24.578	25.3694
ENSSSCG00000009486	SLITRK6	13.8744	16.4642	4.23215
ENSSSCG00000004518	SKA1	13.8421	13.7152	6.35273
ENSSSCG00000007199	SLC52A3	13.8314	32.8635	10.908
ENSSSCG00000037013	WFIKKN1	13.8305	16.2774	3.33821
ENSSSCG00000016646	protein_coding	13.7975	43.9544	20.839
ENSSSCG00000037579	PPBP	13.7603	1.39784	0.786431
ENSSSCG00000000734	TSPAN11	13.7569	25.6672	27.1797
ENSSSCG00000038660	HAAO	13.7506	9.57878	16.7524
ENSSSCG00000022162	RAB11FIP5	13.7505	29.6304	8.76869
ENSSSCG00000012136	PIR	13.6854	8.08168	8.3081
ENSSSCG00000047716	protein_coding	13.673	5.01015	9.33474
ENSSSCG00000008529	YPEL5	13.6572	16.007	22.7322
ENSSSCG00000017238	TTYH2	13.6274	12.0092	23.3115
ENSSSCG00000036307	OAF	13.5832	42.8269	27.3918
ENSSSCG00000028488	LTC4S	13.5643	4.98791	2.04727
ENSSSCG00000002852	PLEKHF1	13.5234	24.2486	29.6413
ENSSSCG00000024048	MMRN2	13.4994	27.3976	8.72503
ENSSSCG00000025120	BORA	13.4955	16.3748	6.12345
ENSSSCG00000015353	SCIN	13.4836	16.4917	51.3864
ENSSSCG00000014565	protein_coding	13.466	11.6846	4.96085
ENSSSCG00000007927	PPL	13.4473	17.5586	3.81904
ENSSSCG00000015238	ARHGAP32	13.4334	29.3222	9.78984
ENSSSCG00000003479	MFAP2	13.4258	38.2653	43.9429
ENSSSCG00000017614	TRIM25	13.3948	17.3072	4.84109
ENSSSCG00000037670	TMEM164	13.3833	36.1283	49.4505
ENSSSCG00000015743	PTPN4	13.3826	26.8509	35.3987
ENSSSCG00000004919	NEDD4L	13.3748	20.9718	5.73458
ENSSSCG00000035715	GCH1	13.3677	22.9335	30.7524
ENSSSCG00000032116	OGFOD3	13.3491	13.3103	22.617
ENSSSCG00000005604	PBX3	13.3437	14.0972	5.676
ENSSSCG00000009268	CRYL1	13.3387	31.2345	28.4843
ENSSSCG00000016279	PDE6D	13.3317	16.0505	22.783
ENSSSCG00000012624	SLC25A43	13.3137	18.2818	27.349
ENSSSCG00000008747	NCAPG	13.2726	14.3753	4.93147
ENSSSCG00000035893	protein_coding	13.1889	3.46536	8.53268
ENSSSCG00000006861	EXTL2	13.1449	17.0023	31.1871
ENSSSCG00000008943	SLC4A4	13.1237	8.6629	5.29211
ENSSSCG00000013078	protein_coding	13.1028	6.70817	1.87963
ENSSSCG00000006038	ZFPM2	13.0772	33.8248	8.8678
ENSSSCG00000003216	POLD1	13.0677	16.6035	5.92962
ENSSSCG00000002790	TMEM208	13.039	10.5811	15.4484
ENSSSCG00000038505	MSI2	13.0232	12.2656	5.41941
ENSSSCG00000041356	protein_coding	13.0012	11.9543	5.4256
ENSSSCG00000010974	CNTFR	12.9992	19.6997	5.97401
ENSSSCG00000035774	ERRFI1	12.963	12.5068	2.32501
ENSSSCG00000038190	MPST	12.9628	25.8905	3.17702
ENSSSCG00000015618	LAMB3	12.9226	17.9582	36.999
ENSSSCG00000000693	NCAPD2	12.8815	24.6806	6.66294
ENSSSCG00000040779	protein_coding	12.8587	4.60444	1.20255
ENSSSCG00000028056	ZFP36	12.8584	41.3925	10.0344
ENSSSCG00000035006	PIGW	12.857	7.51356	15.277
ENSSSCG00000038580	FUT1	12.8504	18.5518	26.0391
ENSSSCG00000040715	NXPH2	12.8103	7.86658	3.33757
ENSSSCG00000001595	DAAM2	12.8099	13.7429	5.78632
ENSSSCG00000033107	DYNLT1	12.7965	7.70091	12.0238
ENSSSCG00000024494	ST6GALNAC3	12.7833	8.01436	13.5477
ENSSSCG00000010329	ZMIZ1	12.7378	25.3423	8.25325
ENSSSCG00000008311	CYP26B1	12.7054	6.47167	15.1138
ENSSSCG00000030461	HEPHL1	12.696	77.8613	168.303
ENSSSCG00000011176	SUSD4	12.672	14.4863	3.16975
ENSSSCG00000015396	SEMA3D	12.6445	7.71672	1.01663
ENSSSCG00000050320	protein_coding	12.6367	8.01765	10.1836
ENSSSCG00000018058	ARHGAP23	12.5882	14.9546	5.53522
ENSSSCG00000030655	MAMDC2	12.5689	1.46171	3.0577
ENSSSCG00000010912	KIF14	12.5404	17.7435	4.78665
ENSSSCG00000013382	PLEKHA7	12.5388	10.2266	2.53271
ENSSSCG00000009283	TNFRSF19	12.5075	30.9867	24.1426
ENSSSCG00000004336	EPHA7	12.5037	15.0903	5.65357
ENSSSCG00000022288	STK38L	12.4853	20.2452	28.0888
ENSSSCG00000004216	ECHDC1	12.4686	20.528	5.7848
ENSSSCG00000030362	protein_coding	12.4615	9.09936	3.18997
ENSSSCG00000005965	MYC	12.461	19.2231	3.33086
ENSSSCG00000028821	SASS6	12.4576	15.5885	5.57875
ENSSSCG00000016147	PIKFYVE	12.4505	26.9392	23.6807
ENSSSCG00000002953	protein_coding	12.3818	8.0311	13.6434
ENSSSCG00000004674	SHF	12.3482	24.6899	7.92848
ENSSSCG00000002314	SMOC1	12.3473	21.5252	0.426866
ENSSSCG00000004791	RASGRP1	12.3352	36.1905	37.5816
ENSSSCG00000050093	CCDC71L	12.3295	17.6842	29.2281
ENSSSCG00000032769	protein_coding	12.3287	4.3482	4.80115
ENSSSCG00000032436	protein_coding	12.3072	7.95445	6.6598
ENSSSCG00000014909	protein_coding	12.2811	20.9226	37.634
ENSSSCG00000005437	KLF4	12.2729	50.4534	7.85445
ENSSSCG00000005243	PGM5	12.2641	15.5958	45.1164
ENSSSCG00000010532	LOXL4	12.2509	15.8999	1.96759
ENSSSCG00000015410	PHTF2	12.2497	20.0325	6.15387
ENSSSCG00000007161	LZTS3	12.2361	10.415	4.61036
ENSSSCG00000015462	TPK1	12.2327	17.1157	4.86744
ENSSSCG00000008634	ATP6V1C2	12.224	7.56726	10.0894
ENSSSCG00000030879	MS4A8	12.2127	6.66076	45.5382
ENSSSCG00000037168	TMEM92	12.2005	7.00851	1.93062
ENSSSCG00000007942	HMOX2	12.1495	19.6303	22.7951
ENSSSCG00000023757	protein_coding	12.1116	52.3383	10.076
ENSSSCG00000023229	ETV5	12.1014	11.8535	1.94754
ENSSSCG00000009316	protein_coding	12.0865	10.4474	5.10339
ENSSSCG00000006107	PDP1	12.0773	11.6486	21.3902
ENSSSCG00000004663	SEMA6D	12.0191	24.7075	7.4234
ENSSSCG00000009045	HHIP	11.9881	10.5752	1.61418
ENSSSCG00000005626	FPGS	11.9718	18.9264	4.69855
ENSSSCG00000001078	MBOAT1	11.9692	12.4251	5.17561
ENSSSCG00000002651	protein_coding	11.9473	10.7548	4.04647
ENSSSCG00000005344	MELK	11.9331	11.4877	3.93371
ENSSSCG00000010385	VSTM4	11.933	28.6784	22.2237
ENSSSCG00000027941	LSAMP	11.9096	43.7798	40.4054
ENSSSCG00000032538	GCM1	11.859	35.838	21.7364
ENSSSCG00000010238	HNRNPH3	11.851	43.9296	10.9981
ENSSSCG00000006987	SLC7A2	11.8357	21.978	31.8777
ENSSSCG00000006982	ZDHHC2	11.8242	8.34364	3.72242
ENSSSCG00000011145	ASB13	11.8033	20.8744	6.51243
ENSSSCG00000015802	protein_coding	11.7309	15.6361	3.91955
ENSSSCG00000010746	ADAM12	11.6909	36.092	9.9423
ENSSSCG00000033337	ARHGDIB	11.6897	32.7328	140.356
ENSSSCG00000021657	SATB2	11.6729	25.2147	1.13147
ENSSSCG00000035847	TAL1	11.6393	16.003	4.64926
ENSSSCG00000011782	ABCC5	11.62	37.7641	16.2484
ENSSSCG00000017053	NIPAL4	11.6185	17.9835	1.97302
ENSSSCG00000010957	AGTPBP1	11.5845	13.1492	3.54418
ENSSSCG00000023907	AFAP1	11.5534	12.9369	5.06436
ENSSSCG00000025965	SPDL1	11.5315	11.2767	3.75527
ENSSSCG00000012695	INTS6L	11.5237	42.5482	19.4225
ENSSSCG00000022504	CDON	11.5073	28.0932	33.3161
ENSSSCG00000031905	KCNS3	11.4976	8.14352	11.0706
ENSSSCG00000026326	CCNF	11.4907	14.8666	3.81043
ENSSSCG00000035856	protein_coding	11.4836	23.2108	7.34068
ENSSSCG00000013932	LPAR2	11.4797	6.7456	7.50175
ENSSSCG00000037170	POMP	11.4744	7.39225	12.5794
ENSSSCG00000005314	ARHGEF39	11.4612	10.6928	4.24975
ENSSSCG00000016986	CREBRF	11.4162	25.9313	23.4168
ENSSSCG00000036618	protein_coding	11.4134	17.9776	29.357
ENSSSCG00000011207	SGO1	11.4113	14.8432	5.12379
ENSSSCG00000034994	AKAP1	11.3808	10.9608	4.66854
ENSSSCG00000037562	SLC2A4RG	11.3695	9.17072	18.3408
ENSSSCG00000015818	DDHD2	11.3664	21.2113	21.0514
ENSSSCG00000025822	SFRP1	11.2982	46.8308	141.207
ENSSSCG00000006524	THBS3	11.2843	8.95144	2.81359
ENSSSCG00000022429	KAZALD1	11.267	11.7778	1.70266
ENSSSCG00000039707	RTKN2	11.2668	13.105	2.81307
ENSSSCG00000034739	protein_coding	11.2666	24.9086	51.5711
ENSSSCG00000011699	HPS3	11.2566	18.265	20.5118
ENSSSCG00000015001	SLC35F2	11.2422	24.2937	39.5274
ENSSSCG00000033185	PPP2R3A	11.2398	30.549	23.7859
ENSSSCG00000004902	RNF152	11.2176	10.4383	3.68769
ENSSSCG00000008677	TACC3	11.2134	15.1919	4.54761
ENSSSCG00000005180	BNC2	11.2116	13.7245	3.63603
ENSSSCG00000006535	PMVK	11.2034	9.61641	13.2843
ENSSSCG00000039548	PTGFR	11.1951	25.4362	84.8095
ENSSSCG00000023776	CCSAP	11.1756	9.89016	5.19098
ENSSSCG00000000838	SLC41A2	11.1308	33.217	26.4672
ENSSSCG00000037634	FOXA1	11.1225	12.6992	1.51004
ENSSSCG00000017268	PRKCA	11.1022	17.3255	4.25011
ENSSSCG00000006742	MAB21L3	11.0905	32.7349	17.554
ENSSSCG00000015232	ST3GAL4	11.0809	7.21506	5.24113
ENSSSCG00000008898	protein_coding	11.0769	6.35556	3.47378
ENSSSCG00000009932	MMAB	11.0747	7.5609	7.05545
ENSSSCG00000020783	SLC41A1	11.0558	12.263	4.10649
ENSSSCG00000007485	BCAS1	11.0556	12.2699	1.43102
ENSSSCG00000022649	SLC7A11	11.0526	7.90863	4.30438
ENSSSCG00000039095	protein_coding	11.0491	8.44818	0.555557
ENSSSCG00000006231	CHD7	11.0381	21.1784	6.28595
ENSSSCG00000016130	ZDBF2	11.0094	34.2545	20.5904
ENSSSCG00000047164	protein_coding	11.0009	20.5573	23.8606
ENSSSCG00000004412	MICAL1	11.0008	23.4756	21.6687
ENSSSCG00000001011	SERPINB1	10.9958	7.28934	5.47524
ENSSSCG00000026423	SLC23A1	10.9708	8.3362	3.78204
ENSSSCG00000033708	REPIN1	10.9578	14.0178	5.01555
ENSSSCG00000005662	SPOUT1	10.9501	6.27281	7.57519
ENSSSCG00000038902	KCNK6	10.9305	12.2615	4.52285
ENSSSCG00000035243	RAB27B	10.9193	6.57902	1.99009
ENSSSCG00000002412	STON2	10.9161	15.5434	4.51341
ENSSSCG00000033444	SPC24	10.9018	8.27103	4.28858
ENSSSCG00000015414	FAM185A	10.8949	17.2153	4.79783
ENSSSCG00000005895	C8orf82	10.8838	7.46235	6.65445
ENSSSCG00000026791	RHCE	10.8827	12.8317	2.07898
ENSSSCG00000011136	TASOR2	10.8753	22.9084	5.4545
ENSSSCG00000027161	PIP5K1B	10.8584	20.2234	24.05
ENSSSCG00000010865	EXO1	10.856	10.3628	4.25107
ENSSSCG00000008314	ATP6V1B1	10.8267	9.86688	17.4708
ENSSSCG00000041610	protein_coding	10.8263	40.4747	8.35868
ENSSSCG00000008202	CNNM4	10.8044	18.2327	5.35648
ENSSSCG00000008434	TTC7A	10.7958	13.6333	4.25557
ENSSSCG00000009050	INPP4B	10.7938	39.1994	28.6612
ENSSSCG00000028609	SLC12A4	10.7704	11.349	4.77522
ENSSSCG00000000811	PCED1B	10.7586	5.47574	3.42568
ENSSSCG00000036613	POLQ	10.7485	16.5233	4.04905
ENSSSCG00000009720	DDX60	10.7453	11.545	3.05683
ENSSSCG00000015616	HSD11B1	10.7263	18.1559	230.107
ENSSSCG00000037053	AK6	10.6706	7.41394	12.4882
ENSSSCG00000003013	B9D2	10.6546	7.39331	9.82542
ENSSSCG00000030241	TSC22D3	10.6503	11.0233	23.5669
ENSSSCG00000020963	EPDR1	10.6308	4.98296	1.74165
ENSSSCG00000039317	SLC25A21	10.6229	13.4946	3.94693
ENSSSCG00000017086	SLC36A2	10.62	46.188	5.67313
ENSSSCG00000025308	IL17D	10.5982	9.77464	4.14227
ENSSSCG00000004371	CRYBG1	10.5964	40.4978	41.3077
ENSSSCG00000010258	AIFM2	10.5845	9.91827	18.2337
ENSSSCG00000034692	SH3BP4	10.5774	13.0678	4.42548
ENSSSCG00000006755	DENND2C	10.5698	8.58086	12.9258
ENSSSCG00000004819	CERS3	10.5485	12.9819	1.4123
ENSSSCG00000014113	HOMER1	10.5401	8.46955	3.04404
ENSSSCG00000002812	KIFC3	10.4932	7.04129	7.26036
ENSSSCG00000028004	RIN2	10.4916	20.7528	19.6935
ENSSSCG00000009702	FBXO8	10.4747	23.0407	28.1562
ENSSSCG00000031321	NR4A1	10.4352	27.2445	6.65056
ENSSSCG00000003585	GJB5	10.422	11.8886	0
ENSSSCG00000010400	MSMB	10.3808	10.6105	16.2251
ENSSSCG00000021023	SCAF4	10.3703	23.4775	7.17541
ENSSSCG00000009330	ALOX5AP	10.3616	7.67688	11.1919
ENSSSCG00000000584	SLCO1A2	10.3331	8.6485	19.2437
ENSSSCG00000045726	PXMP2	10.323	8.54612	3.91919
ENSSSCG00000028896	DIO1	10.292	1.31315	0.301941
ENSSSCG00000001004	SLC22A23	10.2624	19.6565	5.84132
ENSSSCG00000035208	protein_coding	10.2614	41.9183	4.40659
ENSSSCG00000009885	HECTD4	10.2486	21.7411	7.18256
ENSSSCG00000010613	ITPRIP	10.2252	10.049	3.97235
ENSSSCG00000038417	LRRC8D	10.2033	26.1483	33.7673
ENSSSCG00000025306	PAK3	10.1424	15.5356	5.00502
ENSSSCG00000023434	PPM1L	10.1383	10.5828	4.2014
ENSSSCG00000016830	PRLR	10.1383	20.6687	20.1319
ENSSSCG00000010647	ADRB1	10.1193	23.8864	27.3491
ENSSSCG00000022797	PPP1R3B	10.1141	27.4141	45.9879
ENSSSCG00000033843	ETFRF1	10.1116	10.7269	14.962
ENSSSCG00000001419	SLC44A4	10.0986	5.28056	8.65376
ENSSSCG00000016032	TFPI	10.0828	7.98459	4.49436
ENSSSCG00000021902	GABRP	10.0814	8.37063	18.2031
ENSSSCG00000009517	GPR183	10.0511	18.4307	24.4737
ENSSSCG00000001483	FAM83B	10.0371	2.87036	1.69484
ENSSSCG00000025592	TP63	10.034	27.2794	14.9302
ENSSSCG00000008169	TBC1D8	10.0325	12.8212	4.01911
ENSSSCG00000000061	PMM1	9.99441	9.52801	12.8295
ENSSSCG00000023001	CCDC149	9.98929	7.42005	4.23893
ENSSSCG00000004732	PLA2G4F	9.98629	16.656	1.91301
ENSSSCG00000000774	USP18	9.98199	8.3714	1.63368
ENSSSCG00000036580	GPR27	9.97153	8.87797	14.681
ENSSSCG00000013340	MUC15	9.9567	25.6759	3.75135
ENSSSCG00000005992	SHAS2	9.93652	21.2881	47.8949
ENSSSCG00000000500	protein_coding	9.91474	27.5058	7.24455
ENSSSCG00000009132	ENPEP	9.91326	3.1031	3.82589
ENSSSCG00000028169	NCAPG2	9.91104	13.7231	4.13838
ENSSSCG00000035954	ATAD5	9.89454	13.9797	4.53313
ENSSSCG00000006415	CADM3	9.88216	7.05175	0.824346
ENSSSCG00000008241	protein_coding	9.85505	25.2323	6.67662
ENSSSCG00000011504	EOGT	9.83073	15.4716	19.0111
ENSSSCG00000011511	FRMD4B	9.8287	16.4274	19.1586
ENSSSCG00000001536	SCUBE3	9.82496	5.27781	2.08601
ENSSSCG00000003712	OSBPL1A	9.78633	25.5845	19.2966
ENSSSCG00000009448	DIAPH3	9.78357	17.7955	4.28903
ENSSSCG00000006988	PDGFRL	9.77603	29.3454	26.1632
ENSSSCG00000013775	ADGRE5	9.77374	11.8713	4.16362
ENSSSCG00000020785	DES	9.77151	25.9655	7.83087
ENSSSCG00000016601	SPAM1	9.75803	11.1273	20.4324
ENSSSCG00000040184	LMO7	9.73878	21.6185	37.1331
ENSSSCG00000000722	RAD51AP1	9.71727	6.56486	4.58524
ENSSSCG00000027331	COL6A3	9.6962	42.0199	14.3965
ENSSSCG00000005177	SH3GL2	9.68332	24.4569	3.04837
ENSSSCG00000024219	TIGAR	9.65512	13.485	3.9941
ENSSSCG00000010686	BAG3	9.64327	17.2484	4.49998
ENSSSCG00000006872	AGL	9.62234	16.0225	19.9582
ENSSSCG00000044690	FMN1	9.61443	43.6074	9.35323
ENSSSCG00000028149	THYN1	9.61375	17.6699	4.53028
ENSSSCG00000006169	ZFHX4	9.59042	10.4497	0.664797
ENSSSCG00000035829	KMT5C	9.58035	17.3096	5.5972
ENSSSCG00000038031	CPSF6	9.57947	27.3791	13.7375
ENSSSCG00000029763	IFI35	9.56914	10.4464	14.1177
ENSSSCG00000022347	WNT11	9.5651	2.36703	0.74338
ENSSSCG00000017539	HOXB6	9.56031	1.89321	1.44454
ENSSSCG00000033000	TIMP4	9.50678	4.34673	9.15438
ENSSSCG00000034765	PIEZO2	9.49141	6.52794	3.1622
ENSSSCG00000039523	protein_coding	9.48421	12.1711	17.9938
ENSSSCG00000014933	NAALAD2	9.48415	1.67648	26.0308
ENSSSCG00000017472	IGFBP4	9.48166	23.278	20.4404
ENSSSCG00000000650	CLEC1B	9.48105	1.00792	0.560355
ENSSSCG00000002729	VAC14	9.47521	17.7871	5.19447
ENSSSCG00000005617	STXBP1	9.47092	34.4344	7.8613
ENSSSCG00000000657	protein_coding	9.46754	5.12908	18.0622
ENSSSCG00000010252	HKDC1	9.4671	4.03522	1.08509
ENSSSCG00000036956	SOCS3	9.46367	21.6463	6.06162
ENSSSCG00000000146	MYH11	9.43187	54.8987	26.7717
ENSSSCG00000013902	protein_coding	9.41826	4.50959	8.10732
ENSSSCG00000035059	MCM10	9.37107	10.0126	3.90203
ENSSSCG00000005494	TNC	9.35516	16.1231	1.87999
ENSSSCG00000017256	ABCA6	9.33462	5.95217	1.7729
ENSSSCG00000015523	RALGPS2	9.33387	8.43692	2.46449
ENSSSCG00000035805	DLK1	9.32942	18.6002	21.881
ENSSSCG00000038329	PIGK	9.32459	7.1402	12.1463
ENSSSCG00000003589	SRSF4	9.30166	20.5821	6.61063
ENSSSCG00000008550	SLC5A6	9.28728	7.62739	10.2625
ENSSSCG00000005103	protein_coding	9.27347	11.5128	18.1602
ENSSSCG00000000278	protein_coding	9.26649	22.1794	7.01227
ENSSSCG00000000683	CDCA3	9.26169	12.2068	3.09904
ENSSSCG00000001045	ELOVL2	9.22194	3.35164	5.35212
ENSSSCG00000022031	CHST2	9.21025	14.186	21.5974
ENSSSCG00000006648	CTSS	9.19618	16.0934	18.9275
ENSSSCG00000006701	CHD1L	9.16047	17.0415	4.76736
ENSSSCG00000000299	TESPA1	9.15813	10.2604	22.2768
ENSSSCG00000001910	ISLR	9.14467	23.6912	30.6396
ENSSSCG00000007252	DNMT3B	9.14388	9.32809	3.42368
ENSSSCG00000013976	protein_coding	9.13275	3.09103	0.116337
ENSSSCG00000003371	GPR153	9.13106	25.6679	45.3606
ENSSSCG00000033456	GPR157	9.12167	18.4446	36.0902
ENSSSCG00000032450	LYRM9	9.11622	8.71951	19.4702
ENSSSCG00000031946	GPC5	9.10629	37.916	13.6474
ENSSSCG00000000265	ESPL1	9.10321	15.3972	2.8878
ENSSSCG00000050345	protein_coding	9.09858	35.3857	4.65286
ENSSSCG00000037390	protein_coding	9.07949	15.1663	0.408214
ENSSSCG00000015299	STEAP4	9.06416	25.4408	199.362
ENSSSCG00000011090	NEBL	9.05197	35.9108	24.2946
ENSSSCG00000010483	PLCE1	9.03895	14.7608	1.68138
ENSSSCG00000001085	DCDC2	9.03547	2.92443	32.3447
ENSSSCG00000002882	KRTDAP	9.01152	7.83402	0.339286
ENSSSCG00000012886	protein_coding	8.98562	19.9089	5.36091
ENSSSCG00000007073	ISM1	8.97184	25.0511	9.10332
ENSSSCG00000004534	CCDC68	8.96832	5.78834	2.92604
ENSSSCG00000032282	ACP5	8.9663	15.2392	26.0667
ENSSSCG00000036437	NOG	8.94952	20.9877	1.15556
ENSSSCG00000016639	FOXP2	8.91344	26.0064	10.546
ENSSSCG00000008092	NT5DC4	8.91219	11.571	0.0372422
ENSSSCG00000033787	protein_coding	8.89812	14.3685	25.3522
ENSSSCG00000030577	PBDC1	8.89195	7.41572	10.2084
ENSSSCG00000003718	TAF4B	8.87012	13.2738	41.6021
ENSSSCG00000016512	ZC3HAV1	8.86908	13.6744	3.79033
ENSSSCG00000022192	NCAPD3	8.86733	14.0829	4.59118
ENSSSCG00000006702	FMO5	8.86273	5.37913	5.83675
ENSSSCG00000024377	RPS6KA5	8.86014	23.008	6.02271
ENSSSCG00000035296	protein_coding	8.85918	1.32477	0.66646
ENSSSCG00000036785	MTMR7	8.8561	14.665	4.11068
ENSSSCG00000035442	SLC36A1	8.78492	33.538	18.247
ENSSSCG00000009285	protein_coding	8.78268	3.61215	7.0676
ENSSSCG00000017920	protein_coding	8.7775	6.34234	48.2035
ENSSSCG00000007538	GATA5	8.75731	6.13336	3.51795
ENSSSCG00000026585	PROCR	8.74596	5.97547	2.8673
ENSSSCG00000027407	MYH14	8.73608	18.8315	30.6459
ENSSSCG00000028481	CALCOCO1	8.73232	20.5405	17.9347
ENSSSCG00000002697	NUDT7	8.72442	5.25454	10.3466
ENSSSCG00000022240	POLA1	8.71667	14.1024	4.1375
ENSSSCG00000034348	NBEA	8.71539	20.4275	16.5257
ENSSSCG00000026276	ZBTB40	8.68251	18.4177	5.92258
ENSSSCG00000023395	protein_coding	8.6592	3.54856	6.2648
ENSSSCG00000027312	PTCH1	8.64227	9.58559	2.60501
ENSSSCG00000027432	NSUN3	8.64037	6.15888	13.7235
ENSSSCG00000003539	GRHL3	8.6378	10.5601	0.865056
ENSSSCG00000006115	RUNX1T1	8.63768	17.35	5.75093
ENSSSCG00000014437	PPARGC1B	8.63227	19.139	6.35712
ENSSSCG00000016328	RAB17	8.61772	14.4648	18.3496
ENSSSCG00000031361	CELSR1	8.60776	20.6433	2.87333
ENSSSCG00000016260	SLC16A14	8.57766	20.2256	16.174
ENSSSCG00000007789	protein_coding	8.56952	17.938	5.49211
ENSSSCG00000012452	protein_coding	8.55892	12.5656	16.6119
ENSSSCG00000012066	KCNJ15	8.50346	8.99052	3.63341
ENSSSCG00000004047	MRPL18	8.49173	15.0616	3.90855
ENSSSCG00000023593	AFF1	8.4821	19.2566	5.19514
ENSSSCG00000006475	IQGAP3	8.47722	19.0016	2.97228
ENSSSCG00000023018	MCCD1	8.46632	2.89164	4.41687
ENSSSCG00000003687	EPB41L3	8.4629	22.5445	23.9424
ENSSSCG00000012759	ZNF185	8.45144	25.1897	35.0559
ENSSSCG00000027046	protein_coding	8.42612	0	27.6142
ENSSSCG00000021138	CEP250	8.40591	18.0846	4.17926
ENSSSCG00000001989	CIDEB	8.40044	2.73136	0.685398
ENSSSCG00000034262	FIGN	8.39826	11.8933	2.28099
ENSSSCG00000007543	DNAAF5	8.38955	10.8133	3.63508
ENSSSCG00000026360	CLGN	8.3765	5.31129	11.3981
ENSSSCG00000025116	TONSL	8.37153	10.1029	3.80489
ENSSSCG00000003628	CLSPN	8.37064	11.7298	3.79338
ENSSSCG00000045169	protein_coding	8.36782	40.5053	6.10625
ENSSSCG00000032601	RASSF2	8.36206	19.0126	5.88494
ENSSSCG00000013360	TMEM86A	8.33636	8.92368	33.2871
ENSSSCG00000012584	CAPN6	8.32003	61.9134	420.63
ENSSSCG00000013730	KLF1	8.31197	5.65421	0.244915
ENSSSCG00000003783	FPGT	8.30983	12.0023	16.0072
ENSSSCG00000003951	C1orf210	8.30982	11.6669	16.5091
ENSSSCG00000012361	AMER1	8.30653	19.9977	6.21899
ENSSSCG00000011443	STAB1	8.30085	24.3981	20.948
ENSSSCG00000022815	PYGB	8.28164	11.2923	2.74015
ENSSSCG00000017100	MTRR	8.27936	19.1606	5.95283
ENSSSCG00000038779	MACIR	8.27253	16.1913	16.6138
ENSSSCG00000004125	STX11	8.23971	4.73706	9.47998
ENSSSCG00000036742	KLF15	8.2379	5.13068	1.72057
ENSSSCG00000031267	NIPAL2	8.18909	10.9918	20.5986
ENSSSCG00000001097	RIPOR2	8.17439	8.1631	1.48658
ENSSSCG00000005710	LAMC3	8.16745	38.6445	35.5741
ENSSSCG00000027827	GALE	8.15465	8.99666	3.18738
ENSSSCG00000010151	LYST	8.1542	17.1572	18.3773
ENSSSCG00000040713	TXLNG	8.14807	12.6227	3.59067
ENSSSCG00000017178	SPHK1	8.14568	7.69127	15.8938
ENSSSCG00000006151	SNX16	8.13355	12.2023	18.3377
ENSSSCG00000013400	MICAL2	8.13192	12.0675	3.25668
ENSSSCG00000033760	LTBP4	8.11951	32.1505	3.86412
ENSSSCG00000011299	CLEC3B	8.11725	21.6897	61.2747
ENSSSCG00000021557	SULT1A3	8.11162	4.81578	10.1205
ENSSSCG00000007549	CYP2W1	8.11136	11.365	2.71382
ENSSSCG00000040086	YTHDF1	8.11129	14.9542	4.92673
ENSSSCG00000015405	CD36	8.11115	22.6705	54.9493
ENSSSCG00000004225	TPD52L1	8.1107	5.83143	1.84407
ENSSSCG00000008001	protein_coding	8.10756	7.34351	15.5579
ENSSSCG00000007836	SCNN1G	8.09796	11.7019	3.50361
ENSSSCG00000014448	ARSI	8.09598	18.613	22.5196
ENSSSCG00000027922	UNC5CL	8.08962	3.83759	2.31546
ENSSSCG00000035739	SLC26A1	8.07267	5.29329	1.01532
ENSSSCG00000001823	UROC1	8.07118	2.80426	0.321714
ENSSSCG00000021866	EDDM3B	8.07116	14.1911	36.3952
ENSSSCG00000033512	C1QB	8.05642	20.0968	26.1606
ENSSSCG00000014979	CEP126	8.05177	17.0021	5.60093
ENSSSCG00000011837	MELTF	8.05118	3.79341	0.186783
ENSSSCG00000024305	MT3	8.00875	2.62348	5.96848
ENSSSCG00000024223	ARHGEF16	8.00871	25.1654	18.8301
ENSSSCG00000015329	PPP1R9A	8.00642	23.526	6.90917
ENSSSCG00000010312	PLAU	7.9773	12.1465	24.4396
ENSSSCG00000021867	HPN	7.97411	3.18561	0.920216
ENSSSCG00000025799	protein_coding	7.95983	14.5808	98.3575
ENSSSCG00000038500	TRIB1	7.95855	14.3474	3.57483
ENSSSCG00000011664	RBP1	7.95586	6.02882	11.1958
ENSSSCG00000009753	TMEM132C	7.94741	17.9955	30.3058
ENSSSCG00000009839	CIT	7.93388	11.9525	3.70536
ENSSSCG00000013008	CDCA5	7.91461	9.66316	2.71092
ENSSSCG00000006472	CRABP2	7.90753	5.53565	2.38564
ENSSSCG00000035960	protein_coding	7.90069	11.227	2.96836
ENSSSCG00000004314	PM20D2	7.88734	15.5698	14.335
ENSSSCG00000029945	GCAT	7.87853	6.02616	2.18305
ENSSSCG00000013890	SLC5A5	7.85555	13.7813	1.51423
ENSSSCG00000031616	FOSB	7.82567	60.129	2.05558
ENSSSCG00000003266	TMC4	7.82489	6.53213	3.0332
ENSSSCG00000034555	protein_coding	7.809	10.5456	19.5603
ENSSSCG00000027489	TMCO4	7.80554	12.6321	3.91931
ENSSSCG00000016992	NEURL1B	7.80318	29.1261	7.08307
ENSSSCG00000005164	HACD4	7.77984	9.07726	17.1172
ENSSSCG00000013086	CYB561A3	7.7787	24.0377	26.6758
ENSSSCG00000017778	DHRS13	7.7776	4.59919	4.52038
ENSSSCG00000000289	NFE2	7.77638	7.09071	0.528592
ENSSSCG00000035037	protein_coding	7.77487	8.75476	2.46935
ENSSSCG00000040554	COL9A3	7.76419	5.37505	11.3849
ENSSSCG00000004013	SMOC2	7.7566	13.7131	65.5651
ENSSSCG00000004714	EPB42	7.69644	13.8186	1.70344
ENSSSCG00000002768	CENPT	7.68939	11.6148	3.3757
ENSSSCG00000000659	protein_coding	7.67948	4.08958	4.18252
ENSSSCG00000033844	CYP1B1	7.67889	28.4751	4.69165
ENSSSCG00000033355	LGI3	7.63898	2.38577	3.27426
ENSSSCG00000016340	ASB1	7.63206	10.2213	2.64837
ENSSSCG00000011325	MYL3	7.61479	8.16249	1.43539
ENSSSCG00000003325	protein_coding	7.60536	4.14286	65.7688
ENSSSCG00000002959	FAM98C	7.60412	7.36959	12.6981
ENSSSCG00000010947	FBP2	7.60338	1.64504	1.2697
ENSSSCG00000004704	PPIP5K1	7.59523	20.5739	17.4368
ENSSSCG00000014812	FOLR2	7.58964	16.3202	30.3438
ENSSSCG00000008832	LRRC66	7.57843	8.34336	16.7521
ENSSSCG00000026943	MRAP2	7.57699	4.80705	5.28042
ENSSSCG00000014221	LVRN	7.56048	0.379205	0.461833
ENSSSCG00000045115	protein_coding	7.55676	1.12519	0.0912435
ENSSSCG00000001905	ARID3B	7.54426	13.4829	2.36409
ENSSSCG00000030626	ALDH1L1	7.53667	3.13378	0.726199
ENSSSCG00000039405	protein_coding	7.52121	7.14945	1.9336
ENSSSCG00000009889	ALDH2	7.514	10.4174	14.1585
ENSSSCG00000015595	ATF3	7.51159	18.1406	3.88286
ENSSSCG00000044952	NLRX1	7.50481	16.1195	3.18346
ENSSSCG00000008642	ASAP2	7.48534	16.282	4.76712
ENSSSCG00000015412	CCDC146	7.47085	4.71204	0.838762
ENSSSCG00000002506	VRK1	7.4667	10.1151	3.27657
ENSSSCG00000009225	HSD17B11	7.46288	9.26952	15.1711
ENSSSCG00000023991	RIT1	7.46217	10.2536	14.3523
ENSSSCG00000036724	CRYAB	7.43238	12.2677	20.2003
ENSSSCG00000039416	CXCR4	7.41501	10.555	21.676
ENSSSCG00000010056	protein_coding	7.40224	3.76982	2.38611
ENSSSCG00000007430	NEURL2	7.36767	29.0502	16.2324
ENSSSCG00000002277	SPTB	7.36354	9.79267	0.629592
ENSSSCG00000017146	protein_coding	7.36281	14.3672	3.68624
ENSSSCG00000009364	FREM2	7.35945	9.06101	2.19611
ENSSSCG00000038348	NME1	7.34441	7.48817	1.84493
ENSSSCG00000006693	PDZK1	7.32948	3.53204	0.819542
ENSSSCG00000038774	MAPK13	7.3258	11.6834	18.3718
ENSSSCG00000022089	ADGRF4	7.29423	3.56996	1.11626
ENSSSCG00000017446	protein_coding	7.2783	3.55144	10.0176
ENSSSCG00000016313	HJURP	7.26674	8.07057	2.83581
ENSSSCG00000039780	RTN4RL1	7.25721	4.64253	4.11407
ENSSSCG00000038842	PCDH9	7.25349	15.1443	4.82069
ENSSSCG00000000709	PLEKHG6	7.25335	11.0161	3.57054
ENSSSCG00000022153	SULT1C2	7.25046	4.60832	0.297534
ENSSSCG00000011158	PFKP	7.24503	3.19134	1.94869
ENSSSCG00000010600	CALHM2	7.23935	13.4163	3.60927
ENSSSCG00000013504	protein_coding	7.23612	11.5838	0.941152
ENSSSCG00000040749	PHAF1	7.22333	21.6955	10.6733
ENSSSCG00000002684	CDH13	7.22062	19.6665	25.6271
ENSSSCG00000025097	TMEM61	7.1964	7.79269	2.74976
ENSSSCG00000017012	SLIT3	7.18185	10.5419	1.78684
ENSSSCG00000014235	SNCAIP	7.17984	22.7099	5.28813
ENSSSCG00000008089	CKAP2L	7.17818	8.88345	2.77538
ENSSSCG00000015961	CDCA7	7.16932	8.0697	2.61362
ENSSSCG00000004433	HS3ST5	7.15085	25.6619	0.563692
ENSSSCG00000036649	FAM151A	7.1508	15.1971	1.29646
ENSSSCG00000021082	NRG2	7.14384	3.90441	2.90743
ENSSSCG00000006800	CD53	7.14253	12.6779	26.6722
ENSSSCG00000031174	FBP1	7.13347	8.48025	19.63
ENSSSCG00000024975	NR5A2	7.12324	5.7046	2.57702
ENSSSCG00000027607	IER3	7.09269	6.89775	21.3592
ENSSSCG00000001720	SLC25A27	7.08676	11.8451	3.75906
ENSSSCG00000033189	protein_coding	7.07708	4.40566	6.13447
ENSSSCG00000015399	SEMA3E	7.07415	16.6936	1.97975
ENSSSCG00000010959	NTRK2	7.06054	9.8028	2.10329
ENSSSCG00000035993	C1QTNF2	7.05319	6.61506	9.70223
ENSSSCG00000033637	C3orf52	7.01138	7.44832	0.638227
ENSSSCG00000006335	RGS4	7.00626	5.87985	13.4764
ENSSSCG00000000623	BCL2L14	6.99333	5.20843	8.06459
ENSSSCG00000023028	JAM2	6.98768	12.0794	13.4339
ENSSSCG00000026146	GALNT5	6.98336	28.736	10.4595
ENSSSCG00000025357	LDAH	6.9772	16.5518	4.38802
ENSSSCG00000012083	RIPK4	6.97156	9.68834	18.7554
ENSSSCG00000006761	DCLRE1B	6.94043	7.92173	2.59429
ENSSSCG00000027226	EPN3	6.91747	12.0818	13.8228
ENSSSCG00000038598	ADRB2	6.89417	13.8479	3.93577
ENSSSCG00000013294	LDLRAD3	6.88765	12.191	15.7198
ENSSSCG00000003092	FOXA3	6.8763	1.68291	0.299189
ENSSSCG00000007808	NFATC2IP	6.87281	8.26008	2.709
ENSSSCG00000017396	PSMC3IP	6.86009	7.40683	2.35595
ENSSSCG00000001804	HOMER2	6.83686	9.346	2.93693
ENSSSCG00000050707	protein_coding	6.82307	3.68253	16.7519
ENSSSCG00000034756	PLB1	6.82133	5.67968	2.19832
ENSSSCG00000035182	SDR42E1	6.77908	5.70692	3.04744
ENSSSCG00000004657	CEP152	6.76877	13.8455	4.60132
ENSSSCG00000005240	DOCK8	6.76847	11.653	16.5651
ENSSSCG00000034358	KCNJ16	6.76616	5.8523	1.42223
ENSSSCG00000035479	DISP1	6.75645	15.1144	13.264
ENSSSCG00000005613	LRSAM1	6.75275	8.35732	16.5446
ENSSSCG00000037449	CSF1	6.72908	12.9709	13.6575
ENSSSCG00000002919	TYROBP	6.70996	9.60667	24.861
ENSSSCG00000012307	CCNB3	6.70894	8.62053	2.6811
ENSSSCG00000038185	EREG	6.70726	3.64589	1.09184
ENSSSCG00000013767	PALM3	6.70488	12.947	2.02912
ENSSSCG00000011278	TRAK1	6.69219	21.8449	13.9753
ENSSSCG00000034360	CELSR2	6.68673	11.6319	2.1637
ENSSSCG00000012525	BEX1	6.68262	3.03844	10.0198
ENSSSCG00000006748	TSPAN2	6.68102	3.95875	1.67682
ENSSSCG00000008179	REV1	6.67898	19.6685	10.8475
ENSSSCG00000007481	ZFP64	6.67647	8.33604	14.1117
ENSSSCG00000005487	COL27A1	6.66933	5.47932	2.19616
ENSSSCG00000011516	EIF4E3	6.66155	6.94901	11.917
ENSSSCG00000006569	SLC27A3	6.65767	5.01458	3.07096
ENSSSCG00000035738	protein_coding	6.64894	4.22767	8.40366
ENSSSCG00000009956	GRK3	6.64043	8.04312	2.77245
ENSSSCG00000032474	CXCL10	6.63494	1.16377	0.778651
ENSSSCG00000051279	protein_coding	6.62261	38.1435	5.56134
ENSSSCG00000015771	NEIL3	6.6127	8.5977	2.93554
ENSSSCG00000014994	PDGFD	6.61262	16.192	20.1706
ENSSSCG00000022303	SLC25A16	6.59283	6.0212	9.50697
ENSSSCG00000037612	LIN28B	6.58815	6.33685	2.02173
ENSSSCG00000042806	C1orf146	6.58709	12.787	3.08644
ENSSSCG00000012179	protein_coding	6.58041	0.005915	19.6222
ENSSSCG00000032452	WFS1	6.57496	21.4981	15.9126
ENSSSCG00000027251	CDC7	6.5559	13.6496	2.88416
ENSSSCG00000013352	E2F8	6.55129	11.3599	1.92461
ENSSSCG00000004954	C15orf61	6.5389	4.67088	8.20993
ENSSSCG00000009482	SPRY2	6.53585	7.93717	1.97603
ENSSSCG00000040905	FAAP24	6.52838	4.12143	3.05953
ENSSSCG00000024109	BDH1	6.5283	3.93877	0.758169
ENSSSCG00000016175	MREG	6.51985	7.39423	10.0117
ENSSSCG00000031592	ZNF462	6.49779	11.4248	3.3253
ENSSSCG00000004435	NT5DC1	6.49065	5.86485	17.5235
ENSSSCG00000029606	AOX1	6.46998	4.0034	2.84797
ENSSSCG00000005000	FANCM	6.46944	9.43631	3.09371
ENSSSCG00000029239	MZB1	6.46828	12.3516	13.7957
ENSSSCG00000021745	ERMAP	6.45981	8.49871	1.62238
ENSSSCG00000009290	MIPEP	6.4589	7.5059	2.41518
ENSSSCG00000003705	CABLES1	6.45403	14.3002	13.311
ENSSSCG00000021562	PLXNA4	6.44838	5.48162	9.12804
ENSSSCG00000016626	CFTR	6.44756	3.35227	1.2687
ENSSSCG00000032996	SLC7A5	6.44634	7.90854	1.06714
ENSSSCG00000007501	BMP7	6.44538	1.60101	2.15259
ENSSSCG00000038638	protein_coding	6.43847	20.254	3.82457
ENSSSCG00000036306	protein_coding	6.42845	10.7306	31.0988
ENSSSCG00000025686	KMO	6.42122	2.74573	1.08445
ENSSSCG00000048443	APLN	6.41974	14.3308	3.87601
ENSSSCG00000025253	protein_coding	6.41203	0	21.4709
ENSSSCG00000008021	TMEM204	6.40644	6.62045	11.048
ENSSSCG00000032360	PANX1	6.39251	6.69277	2.4873
ENSSSCG00000010638	TCF7L2	6.38172	17.8838	6.95768
ENSSSCG00000035983	TPPP3	6.37673	4.66478	6.44882
ENSSSCG00000000994	GMDS	6.3764	5.5157	7.63813
ENSSSCG00000023716	TNFAIP6	6.35455	19.6839	24.1179
ENSSSCG00000003145	FUT2	6.34113	7.8704	2.67974
ENSSSCG00000030165	MAFF	6.33128	6.54331	9.62466
ENSSSCG00000003708	ANKRD29	6.32708	5.37064	8.02036
ENSSSCG00000025430	DTX2	6.30825	10.6173	3.0058
ENSSSCG00000030548	HERC5	6.30653	6.16954	1.10044
ENSSSCG00000025996	MTUS2	6.29926	9.68563	2.84795
ENSSSCG00000035121	RHBG	6.29118	5.00369	49.093
ENSSSCG00000028461	protein_coding	6.28458	13.5696	14.3544
ENSSSCG00000002405	protein_coding	6.28386	10.6323	0.510508
ENSSSCG00000017200	UNC13D	6.27543	6.40261	2.75961
ENSSSCG00000022630	FLYWCH2	6.26095	12.99	55.8128
ENSSSCG00000010592	AS3MT	6.2523	12.7257	1.41512
ENSSSCG00000021688	ZDHHC13	6.23552	9.2915	14.6767
ENSSSCG00000031167	protein_coding	6.23479	15.8975	13.4652
ENSSSCG00000033740	INS	6.2272	1.39753	0.0539817
ENSSSCG00000028927	LGI2	6.2218	4.34768	0.580534
ENSSSCG00000004164	MTFR2	6.1905	6.2535	1.9961
ENSSSCG00000016538	protein_coding	6.18213	21.149	7.0098
ENSSSCG00000011293	POMGNT2	6.18168	3.15756	2.81563
ENSSSCG00000015649	DYRK3	6.17279	5.31642	7.88234
ENSSSCG00000017589	DLX3	6.16136	11.2877	3.56614
ENSSSCG00000015707	GPR39	6.1509	5.62342	2.27492
ENSSSCG00000027237	GATA1	6.1369	5.16366	0.327496
ENSSSCG00000024158	ANO1	6.1343	9.27687	1.74522
ENSSSCG00000038080	EMCN	6.13233	7.09959	10.6178
ENSSSCG00000005627	AK1	6.12286	4.79083	17.627
ENSSSCG00000002831	IRX3	6.1128	8.95187	1.72511
ENSSSCG00000017052	ADAM19	6.11203	18.3518	4.19235
ENSSSCG00000004454	ME1	6.09977	18.3484	65.934
ENSSSCG00000027628	IL6R	6.09646	11.8289	12.9586
ENSSSCG00000039573	SLPI	6.07977	33.2192	141.769
ENSSSCG00000006175	LY96	6.07876	10.217	23.3448
ENSSSCG00000015135	SORL1	6.07121	13.5327	14.2455
ENSSSCG00000043473	protein_coding	6.06331	23.4909	9.54412
ENSSSCG00000028080	ELOVL4	6.01609	6.6336	2.58558
ENSSSCG00000037237	COMTD1	6.01578	4.84062	7.20867
ENSSSCG00000014362	HBEGF	6.00254	4.44206	1.43288
ENSSSCG00000028996	ALDH1A1	5.99587	1.14928	0.317881
ENSSSCG00000032803	CYP2S1	5.98559	9.16388	11.8592
ENSSSCG00000005469	KIAA1958	5.98119	6.76671	1.77615
ENSSSCG00000012110	MID1	5.97342	18.9147	7.63612
ENSSSCG00000000046	CYP2D6	5.97252	2.82783	0.739948
ENSSSCG00000011397	SLC38A3	5.96361	2.80966	0.489477
ENSSSCG00000039874	CCL26	5.9592	5.16602	1.35153
ENSSSCG00000020671	SLC18A2	5.94667	9.22426	0.790989
ENSSSCG00000028249	SKA3	5.94213	8.79315	2.73903
ENSSSCG00000007351	FAM83D	5.93189	7.16147	2.49234
ENSSSCG00000006912	HFM1	5.92985	19.9123	4.32271
ENSSSCG00000004761	ZFYVE19	5.92605	9.72642	16.2334
ENSSSCG00000008123	ARID5A	5.91433	8.5145	20.5433
ENSSSCG00000002479	SERPINA11	5.91058	3.1091	0.68558
ENSSSCG00000007135	NINL	5.90841	7.42807	2.42709
ENSSSCG00000006533	ADAM15	5.89528	18.5587	15.3685
ENSSSCG00000015984	HOXD4	5.89019	4.70568	9.07847
ENSSSCG00000037003	protein_coding	5.88938	25.5654	5.6708
ENSSSCG00000001582	MDGA1	5.88817	5.45396	2.66155
ENSSSCG00000035374	protein_coding	5.85321	3.20385	2.55884
ENSSSCG00000012006	protein_coding	5.85224	7.64381	10.3653
ENSSSCG00000002736	TAT	5.84644	2.66879	0.590282
ENSSSCG00000038489	BHLHA15	5.82574	4.79049	1.32734
ENSSSCG00000031781	PSMB10	5.80813	3.35523	3.916
ENSSSCG00000008995	LRAT	5.80417	0.824674	0.130402
ENSSSCG00000018034	protein_coding	5.79389	5.82187	8.798
ENSSSCG00000008700	HGFAC	5.77892	2.89103	0.592202
ENSSSCG00000021774	B3GALNT1	5.77828	4.66816	7.25705
ENSSSCG00000008799	LIMCH1	5.77642	19.0264	23.2332
ENSSSCG00000003768	NEXN	5.75295	18.3622	2.30391
ENSSSCG00000017676	BCAS3	5.73938	17.7803	6.23872
ENSSSCG00000017208	SLC25A19	5.73852	4.09609	1.66526
ENSSSCG00000028115	ALDH8A1	5.73629	1.57249	0.366871
ENSSSCG00000010054	ADORA2A	5.72309	5.38628	8.07819
ENSSSCG00000024351	MET	5.72248	4.69536	8.5256
ENSSSCG00000021813	SLC26A3	5.7029	0.181736	0.02739
ENSSSCG00000002916	APLP1	5.69642	3.59949	6.31721
ENSSSCG00000002431	TDP1	5.69544	6.54767	2.48339
ENSSSCG00000005650	CERCAM	5.6947	20.1676	8.83144
ENSSSCG00000024045	CASTOR2	5.6642	6.42439	2.32061
ENSSSCG00000002348	ACOT6	5.63514	6.69758	10.2313
ENSSSCG00000036411	ACOT13	5.62539	3.35256	3.37654
ENSSSCG00000021536	CLDN9	5.55765	22.6303	17.352
ENSSSCG00000015035	C11orf52	5.55642	11.0637	23.7654
ENSSSCG00000016956	MAST4	5.54495	18.181	10.8436
ENSSSCG00000029590	ACD	5.52934	9.25515	2.95144
ENSSSCG00000009410	RUBCNL	5.52725	13.8952	22.0616
ENSSSCG00000034178	AIF1L	5.52273	5.34341	12.2626
ENSSSCG00000024346	SLC7A3	5.51834	10.2475	45.7929
ENSSSCG00000004039	SLC22A3	5.50209	7.0966	22.5829
ENSSSCG00000017120	SLC6A19	5.49538	1.7311	0.0899323
ENSSSCG00000013056	LGALS12	5.49259	11.057	0.525808
ENSSSCG00000009844	HSPB8	5.49064	4.55625	6.24656
ENSSSCG00000004766	RAD51	5.48727	5.05283	2.41298
ENSSSCG00000004472	IRAK1BP1	5.47471	6.84081	9.28236
ENSSSCG00000038182	protein_coding	5.46987	11.3845	0.21173
ENSSSCG00000006025	protein_coding	5.45851	3.06599	0.361578
ENSSSCG00000025240	DDIT4L	5.4506	2.97901	0.686298
ENSSSCG00000023082	SSUH2	5.44741	1.10518	1.85416
ENSSSCG00000031940	GAS2	5.44713	3.66272	2.56947
ENSSSCG00000011350	CCDC51	5.44601	5.83872	10.0103
ENSSSCG00000015604	NEK2	5.44193	6.01639	2.11116
ENSSSCG00000015080	CEP164	5.43704	7.49093	2.47556
ENSSSCG00000000896	NTN4	5.42064	19.7567	54.0276
ENSSSCG00000002410	CEP128	5.40969	7.61498	1.89611
ENSSSCG00000011201	SATB1	5.40751	4.87544	2.05513
ENSSSCG00000037035	UVSSA	5.40206	11.7488	3.47206
ENSSSCG00000013300	EHF	5.38695	2.87406	2.99951
ENSSSCG00000037572	EPSTI1	5.38092	10.2205	2.81697
ENSSSCG00000016237	DOCK10	5.36261	20.1676	4.47243
ENSSSCG00000005498	PAPPA	5.35916	5.01725	0.275025
ENSSSCG00000008010	CHTF18	5.35854	5.72793	2.34146
ENSSSCG00000012532	TCEAL1	5.34373	5.99988	10.9779
ENSSSCG00000024179	NAGS	5.33259	2.57555	0.384196
ENSSSCG00000017888	SLC13A5	5.32281	2.05464	0.183065
ENSSSCG00000021206	IL1RAP	5.30694	3.20957	5.35846
ENSSSCG00000004506	CTIF	5.30673	10.0578	2.00819
ENSSSCG00000011723	MME	5.30149	0.681501	0.337691
ENSSSCG00000011878	CASR	5.30031	28.0981	8.49004
ENSSSCG00000014238	PRDM6	5.29224	4.39519	1.02675
ENSSSCG00000001620	MDFI	5.28676	11.987	15.9584
ENSSSCG00000009867	TBX5	5.27735	17.5251	18.5357
ENSSSCG00000016295	NGEF	5.27245	9.90612	1.12503
ENSSSCG00000022246	protein_coding	5.27097	11.7888	18.7516
ENSSSCG00000000649	CLEC1A	5.26665	14.6413	14.6853
ENSSSCG00000001726	ADGRF1	5.26079	4.0501	6.77952
ENSSSCG00000021126	SOSTDC1	5.25642	3.95016	1.49363
ENSSSCG00000021988	TUSC3	5.2553	3.18208	9.89244
ENSSSCG00000012061	protein_coding	5.25222	5.27769	7.22722
ENSSSCG00000007192	C20orf202	5.22781	13.1509	23.4607
ENSSSCG00000031868	XK	5.22337	8.14939	2.19169
ENSSSCG00000029710	GCNT4	5.22245	16.204	34.1777
ENSSSCG00000032456	protein_coding	5.2184	21.0034	21.7738
ENSSSCG00000004281	KCNQ5	5.21329	7.27565	2.19952
ENSSSCG00000038991	protein_coding	5.18894	4.51613	6.354
ENSSSCG00000016943	ADAMTS6	5.18182	37.111	6.68736
ENSSSCG00000006560	CREB3L4	5.17614	4.26377	1.66241
ENSSSCG00000006310	POU2F1	5.17238	11.0023	3.33781
ENSSSCG00000025152	CEP89	5.15412	10.8561	3.48255
ENSSSCG00000049471	protein_coding	5.15376	33.7805	5.99297
ENSSSCG00000002265	FAM174B	5.15073	13.5207	3.47066
ENSSSCG00000016204	IHH	5.14927	2.83628	0.225841
ENSSSCG00000001837	FANCI	5.14795	7.4549	2.48713
ENSSSCG00000025403	protein_coding	5.14745	0	1.11318
ENSSSCG00000000113	SLC16A8	5.14423	0.834881	2.54961
ENSSSCG00000039508	REC114	5.11747	3.59154	1.71897
ENSSSCG00000016652	LRRN3	5.11675	4.86068	11.0547
ENSSSCG00000033358	VPS37D	5.11626	4.7524	6.85217
ENSSSCG00000004632	GLDN	5.09818	11.6662	0.719039
ENSSSCG00000030209	MFNG	5.09773	4.70545	6.8232
ENSSSCG00000010943	AOPEP	5.0896	15.5031	12.5022
ENSSSCG00000029458	SLC16A2	5.08578	4.14815	2.31793
ENSSSCG00000040981	GMFG	5.08481	8.29937	11.9385
ENSSSCG00000016691	JAZF1	5.07886	8.68966	11.3348
ENSSSCG00000051429	protein_coding	5.07369	9.18499	1.70914
ENSSSCG00000040355	TICRR	5.06713	8.82454	2.11474
ENSSSCG00000012508	ARMCX6	5.02776	3.69755	5.46937
ENSSSCG00000016002	CCDC141	5.01475	2.71815	1.44027
ENSSSCG00000006525	protein_coding	5.01341	4.89517	2.06981
ENSSSCG00000002309	PLEKHD1	5.01164	8.14687	27.2177
ENSSSCG00000004223	HEY2	5.00853	9.0933	13.0272
ENSSSCG00000031329	ST8SIA1	5.00325	8.33389	2.73166
ENSSSCG00000011257	ACVR2B	5.00282	9.61217	3.17205
ENSSSCG00000008348	PLEK	4.98581	2.18471	2.35065
ENSSSCG00000001549	FKBP5	4.98125	5.78941	1.82891
ENSSSCG00000025531	SSPN	4.97743	15.9795	26.2826
ENSSSCG00000037450	SSC5D	4.97399	10.6622	3.38326
ENSSSCG00000005224	GLIS3	4.95685	7.06265	9.92618
ENSSSCG00000023054	IDO2	4.95541	2.15156	0.416682
ENSSSCG00000031533	protein_coding	4.9486	18.8002	10.6145
ENSSSCG00000013598	KANK3	4.94167	6.85326	9.63718
ENSSSCG00000023732	KLHDC7A	4.94047	9.06743	1.46863
ENSSSCG00000000195	PRPH	4.93486	5.54854	0.30395
ENSSSCG00000028317	ARHGEF28	4.92955	19.8908	17.1411
ENSSSCG00000028282	SLC1A4	4.92323	5.70272	1.44944
ENSSSCG00000029249	NAV3	4.91508	8.218	2.27774
ENSSSCG00000007817	IL4R	4.91217	5.31189	1.94375
ENSSSCG00000043809	CRYBA4	4.9063	6.22348	0.396728
ENSSSCG00000001986	NFATC4	4.8954	14.9918	25.8273
ENSSSCG00000036792	protein_coding	4.89505	10.8906	2.34034
ENSSSCG00000010529	SFRP5	4.89377	7.01734	1.84131
ENSSSCG00000021656	protein_coding	4.89045	9.02314	2.10959
ENSSSCG00000003400	NMNAT1	4.88849	3.93406	6.16559
ENSSSCG00000004673	SLC28A2	4.87476	3.64583	6.93712
ENSSSCG00000010404	ALOX5	4.86902	2.50805	3.69422
ENSSSCG00000016684	SCRN1	4.86509	5.23393	1.3145
ENSSSCG00000028964	PIM2	4.86369	4.88727	1.40635
ENSSSCG00000016946	CENPK	4.85833	3.71588	2.14446
ENSSSCG00000033041	protein_coding	4.84092	9.44388	1.91969
ENSSSCG00000027502	MYL5	4.83436	4.88382	7.1804
ENSSSCG00000032193	NKAIN1	4.8337	4.51988	1.46821
ENSSSCG00000036632	protein_coding	4.82202	6.49904	0.369525
ENSSSCG00000011133	PFKFB3	4.80286	3.01279	1.3092
ENSSSCG00000027826	GIMAP4	4.80082	8.12474	16.518
ENSSSCG00000020987	WDR31	4.79209	6.45042	1.669
ENSSSCG00000040707	protein_coding	4.78341	1.93139	2.32352
ENSSSCG00000026537	CACNA2D4	4.78021	10.4992	2.42909
ENSSSCG00000000784	LRRK2	4.76655	11.0104	29.3157
ENSSSCG00000000519	GLIPR1	4.74503	6.76821	14.5974
ENSSSCG00000038184	ACBD7	4.73384	0.812111	5.37476
ENSSSCG00000007504	RBM38	4.73375	3.98303	0.914036
ENSSSCG00000033314	DLX6	4.72722	8.69999	2.53458
ENSSSCG00000021569	MMP25	4.71944	10.7823	0.637883
ENSSSCG00000008754	GBA3	4.71553	1.98349	1.26342
ENSSSCG00000004318	RRAGD	4.71498	5.76549	7.75588
ENSSSCG00000012160	SH3KBP1	4.7049	10.8617	2.70318
ENSSSCG00000034087	TNFSF15	4.6908	2.07473	2.04757
ENSSSCG00000022719	RAB20	4.68802	3.94756	11.9001
ENSSSCG00000029230	ECM1	4.68006	9.89319	3.07775
ENSSSCG00000040673	TMEM140	4.67794	11.6095	19.1461
ENSSSCG00000037697	MGP	4.67565	54.6662	1470.96
ENSSSCG00000010545	CPN1	4.66972	1.22043	0.106152
ENSSSCG00000033507	ASCL2	4.66606	7.63751	21.8826
ENSSSCG00000016878	FGF10	4.64968	0.522964	0.678576
ENSSSCG00000031703	DACT2	4.64394	2.09114	1.27283
ENSSSCG00000002863	LRP3	4.64128	8.36353	16.0331
ENSSSCG00000016866	GHR	4.63618	3.99629	1.47958
ENSSSCG00000008357	SPRED2	4.6238	7.88623	2.32249
ENSSSCG00000005128	TUSC1	4.61833	4.5712	7.7603
ENSSSCG00000011690	PLSCR4	4.61271	8.73566	13.0046
ENSSSCG00000003080	protein_coding	4.59472	0.843979	0.235398
ENSSSCG00000007317	DLGAP4	4.59372	9.23133	2.85379
ENSSSCG00000032967	CACNB3	4.59214	6.81094	10.8057
ENSSSCG00000035240	GPR63	4.58921	9.24329	2.6773
ENSSSCG00000004520	MAPK4	4.58068	6.52146	1.85369
ENSSSCG00000017340	DCAKD	4.57702	10.7948	2.50647
ENSSSCG00000000260	SOAT2	4.57371	1.49411	0.306877
ENSSSCG00000039500	MADCAM1	4.56721	7.17108	1.0152
ENSSSCG00000015211	PKNOX2	4.56486	5.36657	1.58016
ENSSSCG00000040875	ZFPM1	4.56244	5.34562	2.01012
ENSSSCG00000015549	RNASEL	4.54909	6.09852	8.2756
ENSSSCG00000005781	TARS3	4.54564	2.90336	0.561436
ENSSSCG00000006720	HAO2	4.53713	3.02429	1.44165
ENSSSCG00000031112	TM4SF5	4.53387	3.31756	118.022
ENSSSCG00000006206	protein_coding	4.53288	7.10409	8.50988
ENSSSCG00000010879	KIF26B	4.52711	10.1899	14.5713
ENSSSCG00000004907	CCBE1	4.50823	0.95712	1.74671
ENSSSCG00000013266	LARGE2	4.49867	4.61891	1.90321
ENSSSCG00000024162	protein_coding	4.49037	7.6785	9.37264
ENSSSCG00000036503	RAB6B	4.49021	5.93916	1.7938
ENSSSCG00000004242	TBC1D32	4.48625	14.5175	18.039
ENSSSCG00000016829	AGXT2	4.47869	1.80328	0.214651
ENSSSCG00000027505	ESYT3	4.47808	6.25887	1.59607
ENSSSCG00000029227	LDB2	4.47224	9.02303	11.7252
ENSSSCG00000031898	CALHM5	4.4685	8.71352	48.7989
ENSSSCG00000038956	HEYL	4.44057	15.8434	7.7936
ENSSSCG00000034114	GPR68	4.43859	4.66201	7.02589
ENSSSCG00000040464	LEP	4.43757	7.76917	2.1125
ENSSSCG00000000135	KCTD17	4.43539	12.1847	8.12731
ENSSSCG00000012126	GPM6B	4.4344	10.6051	10.5797
ENSSSCG00000026587	BATF3	4.42428	1.67034	2.27158
ENSSSCG00000039858	PTI	4.41843	2.30905	0.0243857
ENSSSCG00000003981	ZFP69B	4.41814	4.8713	7.19976
ENSSSCG00000009613	DMTN	4.41199	4.60219	1.02342
ENSSSCG00000024676	SRPK3	4.41189	3.35917	1.57413
ENSSSCG00000004300	SMIM8	4.40577	2.67326	3.95479
ENSSSCG00000025460	SPSB2	4.40518	3.93212	6.03427
ENSSSCG00000008456	PLEKHH2	4.38858	5.236	1.99247
ENSSSCG00000038979	ARHGDIG	4.38325	5.40045	18.7224
ENSSSCG00000036758	HSPA12A	4.38285	3.38072	1.66585
ENSSSCG00000027689	SRM	4.37869	3.88158	1.15587
ENSSSCG00000008171	NPAS2	4.36573	6.27836	1.99914
ENSSSCG00000002929	SYNE4	4.36055	5.17409	84.068
ENSSSCG00000009679	FZD3	4.35534	4.59741	1.14184
ENSSSCG00000014927	NOX4	4.35246	10.7886	17.3533
ENSSSCG00000030359	ARHGEF3	4.30509	8.12378	10.5465
ENSSSCG00000029219	SH3BGR	4.2974	5.22269	20.0064
ENSSSCG00000012956	PACS1	4.29385	6.64353	1.78245
ENSSSCG00000029304	STEAP3	4.28838	6.17503	1.65123
ENSSSCG00000038843	ST3GAL2	4.28264	6.50811	8.22007
ENSSSCG00000027872	MYBL1	4.282	7.04108	2.27583
ENSSSCG00000022896	CRMP1	4.25962	3.13156	0.591781
ENSSSCG00000032503	protein_coding	4.24691	0.117445	0.0372128
ENSSSCG00000035736	protein_coding	4.24546	11.8042	21.3169
ENSSSCG00000008346	APLF	4.24189	5.08861	8.227
ENSSSCG00000026116	FHOD1	4.23047	8.61592	7.83027
ENSSSCG00000012104	SHROOM2	4.22982	8.87916	2.8886
ENSSSCG00000000991	FOXQ1	4.22977	2.45927	0.671021
ENSSSCG00000011519	GXYLT2	4.22869	21.546	8.69894
ENSSSCG00000031875	ZNF469	4.2283	2.44856	0.439034
[truncated: 1,960 more rows]
