# Supplementary material for: Integrated Analysis of DNA Methylation and Gene Expression in Porcine Placental Development
Source: Int J Mol Sci. 2023 Mar 8;24(6):5169. doi: 10.3390/ijms24065169 (PMC10049215; doi:10.3390/ijms24065169)
Supplement: Supplementary file 1 [file ijms-24-05169-s001.zip › Supplementary Table S3. KEGG enrichment analysis of different clusters of DEGs .xlsx]

## Sheet: Cluster1
Supplementary Table S3. KEGG enrichment analysis of different clusters of DEGs .
ID	Description	GeneRatio	BgRatio	pvalue	p.adjust	qvalue	geneID	Count
ssc04142	Lysosome	10/224	130/8891	0.00160603	0.446476	0.441235	100521494/100415928/396969/100154412/100515283/100512932/100154940/100517533/100516188/397410	10
ssc01240	Biosynthesis of cofactors	10/224	143/8891	0.00324408	0.450927	0.445634	106504175/100521423/100155691/100620470/102160928/100737784/100514283/100522018/100151790/100519877	10
ssc05202	Transcriptional misregulation in cancer	11/224	185/8891	0.0070446	0.587437	0.580542	100156186/100156847/100513560/399500/100628112/100511484/733669/110260086/100156860/100157219/654328	11
ssc05208	Chemical carcinogenesis - reactive oxygen species	12/224	227/8891	0.0122011	0.587437	0.580542	100624335/100520950/397143/397083/397036/100521065/100510948/100155687/733607/397567/110257420/654328	12
ssc05143	African trypanosomiasis	4/224	37/8891	0.0135088	0.587437	0.580542	407066/399500/396925/100519877	4
ssc00480	Glutathione metabolism	5/224	57/8891	0.0140407	0.587437	0.580542	102166364/399537/733607/100522018/397567	5
ssc05204	Chemical carcinogenesis - DNA adducts	5/224	58/8891	0.0150592	0.587437	0.580542	396640/397143/397480/733607/397567	5
ssc01232	Nucleotide metabolism	6/224	82/8891	0.0170849	0.587437	0.580542	106504175/110256004/100521423/100157995/100155691/100623360	6
ssc04216	Ferroptosis	4/224	42/8891	0.0207751	0.587437	0.580542	406870/399537/100522018/494014	4
ssc04146	Peroxisome	6/224	86/8891	0.0211308	0.587437	0.580542	100738827/494011/102166364/397036/397439/100152301	6
ssc05012	Parkinson disease	12/224	268/8891	0.0383909	0.696644	0.688467	100621969/100624335/100520950/100623628/397036/100510948/396966/100155687/503661/110257420/100134983/100125968	12
ssc04360	Axon guidance	9/224	182/8891	0.0405048	0.696644	0.688467	100512264/100627880/100156454/100624534/100512036/100625329/100144501/100620243/654328	9
ssc05020	Prion disease	12/224	273/8891	0.0432078	0.696644	0.688467	100621969/100624335/100520950/100623628/399500/397036/100521065/100510948/100155687/110257420/100134983/494014	12
ssc00051	Fructose and mannose metabolism	3/224	32/8891	0.045784	0.696644	0.688467	397038/100520846/100151790	3
ssc03320	PPAR signaling pathway	5/224	78/8891	0.0465353	0.696644	0.688467	397212/494011/399533/397439/396966	5
ssc04974	Protein digestion and absorption	6/224	104/8891	0.0472356	0.696644	0.688467	397624/100625371/100157199/397492/100144303/110257487	6
ssc05144	Malaria	4/224	55/8891	0.049283	0.696644	0.688467	407066/399500/396925/654328	4
ssc00604	Glycosphingolipid biosynthesis - ganglio series	2/224	15/8891	0.0534907	0.696644	0.688467	100512173/396676	2
ssc05225	Hepatocellular carcinoma	8/224	163/8891	0.0536753	0.696644	0.688467	100511484/733669/100521065/733607/397567/492280/100337669/654328	8
ssc04750	Inflammatory mediator regulation of TRP channels	6/224	109/8891	0.0569646	0.696644	0.688467	100623628/100514811/100523996/100628318/100738968/100625072	6
ssc00512	Mucin type O-glycan biosynthesis	3/224	35/8891	0.0572206	0.696644	0.688467	100512173/100520278/396676	3
ssc00190	Oxidative phosphorylation	7/224	137/8891	0.0577484	0.696644	0.688467	100624335/100520950/100521494/100510948/100155687/100523368/110257420	7
ssc00980	Metabolism of xenobiotics by cytochrome P450	4/224	58/8891	0.0578927	0.696644	0.688467	397143/397480/733607/397567	4
ssc00603	Glycosphingolipid biosynthesis - globo and isoglobo series	2/224	16/8891	0.0601419	0.696644	0.688467	100415928/397634	2
ssc05165	Human papillomavirus infection	13/224	328/8891	0.0709483	0.777776	0.768646	100521494/100623628/397083/100511484/100521065/100037276/397087/100523368/102161832/100625072/492280/110257487/100337669	13
ssc04080	Neuroactive ligand-receptor interaction	14/224	363/8891	0.0745173	0.777776	0.768646	396740/100621830/100525179/100513414/397547/100523996/100533477/503661/100512849/733706/100622617/396592/100625072/100525792	14
ssc04723	Retrograde endocannabinoid signaling	7/224	149/8891	0.0822965	0.777776	0.768646	100624335/100520950/100623628/396586/100510948/100622617/100525792	7
ssc05226	Gastric cancer	7/224	149/8891	0.0822965	0.777776	0.768646	397083/100511484/397227/733669/492280/100337669/654328	7
ssc03010	Ribosome	7/224	151/8891	0.0868949	0.777776	0.768646	414391/100516393/100513660/414422/110259325/100517840/100037995	7
ssc04666	Fc gamma R-mediated phagocytosis	5/224	94/8891	0.0882887	0.777776	0.768646	100626324/100512981/100519210/100514811/100154518	5
ssc00100	Steroid biosynthesis	2/224	20/8891	0.0892349	0.777776	0.768646	396590/403334	2
ssc05022	Pathways of neurodegeneration - multiple diseases	17/224	474/8891	0.0895282	0.777776	0.768646	100621969/100624335/100520950/100157640/100521224/399500/100511484/397036/100521065/100510948/396966/100155687/110257420/100134983/494014/100337669/100125968	17
ssc05218	Melanoma	4/224	69/8891	0.0957516	0.806635	0.797167	397083/733669/100521065/654328	4
ssc05223	Non-small cell lung cancer	4/224	70/8891	0.0996591	0.807025	0.797552	397083/733669/100521065/654328	4
ssc00900	Terpenoid backbone biosynthesis	2/224	22/8891	0.105046	0.807025	0.797552	100624596/100152301	2
ssc04614	Renin-angiotensin system	2/224	22/8891	0.105046	0.807025	0.797552	100514935/100144303	2
ssc04742	Taste transduction	4/224	72/8891	0.107692	0.807025	0.797552	100623628/100154788/100511528/100622617	4
ssc04115	p53 signaling pathway	4/224	73/8891	0.111816	0.807025	0.797552	100513507/733669/100153541/595110	4
ssc03060	Protein export	2/224	23/8891	0.113216	0.807025	0.797552	100524124/100622744	2
ssc04966	Collecting duct acid secretion	2/224	25/8891	0.130014	0.856349	0.846297	100521494/100523368	2
ssc04977	Vitamin digestion and absorption	2/224	25/8891	0.130014	0.856349	0.846297	100153685/100522014	2
ssc04979	Cholesterol metabolism	3/224	50/8891	0.131067	0.856349	0.846297	396597/397410/396592	3
ssc01521	EGFR tyrosine kinase inhibitor resistance	4/224	78/8891	0.133447	0.856349	0.846297	399500/397083/100521065/654328	4
ssc00062	Fatty acid elongation	2/224	26/8891	0.138618	0.856349	0.846297	100171403/100517533	2
ssc00563	Glycosylphosphatidylinositol (GPI)-anchor biosynthesis	2/224	26/8891	0.138618	0.856349	0.846297	110256038/606750	2
ssc04744	Phototransduction	2/224	27/8891	0.147341	0.862799	0.852672	102160209/397114	2
ssc00600	Sphingolipid metabolism	3/224	53/8891	0.148583	0.862799	0.852672	100415928/100512932/100519210	3
ssc00240	Pyrimidine metabolism	3/224	55/8891	0.160659	0.862799	0.852672	110256004/100157995/100623360	3
ssc01040	Biosynthesis of unsaturated fatty acids	2/224	29/8891	0.165103	0.862799	0.852672	100171403/397439	2
ssc04913	Ovarian steroidogenesis	3/224	56/8891	0.166805	0.862799	0.852672	100623628/396597/100514811	3
ssc04923	Regulation of lipolysis in adipocytes	3/224	56/8891	0.166805	0.862799	0.852672	100623628/397547/399533	3
ssc01212	Fatty acid metabolism	3/224	57/8891	0.17302	0.862799	0.852672	100171403/397439/100517533	3
ssc04370	VEGF signaling pathway	3/224	57/8891	0.17302	0.862799	0.852672	100519210/100514811/100521065	3
ssc05213	Endometrial cancer	3/224	58/8891	0.1793	0.862799	0.852672	397083/733669/100521065	3
ssc00790	Folate biosynthesis	2/224	31/8891	0.183215	0.862799	0.852672	397143/100737784	2
ssc05410	Hypertrophic cardiomyopathy	4/224	90/8891	0.191381	0.862799	0.852672	396585/399500/100628050/100037276	4
ssc04010	MAPK signaling pathway	10/224	289/8891	0.193513	0.862799	0.852672	100623628/396585/397083/100514811/100628318/733669/100512036/100144501/100738968/654328	10
ssc04727	GABAergic synapse	4/224	91/8891	0.196533	0.862799	0.852672	100623628/100521968/100622617/100525792	4
ssc03020	RNA polymerase	2/224	33/8891	0.201598	0.862799	0.852672	100628241/100627477	2
ssc05032	Morphine addiction	4/224	92/8891	0.201728	0.862799	0.852672	100623628/396586/100622617/100525792	4
ssc00140	Steroid hormone biosynthesis	3/224	62/8891	0.205001	0.862799	0.852672	397480/100620470/100513224	3
ssc04927	Cortisol synthesis and secretion	3/224	62/8891	0.205001	0.862799	0.852672	100623628/396597/397680	3
ssc05166	Human T-cell leukemia virus 1 infection	8/224	225/8891	0.207318	0.862799	0.852672	100302364/100623628/399500/100628112/397227/100415776/396592/492280	8
ssc04932	Non-alcoholic fatty liver disease	6/224	158/8891	0.208334	0.862799	0.852672	100624335/100520950/399500/100510948/100155687/110257420	6
ssc05203	Viral carcinogenesis	7/224	192/8891	0.210459	0.862799	0.852672	100521494/100623628/100512981/100157327/397227/100521065/100144465	7
ssc05217	Basal cell carcinoma	3/224	63/8891	0.211556	0.862799	0.852672	100511484/733669/100337669	3
ssc05414	Dilated cardiomyopathy	4/224	95/8891	0.217549	0.862799	0.852672	100623628/396585/100628050/100037276	4
ssc04623	Cytosolic DNA-sensing pathway	3/224	64/8891	0.218156	0.862799	0.852672	399500/100628241/100627477	3
ssc00230	Purine metabolism	5/224	129/8891	0.225569	0.862799	0.852672	106504175/100521423/100157995/100155691/100623360	5
ssc00760	Nicotinate and nicotinamide metabolism	2/224	36/8891	0.229526	0.862799	0.852672	100157995/102160928	2
ssc04068	FoxO signaling pathway	5/224	130/8891	0.230192	0.862799	0.852672	399500/397083/397227/100521968/733669	5
ssc00830	Retinol metabolism	3/224	67/8891	0.238199	0.862799	0.852672	403149/100620470/100521659	3
ssc05146	Amoebiasis	4/224	99/8891	0.239142	0.862799	0.852672	100623628/399500/100628112/397115	4
ssc04510	Focal adhesion	7/224	200/8891	0.240004	0.862799	0.852672	397083/100521065/100037276/397087/100625329/110257487/654328	7
ssc04060	Cytokine-cytokine receptor interaction	9/224	271/8891	0.244408	0.862799	0.852672	414372/100156014/100379630/399500/100628112/100624534/100510963/100628318/100738968	9
ssc05211	Renal cell carcinoma	3/224	68/8891	0.24495	0.862799	0.852672	100521065/100157219/654328	3
ssc04310	Wnt signaling pathway	6/224	167/8891	0.245103	0.862799	0.852672	100157640/110255930/100623628/100511484/100521810/100337669	6
ssc05207	Chemical carcinogenesis - receptor activation	7/224	202/8891	0.247595	0.862799	0.852672	100623628/396805/100513414/397083/100521065/733607/397567	7
ssc04014	Ras signaling pathway	8/224	237/8891	0.248229	0.862799	0.852672	100623628/397083/100514811/100512036/100521065/100144501/100738968/654328	8
ssc01250	Biosynthesis of nucleotide sugars	2/224	38/8891	0.248288	0.862799	0.852672	100520846/100151790	2
ssc04924	Renin secretion	3/224	69/8891	0.251732	0.863969	0.853828	100623628/397284/100625072	3
ssc04210	Apoptosis	5/224	136/8891	0.25847	0.873567	0.863313	396969/733669/100521065/100738968/100156860	5
ssc05010	Alzheimer disease	12/224	384/8891	0.261661	0.873567	0.863313	100621969/100624335/100520950/100157640/399500/100511484/100521065/100510948/100155687/110257420/100134983/100337669	12
ssc04137	Mitophagy - animal	3/224	71/8891	0.265375	0.873567	0.863313	100521968/396966/100125968	3
ssc05033	Nicotine addiction	2/224	40/8891	0.267098	0.873567	0.863313	100622617/100525792	2
ssc04064	NF-kappa B signaling pathway	4/224	107/8891	0.283651	0.873702	0.863446	397303/733669/396925/100156860	4
ssc01524	Platinum drug resistance	3/224	74/8891	0.285997	0.873702	0.863446	100521065/733607/397567	3
ssc05212	Pancreatic cancer	3/224	74/8891	0.285997	0.873702	0.863446	397083/733669/100521065	3
ssc04015	Rap1 signaling pathway	7/224	214/8891	0.29456	0.873702	0.863446	397083/100621523/100512036/503661/100144501/100738968/654328	7
ssc03022	Basal transcription factors	2/224	43/8891	0.295293	0.873702	0.863446	100517257/100151814	2
ssc04962	Vasopressin-regulated water reabsorption	2/224	43/8891	0.295293	0.873702	0.863446	100623628/110259957	2
ssc05171	Coronavirus disease - COVID-19	8/224	251/8891	0.298918	0.873702	0.863446	414391/100516393/399500/100513660/414422/100517840/100144303/100037995	8
ssc00590	Arachidonic acid metabolism	3/224	76/8891	0.299819	0.873702	0.863446	397143/100134955/100514811	3
ssc04721	Synaptic vesicle cycle	3/224	76/8891	0.299819	0.873702	0.863446	100521494/100523368/100517307	3
ssc05224	Breast cancer	5/224	145/8891	0.302281	0.873702	0.863446	396805/397083/100511484/733669/100337669	5
ssc05014	Amyotrophic lateral sclerosis	11/224	364/8891	0.310916	0.873702	0.863446	100621969/100624335/100520950/100521224/100621523/397036/100521065/100510948/100155687/110257420/100134983	11
ssc03008	Ribosome biogenesis in eukaryotes	3/224	78/8891	0.313677	0.873702	0.863446	100156164/106504175/100516003	3
ssc04724	Glutamatergic synapse	4/224	113/8891	0.317806	0.873702	0.863446	100627012/100623628/396586/100514811	4
ssc00730	Thiamine metabolism	1/224	15/8891	0.318227	0.873702	0.863446	100521423	1
ssc03050	Proteasome	2/224	46/8891	0.323331	0.873702	0.863446	100621969/397572	2
ssc04934	Cushing syndrome	5/224	150/8891	0.327118	0.873702	0.863446	100623628/396597/100511484/397227/100337669	5
ssc00380	Tryptophan metabolism	2/224	47/8891	0.332619	0.873702	0.863446	100514283/100519877	2
ssc00514	Other types of O-glycan biosynthesis	2/224	47/8891	0.332619	0.873702	0.863446	100520278/102161832	2
ssc00565	Ether lipid metabolism	2/224	47/8891	0.332619	0.873702	0.863446	100514811/100620986	2
ssc04973	Carbohydrate digestion and absorption	2/224	47/8891	0.332619	0.873702	0.863446	100625876/100511528	2
ssc00910	Nitrogen metabolism	1/224	16/8891	0.335432	0.873702	0.863446	100152714	1
ssc04726	Serotonergic synapse	4/224	118/8891	0.346522	0.873702	0.863446	100623628/396586/100514811/100517307	4
ssc04114	Oocyte meiosis	4/224	120/8891	0.358033	0.873702	0.863446	100623628/396805/100415776/100736926	4
ssc04722	Neurotrophin signaling pathway	4/224	120/8891	0.358033	0.873702	0.863446	100513514/110259957/100521065/100738968	4
ssc00520	Amino sugar and nucleotide sugar metabolism	2/224	50/8891	0.36025	0.873702	0.863446	100520846/100151790	2
ssc04540	Gap junction	3/224	85/8891	0.362186	0.873702	0.863446	100623628/397083/100134983	3
ssc04976	Bile secretion	3/224	85/8891	0.362186	0.873702	0.863446	100623628/100512372/397534	3
ssc00120	Primary bile acid biosynthesis	1/224	18/8891	0.368557	0.873702	0.863446	397439	1
ssc00511	Other glycan degradation	1/224	18/8891	0.368557	0.873702	0.863446	100154940	1
ssc01210	2-Oxocarboxylic acid metabolism	1/224	18/8891	0.368557	0.873702	0.863446	102166364	1
ssc00330	Arginine and proline metabolism	2/224	51/8891	0.369369	0.873702	0.863446	397115/733602	2
ssc05016	Huntington disease	9/224	308/8891	0.372843	0.873702	0.863446	100621969/100624335/100520950/397036/100628241/100510948/100155687/110257420/100134983	9
ssc04260	Cardiac muscle contraction	3/224	87/8891	0.375977	0.873702	0.863446	396585/100155687/110257420	3
ssc04151	PI3K-Akt signaling pathway	10/224	347/8891	0.377469	0.873702	0.863446	399500/397083/100512036/100521065/100037276/397087/100144501/100738968/110257487/654328	10
ssc04110	Cell cycle	4/224	124/8891	0.381038	0.873702	0.863446	397227/100415776/733669/100736926	4
ssc00270	Cysteine and methionine metabolism	2/224	53/8891	0.387452	0.873702	0.863446	100626434/100522018	2
ssc00982	Drug metabolism - cytochrome P450	2/224	53/8891	0.387452	0.873702	0.863446	733607/397567	2
ssc04512	ECM-receptor interaction	3/224	89/8891	0.389709	0.873702	0.863446	100037276/397087/110257487	3
ssc05210	Colorectal cancer	3/224	89/8891	0.389709	0.873702	0.863446	397083/733669/100521065	3
ssc00220	Arginine biosynthesis	1/224	20/8891	0.400038	0.889685	0.879242	397115	1
ssc04914	Progesterone-mediated oocyte maturation	3/224	92/8891	0.410163	0.894063	0.883569	100623628/396805/100415776	3
ssc04141	Protein processing in endoplasmic reticulum	5/224	167/8891	0.412456	0.894063	0.883569	106504082/100151836/100621165/100156625/110256099	5
ssc05323	Rheumatoid arthritis	3/224	93/8891	0.416936	0.894063	0.883569	100521494/399500/100523368	3
ssc04020	Calcium signaling pathway	7/224	244/8891	0.417912	0.894063	0.883569	100623628/397083/100519210/100523996/503661/100738968/654328	7
ssc05205	Proteoglycans in cancer	6/224	206/8891	0.418087	0.894063	0.883569	100623628/100517431/100511484/100521017/100337669/654328	6
ssc00340	Histidine metabolism	1/224	22/8891	0.429957	0.90682	0.896176	100142661	1
ssc04915	Estrogen signaling pathway	4/224	133/8891	0.432382	0.90682	0.896176	100623628/396586/396805/100519795	4
ssc05215	Prostate cancer	3/224	96/8891	0.4371	0.90682	0.896176	397083/100628112/100521065	3
ssc05231	Choline metabolism in cancer	3/224	96/8891	0.4371	0.90682	0.896176	100142677/397083/100514811	3
ssc00592	alpha-Linolenic acid metabolism	1/224	23/8891	0.444354	0.91504	0.904299	100514811	1
ssc05132	Salmonella infection	7/224	253/8891	0.455119	0.915061	0.90432	100158053/399500/100523844/100621523/100154518/100625329/100134983	7
ssc04916	Melanogenesis	3/224	99/8891	0.457	0.915061	0.90432	100623628/100511484/100337669	3
ssc04213	Longevity regulating pathway - multiple species	2/224	61/8891	0.457279	0.915061	0.90432	100623628/397036	2
ssc00534	Glycosaminoglycan biosynthesis - heparan sulfate / heparin	1/224	24/8891	0.458389	0.915061	0.90432	100525060	1
ssc00010	Glycolysis / Gluconeogenesis	2/224	62/8891	0.465689	0.915061	0.90432	397038/100154828	2
ssc05418	Fluid shear stress and atherosclerosis	4/224	139/8891	0.465992	0.915061	0.90432	100628112/396925/733607/397567	4
ssc04810	Regulation of actin cytoskeleton	6/224	217/8891	0.467405	0.915061	0.90432	100512981/397083/100621523/100154518/100037276/100625329	6
ssc04612	Antigen processing and presentation	2/224	63/8891	0.474021	0.921017	0.910207	100174943/397572	2
ssc04929	GnRH secretion	2/224	64/8891	0.482275	0.921017	0.910207	396586/397087	2
ssc04950	Maturity onset diabetes of the young	1/224	26/8891	0.48541	0.921017	0.910207	100627724	1
ssc04620	Toll-like receptor signaling pathway	3/224	104/8891	0.489487	0.921017	0.910207	399500/397303/397087	3
ssc00983	Drug metabolism - other enzymes	2/224	66/8891	0.498541	0.921017	0.910207	733607/397567	2
ssc04664	Fc epsilon RI signaling pathway	2/224	66/8891	0.498541	0.921017	0.910207	100514811/397392	2
ssc05221	Acute myeloid leukemia	2/224	66/8891	0.498541	0.921017	0.910207	100521065/100156860	2
ssc04145	Phagosome	4/224	145/8891	0.498878	0.921017	0.910207	100736753/100521494/100523368/100134983	4
ssc05152	Tuberculosis	5/224	185/8891	0.500966	0.921017	0.910207	100521494/399500/397303/100519210/100521065	5
ssc05230	Central carbon metabolism in cancer	2/224	67/8891	0.506552	0.921017	0.910207	102166364/654328	2
ssc04921	Oxytocin signaling pathway	4/224	148/8891	0.514997	0.921017	0.910207	100623628/396585/396586/100514811	4
ssc00020	Citrate cycle (TCA cycle)	1/224	29/8891	0.523444	0.921017	0.910207	102166364	1
ssc00030	Pentose phosphate pathway	1/224	29/8891	0.523444	0.921017	0.910207	397038	1
ssc00601	Glycosphingolipid biosynthesis - lacto and neolacto series	1/224	29/8891	0.523444	0.921017	0.910207	397634	1
ssc05214	Glioma	2/224	70/8891	0.53008	0.921017	0.910207	397083/733669	2
ssc04714	Thermogenesis	6/224	232/8891	0.5327	0.921017	0.910207	100624335/100520950/100623628/100510948/100155687/110257420	6
ssc01200	Carbon metabolism	3/224	112/8891	0.539408	0.921017	0.910207	102166364/397038/100154828	3
ssc04150	mTOR signaling pathway	4/224	153/8891	0.54132	0.921017	0.910207	100511484/100523368/100526100/100337669	4
ssc01230	Biosynthesis of amino acids	2/224	72/8891	0.545339	0.921017	0.910207	102166364/397115	2
ssc04514	Cell adhesion molecules	4/224	154/8891	0.546498	0.921017	0.910207	100512264/106510573/574058/396925	4
ssc00052	Galactose metabolism	1/224	31/8891	0.547232	0.921017	0.910207	100415928	1
ssc00630	Glyoxylate and dicarboxylate metabolism	1/224	31/8891	0.547232	0.921017	0.910207	100154828	1
ssc04670	Leukocyte transendothelial migration	3/224	114/8891	0.551449	0.921017	0.910207	100271931/100625329/396925	3
ssc00640	Propanoate metabolism	1/224	32/8891	0.558679	0.921017	0.910207	100154828	1
ssc01523	Antifolate resistance	1/224	32/8891	0.558679	0.921017	0.910207	399500	1
ssc04136	Autophagy - other	1/224	32/8891	0.558679	0.921017	0.910207	100521968	1
ssc04971	Gastric acid secretion	2/224	74/8891	0.560251	0.921017	0.910207	100623628/396786	2
ssc05220	Chronic myeloid leukemia	2/224	75/8891	0.567576	0.921017	0.910207	733669/100521065	2
ssc03410	Base excision repair	1/224	33/8891	0.569838	0.921017	0.910207	100516255	1
ssc04130	SNARE interactions in vesicular transport	1/224	33/8891	0.569838	0.921017	0.910207	100152253	1
ssc05412	Arrhythmogenic right ventricular cardiomyopathy	2/224	76/8891	0.574813	0.923687	0.912845	396585/100037276	2
ssc05100	Bacterial invasion of epithelial cells	2/224	77/8891	0.581961	0.9298	0.918886	100154518/654328	2
ssc05415	Diabetic cardiomyopathy	5/224	205/8891	0.592732	0.941597	0.930544	100624335/100520950/100510948/100155687/110257420	5
ssc00860	Porphyrin metabolism	1/224	36/8891	0.601657	0.944975	0.933883	406870	1
ssc05216	Thyroid cancer	1/224	36/8891	0.601657	0.944975	0.933883	733669	1
ssc00591	Linoleic acid metabolism	1/224	37/8891	0.611734	0.950067	0.938915	100514811	1
ssc04960	Aldosterone-regulated sodium reabsorption	1/224	37/8891	0.611734	0.950067	0.938915	100511475	1
ssc04012	ErbB signaling pathway	2/224	84/8891	0.629524	0.954844	0.943636	397083/100521065	2
ssc00250	Alanine, aspartate and glutamate metabolism	1/224	39/8891	0.631132	0.954844	0.943636	100142661	1
ssc05219	Bladder cancer	1/224	39/8891	0.631132	0.954844	0.943636	397083	1
ssc05332	Graft-versus-host disease	1/224	39/8891	0.631132	0.954844	0.943636	399500	1
ssc04061	Viral protein interaction with cytokine and cytokine receptor	2/224	85/8891	0.635966	0.954844	0.943636	414372/399500	2
ssc00513	Various types of N-glycan biosynthesis	1/224	40/8891	0.640466	0.954844	0.943636	106504082	1
ssc04640	Hematopoietic cell lineage	2/224	89/8891	0.660861	0.954844	0.943636	399500/100628112	2
ssc04657	IL-17 signaling pathway	2/224	89/8891	0.660861	0.954844	0.943636	100156014/399500	2
ssc04912	GnRH signaling pathway	2/224	90/8891	0.666868	0.954844	0.943636	100623628/100514811	2
ssc00620	Pyruvate metabolism	1/224	43/8891	0.667081	0.954844	0.943636	100154828	1
ssc04910	Insulin signaling pathway	3/224	136/8891	0.670877	0.954844	0.943636	100623628/397038/100521065	3
ssc04270	Vascular smooth muscle contraction	3/224	137/8891	0.675713	0.954844	0.943636	100623628/100514811/503661	3
ssc04062	Chemokine signaling pathway	4/224	182/8891	0.677881	0.954844	0.943636	397114/414372/100623628/100521065	4
ssc04925	Aldosterone synthesis and secretion	2/224	92/8891	0.678625	0.954844	0.943636	100623628/396597	2
ssc04371	Apelin signaling pathway	3/224	138/8891	0.680497	0.954844	0.943636	100623628/100519210/397087	3
ssc01522	Endocrine resistance	2/224	93/8891	0.684377	0.954844	0.943636	100623628/100521065	2
ssc04350	TGF-beta signaling pathway	2/224	94/8891	0.690044	0.954844	0.943636	100624534/397227	2
ssc05222	Small cell lung cancer	2/224	94/8891	0.690044	0.954844	0.943636	397227/733669	2
ssc05235	PD-L1 expression and PD-1 checkpoint pathway in cancer	2/224	95/8891	0.695628	0.954844	0.943636	397083/574058	2
ssc04140	Autophagy - animal	3/224	142/8891	0.699111	0.954844	0.943636	100623628/100521968/100521065	3
ssc04930	Type II diabetes mellitus	1/224	47/8891	0.699541	0.954844	0.943636	100627724	1
ssc04550	Signaling pathways regulating pluripotency of stem cells	3/224	143/8891	0.703635	0.954844	0.943636	100511484/100337669/100520162	3
ssc00564	Glycerophospholipid metabolism	2/224	97/8891	0.706546	0.954844	0.943636	100519324/100514811	2
ssc04940	Type I diabetes mellitus	1/224	48/8891	0.707151	0.954844	0.943636	100037304	1
ssc05030	Cocaine addiction	1/224	48/8891	0.707151	0.954844	0.943636	100623628	1
ssc04120	Ubiquitin mediated proteolysis	3/224	144/8891	0.708107	0.954844	0.943636	100415776/396966/100125968	3
ssc04713	Circadian entrainment	2/224	99/8891	0.717138	0.954844	0.943636	100623628/396586	2
ssc00510	N-Glycan biosynthesis	1/224	50/8891	0.7218	0.954844	0.943636	106504082	1
ssc04672	Intestinal immune network for IgA production	1/224	50/8891	0.7218	0.954844	0.943636	399500	1
ssc04961	Endocrine and other factor-regulated calcium reabsorption	1/224	50/8891	0.7218	0.954844	0.943636	100623628	1
ssc04922	Glucagon signaling pathway	2/224	101/8891	0.727408	0.954844	0.943636	100623628/397038	2
ssc04933	AGE-RAGE signaling pathway in diabetic complications	2/224	101/8891	0.727408	0.954844	0.943636	399500/396925	2
ssc04072	Phospholipase D signaling pathway	3/224	149/8891	0.729696	0.954844	0.943636	397083/100519210/100514811	3
ssc04144	Endocytosis	5/224	241/8891	0.731589	0.954844	0.943636	397114/100626324/100154518/100524550/100037958	5
ssc04340	Hedgehog signaling pathway	1/224	53/8891	0.742417	0.958086	0.94684	100623628	1
ssc04218	Cellular senescence	3/224	154/8891	0.750019	0.958086	0.94684	399500/397227/733669	3
ssc04390	Hippo signaling pathway	3/224	155/8891	0.753934	0.958086	0.94684	100624534/100511484/100337669	3
ssc05160	Hepatitis C	3/224	157/8891	0.761617	0.958086	0.94684	397083/100521065/100156671	3
ssc04066	HIF-1 signaling pathway	2/224	109/8891	0.765387	0.958086	0.94684	399500/397083	2
ssc04668	TNF signaling pathway	2/224	110/8891	0.769798	0.958086	0.94684	399500/396925	2
ssc04931	Insulin resistance	2/224	110/8891	0.769798	0.958086	0.94684	494011/399500	2
ssc04659	Th17 cell differentiation	2/224	111/8891	0.774138	0.958086	0.94684	399500/100628318	2
ssc04330	Notch signaling pathway	1/224	59/8891	0.779198	0.958086	0.94684	102161832	1
ssc04730	Long-term depression	1/224	59/8891	0.779198	0.958086	0.94684	100514811	1
ssc04725	Cholinergic synapse	2/224	113/8891	0.782603	0.958086	0.94684	100623628/396586	2
ssc04630	JAK-STAT signaling pathway	3/224	163/8891	0.783511	0.958086	0.94684	399500/397083/396562	3
ssc00561	Glycerolipid metabolism	1/224	61/8891	0.790257	0.958086	0.94684	100415928	1
ssc05134	Legionellosis	1/224	61/8891	0.790257	0.958086	0.94684	399500	1
ssc00310	Lysine degradation	1/224	63/8891	0.800764	0.958086	0.94684	100519353	1
ssc05417	Lipid and atherosclerosis	4/224	217/8891	0.801631	0.958086	0.94684	399500/397303/100521065/396925	4
ssc04071	Sphingolipid signaling pathway	2/224	118/8891	0.802562	0.958086	0.94684	100512932/100519210	2
ssc05206	MicroRNAs in cancer	5/224	267/8891	0.808358	0.958086	0.94684	100517431/100512036/100144501/595110/654328	5
ssc04919	Thyroid hormone signaling pathway	2/224	120/8891	0.810081	0.958086	0.94684	100623628/100521065	2
ssc05034	Alcoholism	3/224	171/8891	0.810105	0.958086	0.94684	100623628/100157327/503661	3
ssc04720	Long-term potentiation	1/224	65/8891	0.810747	0.958086	0.94684	100623628	1
ssc04024	cAMP signaling pathway	4/224	221/8891	0.81298	0.958086	0.94684	100623628/397547/100521065/503661	4
ssc04611	Platelet activation	2/224	122/8891	0.817345	0.958086	0.94684	100623628/100514811	2
ssc05031	Amphetamine addiction	1/224	67/8891	0.820232	0.958086	0.94684	100623628	1
ssc05321	Inflammatory bowel disease	1/224	67/8891	0.820232	0.958086	0.94684	399500	1
ssc04613	Neutrophil extracellular trap formation	3/224	178/8891	0.831073	0.966431	0.955087	100524749/100157327/100151985	3
ssc00562	Inositol phosphate metabolism	1/224	71/8891	0.837805	0.966431	0.955087	100523844	1
ssc04520	Adherens junction	1/224	71/8891	0.837805	0.966431	0.955087	654328	1
ssc04728	Dopaminergic synapse	2/224	130/8891	0.843982	0.967783	0.956423	100623628/396586	2
ssc04918	Thyroid hormone synthesis	1/224	73/8891	0.845939	0.967783	0.956423	100623628	1
ssc05133	Pertussis	1/224	74/8891	0.849853	0.968275	0.95691	399500	1
ssc03018	RNA degradation	1/224	79/8891	0.867985	0.972129	0.960718	100515656	1
ssc04610	Complement and coagulation cascades	1/224	79/8891	0.867985	0.972129	0.960718	100521017	1
ssc04936	Alcoholic liver disease	2/224	140/8891	0.872319	0.972129	0.960718	399500/397303	2
ssc05167	Kaposi sarcoma-associated herpesvirus infection	3/224	196/8891	0.8761	0.972129	0.960718	399500/396966/100125968	3
ssc05135	Yersinia infection	2/224	144/8891	0.882272	0.972129	0.960718	399500/100154518	2
ssc04261	Adrenergic signaling in cardiomyocytes	2/224	145/8891	0.884646	0.972129	0.960718	100623628/396585	2
ssc04911	Insulin secretion	1/224	85/8891	0.886888	0.972129	0.960718	100623628	1
ssc05162	Measles	2/224	146/8891	0.886976	0.972129	0.960718	399500/100521065	2
ssc04211	Longevity regulating pathway	1/224	89/8891	0.897967	0.972129	0.960718	100623628	1
ssc04970	Salivary secretion	1/224	89/8891	0.897967	0.972129	0.960718	100623628	1
ssc05169	Epstein-Barr virus infection	3/224	209/8891	0.901688	0.972129	0.960718	399500/100623360/733669	3
ssc05150	Staphylococcus aureus infection	1/224	92/8891	0.905561	0.972129	0.960718	100519795	1
ssc04070	Phosphatidylinositol signaling system	1/224	95/8891	0.912592	0.972129	0.960718	100523844	1
ssc05164	Influenza A	2/224	163/8891	0.920478	0.972129	0.960718	100514419/399500	2
ssc04972	Pancreatic secretion	1/224	99/8891	0.921163	0.972129	0.960718	397284	1
ssc04530	Tight junction	2/224	165/8891	0.923741	0.972129	0.960718	100623628/100154518	2
ssc04022	cGMP-PKG signaling pathway	2/224	167/8891	0.926879	0.972129	0.960718	100521065/733706	2
ssc05161	Hepatitis B	2/224	167/8891	0.926879	0.972129	0.960718	399500/100521065	2
ssc05163	Human cytomegalovirus infection	3/224	228/8891	0.930589	0.972129	0.960718	100623628/399500/100625072	3
ssc04625	C-type lectin receptor signaling pathway	1/224	105/8891	0.932475	0.972129	0.960718	399500	1
ssc04928	Parathyroid hormone synthesis, secretion and action	1/224	105/8891	0.932475	0.972129	0.960718	100623628	1
ssc05145	Toxoplasmosis	1/224	107/8891	0.935875	0.972129	0.960718	100521065	1
ssc04621	NOD-like receptor signaling pathway	2/224	174/8891	0.936931	0.972129	0.960718	399500/100521968	2
ssc05142	Chagas disease	1/224	108/8891	0.93751	0.972129	0.960718	399500	1
ssc04650	Natural killer cell mediated cytotoxicity	1/224	110/8891	0.940657	0.972129	0.960718	445523	1
ssc04935	Growth hormone synthesis, secretion and action	1/224	118/8891	0.951744	0.976328	0.964868	100623628	1
ssc05322	Systemic lupus erythematosus	1/224	118/8891	0.951744	0.976328	0.964868	100157327	1
ssc04152	AMPK signaling pathway	1/224	122/8891	0.956488	0.977316	0.965844	397038	1
ssc03040	Spliceosome	1/224	125/8891	0.959738	0.977316	0.965844	100626720	1
ssc04926	Relaxin signaling pathway	1/224	130/8891	0.964627	0.978709	0.967221	100623628	1
ssc05017	Spinocerebellar ataxia	1/224	146/8891	0.976636	0.98729	0.975702	100621969	1
ssc04217	Necroptosis	1/224	157/8891	0.982441	0.98956	0.977944	100514811	1
ssc05170	Human immunodeficiency virus 1 infection	1/224	219/8891	0.996513	0.998905	0.98718	100521065	1
ssc05168	Herpes simplex virus 1 infection	2/224	352/8891	0.998905	0.998905	0.98718	399500/100521065	2

## Sheet: Cluster2
ID	Description	GeneRatio	BgRatio	pvalue	p.adjust	qvalue	geneID	Count
ssc04145	Phagosome	11/142	145/8891	1.9e-05	0.00392235	0.00354756	100627693/396623/399541/100521692/100622105/100142665/396621/100134857/100153090/397108/396724	11
ssc04080	Neuroactive ligand-receptor interaction	16/142	363/8891	0.00021173	0.0218082	0.0197243	100516526/100511175/100048955/641353/110260197/100516491/397560/100517063/100625298/100524220/100622305/397355/399501/492314/414916/397432	16
ssc05417	Lipid and atherosclerosis	11/142	217/8891	0.000688409	0.0472708	0.0427539	396623/100739822/399541/100514823/100142665/396621/100134857/100513348/100151826/397108/396724	11
ssc04151	PI3K-Akt signaling pathway	14/142	347/8891	0.00126799	0.0533159	0.0482214	100157958/100517086/396623/110260578/100515978/399541/102160080/100302504/100524161/100737053/399522/100513084/414916/100525607	14
ssc04060	Cytokine-cytokine receptor interaction	12/142	271/8891	0.00129408	0.0533159	0.0482214	100517086/100154041/404704/399503/399522/110260254/100513084/397254/414916/100522044/100521146/100525607	12
ssc04610	Complement and coagulation cascades	6/142	79/8891	0.00159433	0.0547386	0.0495081	100048955/100037954/100518846/397339/100156239/397121	6
ssc04380	Osteoclast differentiation	7/142	124/8891	0.00364052	0.102689	0.0928767	100517086/100739822/100152350/100142665/100134857/100513084/100511843	7
ssc04070	Phosphatidylinositol signaling system	6/142	95/8891	0.00405025	0.102689	0.0928767	100520287/100623595/100526019/100511393/102167387/100521692	6
ssc04924	Renin secretion	5/142	69/8891	0.00479703	0.102689	0.0928767	100511102/100037961/100152819/397355/397434	5
ssc04022	cGMP-PKG signaling pathway	8/142	167/8891	0.00522395	0.102689	0.0928767	100511102/641353/733675/397355/399501/397434/100622020/100152631	8
ssc05140	Leishmaniasis	5/142	73/8891	0.0060946	0.102689	0.0928767	396623/399541/100142665/100134857/397108	5
ssc04620	Toll-like receptor signaling pathway	6/142	104/8891	0.0062942	0.102689	0.0928767	396623/399541/397161/396621/100622217/100515633	6
ssc04010	MAPK signaling pathway	11/142	289/8891	0.00648038	0.102689	0.0928767	100511102/100517086/100515978/100513431/100522721/100302504/100524161/100524741/100513084/100622217/100525607	11
ssc05135	Yersinia infection	7/142	144/8891	0.00817244	0.120252	0.108761	100515652/404704/399541/102167387/100514823/100151826/100511843	7
ssc04670	Leukocyte transendothelial migration	6/142	114/8891	0.00972354	0.133537	0.120777	100302022/102166598/100142665/100134857/100151826/397108	6
ssc04514	Cell adhesion molecules	7/142	154/8891	0.0115851	0.149158	0.134906	397328/100302022/100152257/100511615/404704/397161/102166598	7
ssc04727	GABAergic synapse	5/142	91/8891	0.0150375	0.174821	0.158116	100511175/100511102/100517063/100625298/100511477	5
ssc05032	Morphine addiction	5/142	92/8891	0.0157032	0.174821	0.158116	100154378/100511175/100152819/100517063/100625298	5
ssc04020	Calcium signaling pathway	9/142	244/8891	0.0161242	0.174821	0.158116	100511102/100152819/100513431/100302504/100522324/397355/100524161/100622020/397432	9
ssc05146	Amoebiasis	5/142	99/8891	0.0209187	0.207971	0.188099	100157958/100037954/100627693/396623/399541	5
ssc04015	Rap1 signaling pathway	8/142	214/8891	0.021201	0.207971	0.188099	100517086/100515978/100302504/100524161/100513084/100151826/100511843/100525607	8
ssc05033	Nicotine addiction	3/142	40/8891	0.0256213	0.238064	0.215316	100516491/100517063/100625298	3
ssc00562	Inositol phosphate metabolism	4/142	71/8891	0.0265799	0.238064	0.215316	100526019/100511393/102167387/100521692	4
ssc04660	T cell receptor signaling pathway	5/142	108/8891	0.0291321	0.240048	0.217111	404704/100522721/100151826/100511843/100622217	5
ssc05142	Chagas disease	5/142	108/8891	0.0291321	0.240048	0.217111	396623/399541/100518846/100737053/396621	5
ssc05133	Pertussis	4/142	74/8891	0.0303558	0.240512	0.21753	399541/396645/100518846/100514823	4
ssc00514	Other types of O-glycan biosynthesis	3/142	47/8891	0.0388127	0.296127	0.26783	100157572/100514952/100155485	3
ssc05171	Coronavirus disease - COVID-19	8/142	251/8891	0.0476919	0.345379	0.312377	100048955/100037954/396623/399541/100518846/100514823/399522/397108	8
ssc05132	Salmonella infection	8/142	253/8891	0.0495538	0.345379	0.312377	100627693/396623/399541/100524867/100514823/396621/100240722/102162203	8
ssc04640	Hematopoietic cell lineage	4/142	89/8891	0.053788	0.345379	0.312377	100517086/404704/399522/100513084	4
ssc04978	Mineral absorption	3/142	54/8891	0.054827	0.345379	0.312377	397147/396622/100622020	3
ssc04142	Lysosome	5/142	130/8891	0.0569225	0.345379	0.312377	100037961/103158530/100153090/100525135/100524837	5
ssc04810	Regulation of actin cytoskeleton	7/142	217/8891	0.0588111	0.345379	0.312377	110260578/102167387/100302504/100521692/100524161/100151826/102162203	7
ssc04923	Regulation of lipolysis in adipocytes	3/142	56/8891	0.0598995	0.345379	0.312377	397560/100233193/397355	3
ssc05323	Rheumatoid arthritis	4/142	93/8891	0.061318	0.345379	0.312377	396623/399541/397161/100513084	4
ssc04666	Fc gamma R-mediated phagocytosis	4/142	94/8891	0.0632835	0.345379	0.312377	100526019/102167387/100134857/100151826	4
ssc05235	PD-L1 expression and PD-1 checkpoint pathway in cancer	4/142	95/8891	0.065282	0.345379	0.312377	396623/404704/100522721/399541	4
ssc05414	Dilated cardiomyopathy	4/142	95/8891	0.065282	0.345379	0.312377	100511102/110260578/397355/100622020	4
ssc04613	Neutrophil extracellular trap formation	6/142	178/8891	0.0653873	0.345379	0.312377	100048955/396623/399541/100142665/100134857/397108	6
ssc05020	Prion disease	8/142	273/8891	0.0707899	0.360493	0.326046	100511102/100037954/100518846/100142665/100134857/100513348/397108/100156288	8
ssc04392	Hippo signaling pathway - multiple species	2/142	28/8891	0.0730901	0.360493	0.326046	100522573/100524741	2
ssc00561	Glycerolipid metabolism	3/142	61/8891	0.0734986	0.360493	0.326046	100625953/100623595/100233193	3
ssc04612	Antigen processing and presentation	3/142	63/8891	0.0792912	0.377023	0.340997	100037961/404704/100153090	3
ssc04929	GnRH secretion	3/142	64/8891	0.0822603	0.377023	0.340997	100511175/100511102/100513431	3
ssc04261	Adrenergic signaling in cardiomyocytes	5/142	145/8891	0.0823594	0.377023	0.340997	100511102/102160080/397355/100737053/100622020	5
ssc04014	Ras signaling pathway	7/142	237/8891	0.0850752	0.380989	0.344584	100517086/100515978/100522721/100302504/100524161/100513084/100525607	7
ssc04664	Fc epsilon RI signaling pathway	3/142	66/8891	0.0883402	0.386327	0.349412	100526019/100151826/100511843	3
ssc04723	Retrograde endocannabinoid signaling	5/142	149/8891	0.0900179	0.386327	0.349412	100511102/100517063/100625298/100233193/100156288	5
ssc04066	HIF-1 signaling pathway	4/142	109/8891	0.0966151	0.406178	0.367366	100515978/399541/399522/397108	4
ssc04390	Hippo signaling pathway	5/142	155/8891	0.102174	0.418444	0.378459	100522573/100512949/100737053/100524741/110260254	5
ssc04137	Mitophagy - animal	3/142	71/8891	0.104331	0.418444	0.378459	100627693/100513348/397011	3
ssc00512	Mucin type O-glycan biosynthesis	2/142	35/8891	0.107152	0.418444	0.378459	100157572/100514952	2
ssc04742	Taste transduction	3/142	72/8891	0.107658	0.418444	0.378459	100511175/100152819/396608	3
ssc05205	Proteoglycans in cancer	6/142	206/8891	0.111855	0.420668	0.380471	396623/399541/100521992/100512949/100151826/100152607	6
ssc05340	Primary immunodeficiency	2/142	36/8891	0.112314	0.420668	0.380471	404704/100152350	2
ssc05412	Arrhythmogenic right ventricular cardiomyopathy	3/142	76/8891	0.121369	0.443589	0.401202	100511102/110260578/100622020	3
ssc04530	Tight junction	5/142	165/8891	0.124148	0.443589	0.401202	100511102/100302022/100521992/102166598/100737053	5
ssc04662	B cell receptor signaling pathway	3/142	77/8891	0.124894	0.443589	0.401202	100526019/100152350/100151826	3
ssc04024	cAMP signaling pathway	6/142	221/8891	0.142217	0.496553	0.449105	100154378/100511175/100511102/397560/397355/100151826	6
ssc04621	NOD-like receptor signaling pathway	5/142	174/8891	0.145642	0.500038	0.452258	100037961/399541/100514823/733688/397108	5
ssc04061	Viral protein interaction with cytokine and cytokine receptor	3/142	85/8891	0.154347	0.512831	0.463827	100517086/399522/100513084	3
ssc04540	Gap junction	3/142	85/8891	0.154347	0.512831	0.463827	397355/100524161/397432	3
ssc04930	Type II diabetes mellitus	2/142	47/8891	0.172611	0.55117	0.498503	100511102/100513431	2
ssc05410	Hypertrophic cardiomyopathy	3/142	90/8891	0.173762	0.55117	0.498503	100511102/110260578/100622020	3
ssc05152	Tuberculosis	5/142	185/8891	0.173913	0.55117	0.498503	396623/399541/100622105/396621/100153090	5
ssc04371	Apelin signaling pathway	4/142	138/8891	0.178905	0.5584	0.505042	102158881/733675/100622020/397121	4
ssc05418	Fluid shear stress and atherosclerosis	4/142	139/8891	0.182085	0.559845	0.506349	100739822/100142665/100134857/397121	4
ssc04936	Alcoholic liver disease	4/142	140/8891	0.185285	0.561305	0.50767	100048955/399541/100519258/100518846	4
ssc05231	Choline metabolism in cancer	3/142	96/8891	0.197904	0.590845	0.534387	100623595/102167387/100524161	3
ssc04340	Hedgehog signaling pathway	2/142	53/8891	0.207355	0.60816	0.550048	100622989/106505093	2
ssc04972	Pancreatic secretion	3/142	99/8891	0.21027	0.60816	0.550048	100625953/100516306/397434	3
ssc04072	Phospholipase D signaling pathway	4/142	149/8891	0.214866	0.60816	0.550048	100623595/102167387/100524161/100240722	4
ssc04510	Focal adhesion	5/142	200/8891	0.215513	0.60816	0.550048	100157958/110260578/102167387/100524161/100151826	5
ssc05144	Malaria	2/142	55/8891	0.219104	0.609939	0.551656	396623/399541	2
ssc04974	Protein digestion and absorption	3/142	104/8891	0.23124	0.635139	0.574449	100513770/100516306/100622020	3
ssc05320	Autoimmune thyroid disease	2/142	59/8891	0.242755	0.652792	0.590415	397560/397161	2
ssc05145	Toxoplasmosis	3/142	107/8891	0.244005	0.652792	0.590415	100157958/396623/399541	3
ssc00531	Glycosaminoglycan degradation	1/142	18/8891	0.251798	0.660158	0.597077	100524837	1
ssc05134	Legionellosis	2/142	61/8891	0.254627	0.660158	0.597077	396623/399541	2
ssc04668	TNF signaling pathway	3/142	110/8891	0.256882	0.660158	0.597077	399503/100513084/100622217	3
ssc04927	Cortisol synthesis and secretion	2/142	62/8891	0.260569	0.660158	0.597077	100511102/100513431	2
ssc04724	Glutamatergic synapse	3/142	113/8891	0.269851	0.660158	0.597077	100516526/100511102/100516047	3
ssc04725	Cholinergic synapse	3/142	113/8891	0.269851	0.660158	0.597077	100511102/100516491/100521454	3
ssc00100	Steroid biosynthesis	1/142	20/8891	0.275555	0.660158	0.597077	100625953	1
ssc04141	Protein processing in endoplasmic reticulum	4/142	167/8891	0.27735	0.660158	0.597077	100621070/100511640/100622579/100513348	4
ssc04310	Wnt signaling pathway	4/142	167/8891	0.27735	0.660158	0.597077	100622113/100520050/100520620/100512949	4
ssc00830	Retinol metabolism	2/142	67/8891	0.290273	0.660158	0.597077	100519223/100511633	2
ssc05321	Inflammatory bowel disease	2/142	67/8891	0.290273	0.660158	0.597077	396623/399541	2
ssc04071	Sphingolipid signaling pathway	3/142	118/8891	0.291623	0.660158	0.597077	102160080/100737053/100519280	3
ssc04726	Serotonergic synapse	3/142	118/8891	0.291623	0.660158	0.597077	100511102/100517063/397432	3
ssc05322	Systemic lupus erythematosus	3/142	118/8891	0.291623	0.660158	0.597077	100037954/397161/100518846	3
ssc05208	Chemical carcinogenesis - reactive oxygen species	5/142	227/8891	0.29686	0.664708	0.601192	100739822/100142665/100134857/100156288/397639	5
ssc05218	Melanoma	2/142	69/8891	0.302125	0.669223	0.605276	100302504/100524161	2
ssc04152	AMPK signaling pathway	3/142	122/8891	0.309133	0.670331	0.606278	102160080/100519258/100737053	3
ssc04611	Platelet activation	3/142	122/8891	0.309133	0.670331	0.606278	100522721/100622305/100511843	3
ssc04062	Chemokine signaling pathway	4/142	182/8891	0.331451	0.697294	0.630665	100134857/100151826/100512021/100621481	4
ssc00650	Butanoate metabolism	1/142	25/8891	0.331722	0.697294	0.630665	100511318	1
ssc04966	Collecting duct acid secretion	1/142	25/8891	0.331722	0.697294	0.630665	110257347	1
ssc00230	Purine metabolism	3/142	129/8891	0.339846	0.702097	0.635009	100154378/100152819/397079	3
ssc00040	Pentose and glucuronate interconversions	1/142	26/8891	0.342426	0.702097	0.635009	396914	1
ssc04728	Dopaminergic synapse	3/142	130/8891	0.344232	0.702097	0.635009	100511102/102160080/100737053	3
ssc05100	Bacterial invasion of epithelial cells	2/142	77/8891	0.349107	0.703002	0.635827	100157034/100521992	2
ssc01521	EGFR tyrosine kinase inhibitor resistance	2/142	78/8891	0.354914	0.703002	0.635827	100524161/399522	2
ssc03320	PPAR signaling pathway	2/142	78/8891	0.354914	0.703002	0.635827	100519258/396724	2
ssc04210	Apoptosis	3/142	136/8891	0.370483	0.714212	0.645966	100037961/100513348/100153090	3
ssc00601	Glycosphingolipid biosynthesis - lacto and neolacto series	1/142	29/8891	0.373525	0.714212	0.645966	100525885	1
ssc04270	Vascular smooth muscle contraction	3/142	137/8891	0.374843	0.714212	0.645966	100511102/100622305/397434	3
ssc04911	Insulin secretion	2/142	85/8891	0.395007	0.714212	0.645966	100511102/397434	2
ssc04140	Autophagy - animal	3/142	142/8891	0.396548	0.714212	0.645966	100037961/100627693/100513348	3
ssc05207	Chemical carcinogenesis - receptor activation	4/142	202/8891	0.404241	0.714212	0.645966	100511102/100516491/397355/397639	4
ssc04260	Cardiac muscle contraction	2/142	87/8891	0.40626	0.714212	0.645966	100511102/100622020	2
ssc05224	Breast cancer	3/142	145/8891	0.409479	0.714212	0.645966	102158881/100302504/100512949	3
ssc05162	Measles	3/142	146/8891	0.413772	0.714212	0.645966	396623/399541/100513348	3
ssc05415	Diabetic cardiomyopathy	4/142	205/8891	0.415086	0.714212	0.645966	100142665/100134857/397108/100156288	4
ssc05010	Alzheimer disease	7/142	384/8891	0.415607	0.714212	0.645966	100511102/100739822/100512949/100513348/100513084/397108/100156288	7
ssc04512	ECM-receptor interaction	2/142	89/8891	0.417414	0.714212	0.645966	100157958/110260578	2
ssc04970	Salivary secretion	2/142	89/8891	0.417414	0.714212	0.645966	397355/397434	2
ssc05165	Human papillomavirus infection	6/142	328/8891	0.426877	0.714212	0.645966	100157958/102158881/110260578/102160080/100512949/100737053	6
ssc03015	mRNA surveillance pathway	2/142	91/8891	0.428462	0.714212	0.645966	102160080/100737053	2
ssc04934	Cushing syndrome	3/142	150/8891	0.430844	0.714212	0.645966	100511102/100513431/100512949	3
ssc04215	Apoptosis - multiple species	1/142	35/8891	0.431409	0.714212	0.645966	100525607	1
ssc04710	Circadian rhythm	1/142	35/8891	0.431409	0.714212	0.645966	100626912	1
ssc04925	Aldosterone synthesis and secretion	2/142	92/8891	0.433945	0.714212	0.645966	100511102/100513431	2
ssc05150	Staphylococcus aureus infection	2/142	92/8891	0.433945	0.714212	0.645966	100048955/100518846	2
ssc04658	Th1 and Th2 cell differentiation	2/142	93/8891	0.4394	0.714212	0.645966	102158881/404704	2
ssc00860	Porphyrin metabolism	1/142	36/8891	0.440526	0.714212	0.645966	396622	1
ssc00350	Tyrosine metabolism	1/142	37/8891	0.449497	0.714212	0.645966	574066	1
ssc04960	Aldosterone-regulated sodium reabsorption	1/142	37/8891	0.449497	0.714212	0.645966	396608	1
ssc05215	Prostate cancer	2/142	96/8891	0.455594	0.714212	0.645966	100524161/397121	2
ssc04217	Necroptosis	3/142	157/8891	0.46028	0.714212	0.645966	399541/100514823/397108	3
ssc05160	Hepatitis C	3/142	157/8891	0.46028	0.714212	0.645966	100302022/100737053/100513348	3
ssc04932	Non-alcoholic fatty liver disease	3/142	158/8891	0.464434	0.714212	0.645966	100513348/399522/100156288	3
ssc00250	Alanine, aspartate and glutamate metabolism	1/142	39/8891	0.467015	0.714212	0.645966	100152915	1
ssc05332	Graft-versus-host disease	1/142	39/8891	0.467015	0.714212	0.645966	397161	1
ssc04713	Circadian entrainment	2/142	99/8891	0.471519	0.714212	0.645966	100511102/100513431	2
ssc04916	Melanogenesis	2/142	99/8891	0.471519	0.714212	0.645966	100512949/574066	2
ssc04933	AGE-RAGE signaling pathway in diabetic complications	2/142	101/8891	0.481981	0.719185	0.650464	100739822/397108	2
ssc04630	JAK-STAT signaling pathway	3/142	163/8891	0.484993	0.719185	0.650464	399503/399522/414916	3
ssc05022	Pathways of neurodegeneration - multiple diseases	8/142	474/8891	0.488538	0.719185	0.650464	100511102/100739822/100512949/100513348/100513084/397108/100156288/397011	8
ssc04216	Ferroptosis	1/142	42/8891	0.492258	0.719185	0.650464	397108	1
ssc05330	Allograft rejection	1/142	42/8891	0.492258	0.719185	0.650464	397161	1
ssc00071	Fatty acid degradation	1/142	43/8891	0.500406	0.725941	0.656574	100519258	1
ssc04975	Fat digestion and absorption	1/142	44/8891	0.508424	0.728239	0.658652	100625953	1
ssc04714	Thermogenesis	4/142	232/8891	0.510058	0.728239	0.658652	100233193/100302504/100519258/100156288	4
ssc04064	NF-kappa B signaling pathway	2/142	107/8891	0.512595	0.728239	0.658652	399541/100152350	2
ssc04650	Natural killer cell mediated cytotoxicity	2/142	110/8891	0.527455	0.735987	0.665661	100151826/100511843	2
ssc00565	Ether lipid metabolism	1/142	47/8891	0.531719	0.735987	0.665661	100152050	1
ssc04973	Carbohydrate digestion and absorption	1/142	47/8891	0.531719	0.735987	0.665661	100511102	1
ssc04659	Th17 cell differentiation	2/142	111/8891	0.53234	0.735987	0.665661	404704/399522	2
ssc04940	Type I diabetes mellitus	1/142	48/8891	0.539237	0.740553	0.66979	397161	1
ssc04672	Intestinal immune network for IgA production	1/142	50/8891	0.553917	0.750538	0.678821	397161	1
ssc04961	Endocrine and other factor-regulated calcium reabsorption	1/142	50/8891	0.553917	0.750538	0.678821	100622020	1
ssc04360	Axon guidance	3/142	182/8891	0.559431	0.750538	0.678821	100153477/100152257/100337659	3
ssc02010	ABC transporters	1/142	51/8891	0.561082	0.750538	0.678821	100127449	1
ssc05202	Transcriptional misregulation in cancer	3/142	185/8891	0.570591	0.754551	0.68245	100517086/397121/100525607	3
ssc04919	Thyroid hormone signaling pathway	2/142	120/8891	0.574755	0.754551	0.68245	100513770/102158881	2
ssc00600	Sphingolipid metabolism	1/142	53/8891	0.57507	0.754551	0.68245	100519280	1
ssc03250	Viral life cycle - HIV-1	1/142	55/8891	0.588616	0.767436	0.694104	404704	1
ssc01212	Fatty acid metabolism	1/142	57/8891	0.601733	0.778111	0.703759	100519258	1
ssc00980	Metabolism of xenobiotics by cytochrome P450	1/142	58/8891	0.608135	0.778111	0.703759	397639	1
ssc05204	Chemical carcinogenesis - DNA adducts	1/142	58/8891	0.608135	0.778111	0.703759	397639	1
ssc04330	Notch signaling pathway	1/142	59/8891	0.614435	0.781318	0.70666	102158881	1
ssc05217	Basal cell carcinoma	1/142	63/8891	0.638643	0.80712	0.729996	100512949	1
ssc05221	Acute myeloid leukemia	1/142	66/8891	0.655804	0.818761	0.740525	100517086	1
ssc05416	Viral myocarditis	1/142	66/8891	0.655804	0.818761	0.740525	397161	1
ssc05031	Amphetamine addiction	1/142	67/8891	0.661342	0.820702	0.74228	100511102	1
ssc04550	Signaling pathways regulating pluripotency of stem cells	2/142	143/8891	0.670223	0.824907	0.746084	100512949/399503	2
ssc04917	Prolactin signaling pathway	1/142	71/8891	0.682624	0.824907	0.746084	414916	1
ssc05170	Human immunodeficiency virus 1 infection	3/142	219/8891	0.6844	0.824907	0.746084	396623/404704/399541	3
ssc04920	Adipocytokine signaling pathway	1/142	72/8891	0.687734	0.824907	0.746084	100519258	1
ssc04921	Oxytocin signaling pathway	2/142	148/8891	0.688549	0.824907	0.746084	100511102/100521454	2
ssc05226	Gastric cancer	2/142	149/8891	0.692113	0.824907	0.746084	100302504/100512949	2
ssc04918	Thyroid hormone synthesis	1/142	73/8891	0.692762	0.824907	0.746084	397560	1
ssc04721	Synaptic vesicle cycle	1/142	76/8891	0.707369	0.837459	0.757437	100516047	1
ssc01232	Nucleotide metabolism	1/142	82/8891	0.734545	0.859769	0.777615	397079	1
ssc05164	Influenza A	2/142	163/8891	0.738577	0.859769	0.777615	399541/100514823	2
ssc04144	Endocytosis	3/142	241/8891	0.745268	0.859769	0.777615	102167387/100240722/100737860	3
ssc04976	Bile secretion	1/142	85/8891	0.747178	0.859769	0.777615	397639	1
ssc05161	Hepatitis B	2/142	167/8891	0.750714	0.859769	0.777615	396623/399541	2
ssc04146	Peroxisome	1/142	86/8891	0.751255	0.859769	0.777615	100134962	1
ssc04657	IL-17 signaling pathway	1/142	89/8891	0.763098	0.868052	0.785106	100154041	1
ssc04912	GnRH signaling pathway	1/142	90/8891	0.76692	0.868052	0.785106	100511102	1
ssc01522	Endocrine resistance	1/142	93/8891	0.778022	0.870327	0.787164	102158881	1
ssc04350	TGF-beta signaling pathway	1/142	94/8891	0.781604	0.870327	0.787164	110260254	1
ssc05222	Small cell lung cancer	1/142	94/8891	0.781604	0.870327	0.787164	100157958	1
ssc00564	Glycerophospholipid metabolism	1/142	97/8891	0.792012	0.877174	0.793356	100623595	1
ssc04922	Glucagon signaling pathway	1/142	101/8891	0.805126	0.88693	0.80218	100519258	1
ssc04625	C-type lectin receptor signaling pathway	1/142	105/8891	0.817419	0.89333	0.807968	100514823	1
ssc05168	Herpes simplex virus 1 infection	4/142	352/8891	0.819609	0.89333	0.807968	396623/100737509/100513348/100525971	4
ssc04750	Inflammatory mediator regulation of TRP channels	1/142	109/8891	0.828941	0.898747	0.812867	397432	1
ssc05169	Epstein-Barr virus infection	2/142	209/8891	0.851443	0.91444	0.827061	396623/100152350	2
ssc04935	Growth hormone synthesis, secretion and action	1/142	118/8891	0.852294	0.91444	0.827061	100511102	1
ssc04722	Neurotrophin signaling pathway	1/142	120/8891	0.857037	0.914765	0.827355	100525607	1
ssc04915	Estrogen signaling pathway	1/142	133/8891	0.884387	0.939091	0.849357	100511175	1
ssc00190	Oxidative phosphorylation	1/142	137/8891	0.891705	0.942007	0.851994	100156288	1
ssc04120	Ubiquitin mediated proteolysis	1/142	144/8891	0.903423	0.949516	0.858786	100511640	1
ssc04150	mTOR signaling pathway	1/142	153/8891	0.916657	0.955103	0.863839	100512949	1
ssc04218	Cellular senescence	1/142	154/8891	0.918012	0.955103	0.863839	100511102	1
ssc05225	Hepatocellular carcinoma	1/142	163/8891	0.929258	0.957866	0.866338	100512949	1
ssc05012	Parkinson disease	2/142	268/8891	0.93138	0.957866	0.866338	100513348/100156288	2
ssc05014	Amyotrophic lateral sclerosis	3/142	364/8891	0.934617	0.957866	0.866338	100513348/100156288/397011	3
ssc05167	Kaposi sarcoma-associated herpesvirus infection	1/142	196/8891	0.958871	0.974466	0.881351	100621481	1
ssc05016	Huntington disease	2/142	308/8891	0.960274	0.974466	0.881351	100516047/100156288	2
ssc05166	Human T-cell leukemia virus 1 infection	1/142	225/8891	0.974506	0.980499	0.886808	404704	1
ssc05163	Human cytomegalovirus infection	1/142	228/8891	0.975739	0.980499	0.886808	399522	1
ssc05206	MicroRNAs in cancer	1/142	267/8891	0.987284	0.987284	0.892945	102158881	1

## Sheet: Cluster3
ID	Description	GeneRatio	BgRatio	pvalue	p.adjust	qvalue	geneID	Count
ssc04110	Cell cycle	16/253	124/8891	4.01e-07	0.000106245	9.83e-05	100157649/100135668/100519111/100520746/397379/100155762/110257107/396953/100286809/110259871/100627208/448810/100157957/100515638/100154824/397662	16
ssc03030	DNA replication	7/253	35/8891	4.73e-05	0.00626241	0.005796	100519111/100525752/100517749/100620959/110257107/110259871/100154824	7
ssc04974	Protein digestion and absorption	11/253	104/8891	0.000171432	0.0151431	0.0140153	102159686/100155319/397081/100037973/414914/100519542/100158059/397175/396898/100737091/100522330	11
ssc00240	Pyrimidine metabolism	7/253	55/8891	0.00087871	0.0582145	0.0538788	100525292/100627209/100155254/100154836/100517885/100623872/100142626	7
ssc04724	Glutamatergic synapse	10/253	113/8891	0.00138095	0.0640126	0.059245	100513834/397454/100511070/102160500/100156449/100524886/100519996/100152616/100156419/397184	10
ssc04218	Cellular senescence	12/253	154/8891	0.00144934	0.0640126	0.059245	100135668/397454/100155762/100153794/396945/448810/100157957/100515638/100511565/397662/100157175/100192318	12
ssc04914	Progesterone-mediated oocyte maturation	8/253	92/8891	0.00456301	0.151091	0.139838	100135668/100155762/396953/100286809/100627208/100623146/100515638/397662	8
ssc04918	Thyroid hormone synthesis	7/253	73/8891	0.00457758	0.151091	0.139838	397454/399542/100516663/100142688/396898/397184/397403	7
ssc05160	Hepatitis C	11/253	157/8891	0.0051314	0.151091	0.139838	397128/595128/397570/100153038/396655/100302020/397588/448810/733684/780415/396752	11
ssc04730	Long-term depression	6/253	59/8891	0.00638462	0.167294	0.154835	100513834/397454/100151867/100512796/100519996/397184	6
ssc04114	Oocyte meiosis	9/253	120/8891	0.00712362	0.167294	0.154835	100135668/397454/100520101/397379/100155762/396953/100286809/100627208/397662	9
ssc01240	Biosynthesis of cofactors	10/253	143/8891	0.0075756	0.167294	0.154835	396983/100514239/100525292/100524699/100620337/100623872/100626911/100623846/100142626/449526	10
ssc01232	Nucleotide metabolism	7/253	82/8891	0.00861444	0.175602	0.162523	100525292/100627209/100155254/100154836/100517885/100623872/100142626	7
ssc05031	Amphetamine addiction	6/253	67/8891	0.0117226	0.213558	0.197653	100516663/100154950/100524886/100142688/100519996/397184	6
ssc03460	Fanconi anemia pathway	5/253	49/8891	0.0123293	0.213558	0.197653	100141309/100522343/100141304/100155917/100156260	5
ssc04512	ECM-receptor interaction	7/253	89/8891	0.0132168	0.213558	0.197653	397460/100155319/100514332/100155108/100737091/106508661/397192	7
ssc03410	Base excision repair	4/253	33/8891	0.0137	0.213558	0.197653	100525752/100517749/100620959/100156631	4
ssc04115	p53 signaling pathway	6/253	73/8891	0.0173827	0.249456	0.230876	100135668/100155762/100620912/396945/100520739/397662	6
ssc05164	Influenza A	10/253	163/8891	0.0178855	0.249456	0.230876	397128/595128/397570/396655/397588/780415/100622285/397184/397218/396752	10
ssc03430	Mismatch repair	3/253	21/8891	0.0207324	0.274705	0.254245	100525752/100337661/100512301	3
ssc04024	cAMP signaling pathway	12/253	221/8891	0.0239317	0.299083	0.276807	100516663/100153287/100157745/100524886/100525059/100142688/100153508/396898/100519996/100520490/100627504/100157760	12
ssc04922	Glucagon signaling pathway	7/253	101/8891	0.0248295	0.299083	0.276807	397454/397429/100516663/100624404/100142688/100519810/100621536	7
ssc03440	Homologous recombination	4/253	40/8891	0.0262343	0.302265	0.279753	100141309/100525752/100141304/100514260	4
ssc04927	Cortisol synthesis and secretion	5/253	62/8891	0.0311373	0.330638	0.306012	397454/100516663/403330/100142688/100154639	5
ssc05217	Basal cell carcinoma	5/253	63/8891	0.033066	0.330638	0.306012	100153078/100525059/100520490/100627504/100157103	5
ssc04540	Gap junction	6/253	85/8891	0.0338023	0.330638	0.306012	397454/100623583/100155762/100512796/100153507/397184	6
ssc04911	Insulin secretion	6/253	85/8891	0.0338023	0.330638	0.306012	397429/397081/100516663/100142688/396898/397184	6
ssc04360	Axon guidance	10/253	182/8891	0.0349353	0.330638	0.306012	100154222/100153200/100153078/497233/100737739/100513444/100627504/100157760/100151957/397184	10
ssc04950	Maturity onset diabetes of the young	3/253	26/8891	0.0365426	0.333924	0.309054	397429/100626975/100523688	3
ssc04970	Salivary secretion	6/253	89/8891	0.0409508	0.361733	0.334791	397454/397081/100522788/100512796/396898/397184	6
ssc04925	Aldosterone synthesis and secretion	6/253	92/8891	0.0468955	0.400881	0.371024	397454/100516663/100142688/100153508/396898/397184	6
ssc04022	cGMP-PKG signaling pathway	9/253	167/8891	0.0488334	0.404401	0.374282	397454/100516663/100512796/100142688/100153508/396898/396860/100157760/493772	9
ssc01230	Biosynthesis of amino acids	5/253	72/8891	0.0537567	0.427009	0.395206	397630/100151977/100312961/100144529/100626911	5
ssc04261	Adrenergic signaling in cardiomyocytes	8/253	145/8891	0.0547861	0.427009	0.395206	100515755/100517557/100516663/100142688/396898/396860/397184/100519779	8
ssc05016	Huntington disease	14/253	308/8891	0.056555	0.428202	0.39631	100622769/397454/100623583/100516663/100524886/100142688/100519996/100153507/100518397/808501/808506/808512/397403/100623921	14
ssc04971	Gastric acid secretion	5/253	74/8891	0.0591812	0.430011	0.397984	397454/100152071/396898/100519442/397184	5
ssc04713	Circadian entrainment	6/253	99/8891	0.0627565	0.430011	0.397984	397454/100524886/100512796/100519996/100512496/397184	6
ssc00270	Cysteine and methionine metabolism	4/253	53/8891	0.0633682	0.430011	0.397984	414385/100144529/100302109/497050	4
ssc04340	Hedgehog signaling pathway	4/253	53/8891	0.0633682	0.430011	0.397984	100156449/100525059/100520490/100627504	4
ssc00590	Arachidonic acid metabolism	5/253	76/8891	0.0649072	0.430011	0.397984	100513834/403326/414425/100519306/397403	5
ssc04913	Ovarian steroidogenesis	4/253	56/8891	0.0745107	0.471394	0.436285	403331/100513834/403330/100147712	4
ssc04390	Hippo signaling pathway	8/253	155/8891	0.0747115	0.471394	0.436285	100152141/100153078/396945/448810/100151964/100151957/100157103/397266	8
ssc04728	Dopaminergic synapse	7/253	130/8891	0.0773261	0.476545	0.441052	397454/100516663/100154950/100524886/100142688/100519996/397184	7
ssc04960	Aldosterone-regulated sodium reabsorption	3/253	37/8891	0.0872098	0.525241	0.486121	100522244/396898/397184	3
ssc00670	One carbon pool by folate	2/253	18/8891	0.0915513	0.534535	0.494724	100627209/100626911	2
ssc01250	Biosynthesis of nucleotide sugars	3/253	38/8891	0.0927873	0.534535	0.494724	100156015/100621392/396918	3
ssc04270	Vascular smooth muscle contraction	7/253	137/8891	0.0957322	0.539766	0.499565	100513834/397454/403326/100153508/100157760/397184/493772	7
ssc04260	Cardiac muscle contraction	5/253	87/8891	0.101677	0.561345	0.519536	100515755/100517557/396898/396860/100519779	5
ssc04929	GnRH secretion	4/253	64/8891	0.108626	0.587467	0.543713	397454/397081/100521003/397184	4
ssc00260	Glycine, serine and threonine metabolism	3/253	42/8891	0.116486	0.609492	0.564098	100144529/100626911/100525698	3
ssc04935	Growth hormone synthesis, secretion and action	6/253	118/8891	0.119841	0.609492	0.564098	397454/100516663/396655/100142688/397488/397184	6
ssc04621	NOD-like receptor signaling pathway	8/253	174/8891	0.123191	0.609492	0.564098	397454/100153794/595128/397570/396655/396616/100738603/780415	8
ssc04919	Thyroid hormone signaling pathway	6/253	120/8891	0.126992	0.609492	0.564098	100157745/396655/448810/396898/396860/397184	6
ssc04921	Oxytocin signaling pathway	7/253	148/8891	0.12911	0.609492	0.564098	100513834/397454/100517557/100153508/100157760/397184/100519779	7
ssc04350	TGF-beta signaling pathway	5/253	94/8891	0.129476	0.609492	0.564098	448810/100157957/100144508/100151964/100157103	5
ssc05205	Proteoglycans in cancer	9/253	206/8891	0.133278	0.609492	0.564098	397454/100153078/100157745/100525965/448810/100627504/100157679/397184/397192	9
ssc04070	Phosphatidylinositol signaling system	5/253	95/8891	0.133705	0.609492	0.564098	397454/100157745/733582/100155983/397184	5
ssc04934	Cushing syndrome	7/253	150/8891	0.13574	0.609492	0.564098	397454/100516663/100153078/403330/100142688/100154639/100512496	7
ssc00592	alpha-Linolenic acid metabolism	2/253	23/8891	0.138237	0.609492	0.564098	100513834/100519306	2
ssc00564	Glycerophospholipid metabolism	5/253	97/8891	0.142346	0.609492	0.564098	100513834/733582/100519306/100155983/100152017	5
ssc05012	Parkinson disease	11/253	268/8891	0.142436	0.609492	0.564098	100622769/397454/100623583/100154950/100153794/100524695/100153507/808501/808506/808512/100522469	11
ssc05165	Human papillomavirus infection	13/253	328/8891	0.142598	0.609492	0.564098	397460/100155319/397128/100516663/100153078/396655/397588/100155108/100142688/100737091/780415/100151957/397192	13
ssc00534	Glycosaminoglycan biosynthesis - heparan sulfate / heparin	2/253	24/8891	0.148108	0.618976	0.572875	100514160/100153213	2
ssc04514	Cell adhesion molecules	7/253	154/8891	0.149488	0.618976	0.572875	100518152/492312/100515564/100302020/100157273/733684/100153917	7
ssc05030	Cocaine addiction	3/253	48/8891	0.155671	0.631769	0.584715	100516663/100154950/100142688	3
ssc05202	Transcriptional misregulation in cancer	8/253	185/8891	0.157346	0.631769	0.584715	100152438/100623208/100626235/448810/100154639/100519996/100156210/100516755	8
ssc04933	AGE-RAGE signaling pathway in diabetic complications	5/253	101/8891	0.16033	0.634141	0.586911	100157745/396655/396945/100737091/397184	5
ssc04068	FoxO signaling pathway	6/253	130/8891	0.165688	0.645696	0.597605	100135668/100511070/396953/100515638/100156419/397662	6
ssc00520	Amino sugar and nucleotide sugar metabolism	3/253	50/8891	0.169546	0.650456	0.602011	100156015/100621392/396918	3
ssc05170	Human immunodeficiency virus 1 infection	9/253	219/8891	0.172238	0.650456	0.602011	100135668/397454/100155762/100157507/396616/100515638/497233/397662/397184	9
ssc00330	Arginine and proline metabolism	3/253	51/8891	0.176613	0.650456	0.602011	414385/100623801/100151977	3
ssc04915	Estrogen signaling pathway	6/253	133/8891	0.178181	0.650456	0.602011	397454/100516663/100521003/100142688/100155423/100126286	6
ssc04928	Parathyroid hormone synthesis, secretion and action	5/253	105/8891	0.179182	0.650456	0.602011	397454/100516663/641347/100142688/397184	5
ssc04151	PI3K-Akt signaling pathway	13/253	347/8891	0.189799	0.668297	0.618523	397460/100155319/100516663/397614/100155108/448810/100142688/100737091/102161415/397488/100519209/397184/397192	13
ssc04210	Apoptosis	6/253	136/8891	0.191043	0.668297	0.618523	100622769/397454/100513342/100521910/100152068/397266	6
ssc04978	Mineral absorption	3/253	54/8891	0.198279	0.668297	0.618523	100157775/641347/396898	3
ssc05161	Hepatitis B	7/253	167/8891	0.198336	0.668297	0.618523	100516663/100157507/396655/448810/100142688/397266/397184	7
ssc04750	Inflammatory mediator regulation of TRP channels	5/253	109/8891	0.19882	0.668297	0.618523	100513834/397454/403326/100152934/397184	5
ssc00601	Glycosphingolipid biosynthesis - lacto and neolacto series	2/253	29/8891	0.199228	0.668297	0.618523	397599/397139	2
ssc04931	Insulin resistance	5/253	110/8891	0.203843	0.672772	0.622665	397429/100516663/100170769/100142688/100621536	5
ssc03250	Viral life cycle - HIV-1	3/253	55/8891	0.20564	0.672772	0.622665	100520470/397128/100156882	3
ssc04510	Focal adhesion	8/253	200/8891	0.210234	0.679414	0.628812	397460/100155319/100156660/100155108/100737091/100157760/397184/397192	8
ssc05207	Chemical carcinogenesis - receptor activation	8/253	202/8891	0.217768	0.69139	0.639897	100516663/414425/448810/100142688/100038005/397266/397184/397218	8
ssc04725	Cholinergic synapse	5/253	113/8891	0.219158	0.69139	0.639897	100154391/397454/100516663/100142688/397184	5
ssc04670	Leukocyte transendothelial migration	5/253	114/8891	0.224341	0.692887	0.641282	100157507/100302020/733684/100157760/397184	5
ssc05206	MicroRNAs in cancer	10/253	267/8891	0.229906	0.692887	0.641282	397460/100623572/100519128/100153078/100626235/448810/100157266/100522394/100302109/397184	10
ssc00051	Fructose and mannose metabolism	2/253	32/8891	0.230809	0.692887	0.641282	100158181/100154112	2
ssc01523	Antifolate resistance	2/253	32/8891	0.230809	0.692887	0.641282	100627209/100626911	2
ssc05162	Measles	6/253	146/8891	0.236274	0.692887	0.641282	397128/595128/397570/396655/397588/780415	6
ssc05169	Epstein-Barr virus infection	8/253	209/8891	0.244906	0.692887	0.641282	595128/397570/396655/396616/397588/448810/780415/100522394	8
ssc04726	Serotonergic synapse	5/253	118/8891	0.245426	0.692887	0.641282	100513834/397454/100154950/397184/100522469	5
ssc04657	IL-17 signaling pathway	4/253	89/8891	0.247381	0.692887	0.641282	100525205/396616/100738902/100523414	4
ssc04072	Phospholipase D signaling pathway	6/253	149/8891	0.250452	0.692887	0.641282	100513834/100157507/100155983/100152616/102161415/397184	6
ssc04723	Retrograde endocannabinoid signaling	6/253	149/8891	0.250452	0.692887	0.641282	397454/100524886/100519996/397184/808501/808512	6
ssc05020	Prion disease	10/253	273/8891	0.250525	0.692887	0.641282	397454/100623583/100516663/100153794/100515564/100142688/100153507/808501/808506/808512	10
ssc04912	GnRH signaling pathway	4/253	90/8891	0.253623	0.692887	0.641282	100513834/397454/100157507/397184	4
ssc05410	Hypertrophic cardiomyopathy	4/253	90/8891	0.253623	0.692887	0.641282	100515755/100517557/396860/100519779	4
ssc00140	Steroid hormone biosynthesis	3/253	62/8891	0.258642	0.699388	0.647298	403331/403330/100147712	3
ssc00130	Ubiquinone and other terpenoid-quinone biosynthesis	1/253	11/8891	0.272204	0.714198	0.661005	100620337	1
ssc00760	Nicotinate and nicotinamide metabolism	2/253	36/8891	0.273321	0.714198	0.661005	100517885/100526144	2
ssc00860	Porphyrin metabolism	2/253	36/8891	0.273321	0.714198	0.661005	100514239/449526	2
ssc05022	Pathways of neurodegeneration - multiple diseases	16/253	474/8891	0.274899	0.714198	0.661005	100622769/397454/100623583/100153078/100153794/100524886/100519996/100153507/100152434/397184/100518397/808501/808506/808512/397403/100623921	16
ssc00591	Linoleic acid metabolism	2/253	37/8891	0.283956	0.726897	0.672759	100513834/100519306	2
ssc05414	Dilated cardiomyopathy	4/253	95/8891	0.285273	0.726897	0.672759	100515755/100517557/396860/100519779	4
ssc04217	Necroptosis	6/253	157/8891	0.289337	0.727583	0.673393	100513834/396655/396616/397588/780415/100621536	6
ssc05230	Central carbon metabolism in cancer	3/253	67/8891	0.29753	0.727583	0.673393	397429/448810/100154112	3
ssc00250	Alanine, aspartate and glutamate metabolism	2/253	39/8891	0.305175	0.727583	0.673393	100312961/100522503	2
ssc05219	Bladder cancer	2/253	39/8891	0.305175	0.727583	0.673393	448810/100516103	2
ssc00230	Purine metabolism	5/253	129/8891	0.305697	0.727583	0.673393	100155254/100522503/100517885/100153508/100142626	5
ssc05203	Viral carcinogenesis	7/253	192/8891	0.306017	0.727583	0.673393	397379/100516663/100155762/396616/397588/100142688/780415	7
ssc05166	Human T-cell leukemia virus 1 infection	8/253	225/8891	0.310584	0.727583	0.673393	100156660/100135668/397379/100525205/100516663/448810/100142688/100155551	8
ssc04916	Melanogenesis	4/253	99/8891	0.310994	0.727583	0.673393	100516663/100153078/100142688/397184	4
ssc03450	Non-homologous end-joining	1/253	13/8891	0.313087	0.727583	0.673393	100517749	1
ssc04924	Renin secretion	3/253	69/8891	0.313197	0.727583	0.673393	397454/100512796/100153508	3
ssc05033	Nicotine addiction	2/253	40/8891	0.315743	0.727583	0.673393	100524886/100519996	2
ssc04630	JAK-STAT signaling pathway	6/253	163/8891	0.319293	0.729418	0.675092	396655/397614/448810/780415/397488/100738902	6
ssc04917	Prolactin signaling pathway	3/253	71/8891	0.328885	0.74491	0.68943	397429/403330/396655	3
ssc04216	Ferroptosis	2/253	42/8891	0.336765	0.747085	0.691443	100620912/100524695	2
ssc04310	Wnt signaling pathway	6/253	167/8891	0.339522	0.747085	0.691443	100525205/100153078/448810/100155713/397184/100153176	6
ssc04714	Thermogenesis	8/253	232/8891	0.340454	0.747085	0.691443	100622769/100516663/100512796/100142688/100153508/808501/808506/808512	8
ssc03420	Nucleotide excision repair	2/253	43/8891	0.347206	0.747085	0.691443	100525752/100620959	2
ssc04962	Vasopressin-regulated water reabsorption	2/253	43/8891	0.347206	0.747085	0.691443	100516663/100142688	2
ssc04625	C-type lectin receptor signaling pathway	4/253	105/8891	0.349934	0.747085	0.691443	397454/396655/780415/100738902	4
ssc00730	Thiamine metabolism	1/253	15/8891	0.351681	0.747085	0.691443	100524699	1
ssc01524	Platinum drug resistance	3/253	74/8891	0.352399	0.747085	0.691443	100622769/100337661/397266	3
ssc00603	Glycosphingolipid biosynthesis - globo and isoglobo series	1/253	16/8891	0.370161	0.778513	0.720531	397139	1
ssc04668	TNF signaling pathway	4/253	110/8891	0.382445	0.797727	0.738314	100622769/100516663/396616/100142688	4
ssc00565	Ether lipid metabolism	2/253	47/8891	0.38837	0.797727	0.738314	100513834/100519306	2
ssc04973	Carbohydrate digestion and absorption	2/253	47/8891	0.38837	0.797727	0.738314	397429/396898	2
ssc04610	Complement and coagulation cascades	3/253	79/8891	0.391338	0.797727	0.738314	100519355/396945/397192	3
ssc05017	Spinocerebellar ataxia	5/253	146/8891	0.401953	0.813111	0.752552	100622769/397454/100153794/100519996/397184	5
ssc04961	Endocrine and other factor-regulated calcium reabsorption	2/253	50/8891	0.418484	0.840138	0.777566	396898/397184	2
ssc05171	Coronavirus disease - COVID-19	8/253	251/8891	0.423029	0.842878	0.780101	397128/595128/397570/396655/100622679/397588/780415/397184	8
ssc00532	Glycosaminoglycan biosynthesis - chondroitin sulfate / dermatan sulfate	1/253	20/8891	0.438978	0.867928	0.803286	100514160	1
ssc04146	Peroxisome	3/253	86/8891	0.444775	0.867928	0.803286	110256846/100152230/414425	3
ssc04611	Platelet activation	4/253	122/8891	0.459371	0.867928	0.803286	100156660/100513834/397454/100512796	4
ssc05014	Amyotrophic lateral sclerosis	11/253	364/8891	0.463142	0.867928	0.803286	100622769/100623583/100153794/100153507/100152434/100518397/808501/808506/808512/397403/100623921	11
ssc05144	Malaria	2/253	55/8891	0.466932	0.867928	0.803286	100154447/100155108	2
ssc05210	Colorectal cancer	3/253	89/8891	0.467124	0.867928	0.803286	100337661/448810/397266	3
ssc00340	Histidine metabolism	1/253	22/8891	0.470524	0.867928	0.803286	100518712	1
ssc00900	Terpenoid backbone biosynthesis	1/253	22/8891	0.470524	0.867928	0.803286	100152230	1
ssc04964	Proximal tubule bicarbonate reclamation	1/253	22/8891	0.470524	0.867928	0.803286	396898	1
ssc04380	Osteoclast differentiation	4/253	124/8891	0.47191	0.867928	0.803286	100525205/396655/100623777/780415	4
ssc05163	Human cytomegalovirus infection	7/253	228/8891	0.473632	0.867928	0.803286	397454/100516663/100157507/396616/448810/100142688/397184	7
ssc04923	Regulation of lipolysis in adipocytes	2/253	56/8891	0.476335	0.867928	0.803286	100512796/100153508	2
ssc00515	Mannose type O-glycan biosynthesis	1/253	23/8891	0.485628	0.867928	0.803286	100517024	1
ssc00480	Glutathione metabolism	2/253	57/8891	0.485636	0.867928	0.803286	414385/397403	2
ssc04370	VEGF signaling pathway	2/253	57/8891	0.485636	0.867928	0.803286	100513834/397184	2
ssc04666	Fc gamma R-mediated phagocytosis	3/253	94/8891	0.503454	0.867928	0.803286	100513834/497233/397184	3
ssc05222	Small cell lung cancer	3/253	94/8891	0.503454	0.867928	0.803286	396616/448810/100737091	3
ssc04530	Tight junction	5/253	165/8891	0.507534	0.867928	0.803286	100622769/100302020/733684/100157760/100151957	5
ssc04926	Relaxin signaling pathway	4/253	130/8891	0.508844	0.867928	0.803286	100516663/100142688/100737091/397184	4
ssc00650	Butanoate metabolism	1/253	25/8891	0.514561	0.867928	0.803286	396978	1
ssc04966	Collecting duct acid secretion	1/253	25/8891	0.514561	0.867928	0.803286	100514249	1
ssc04977	Vitamin digestion and absorption	1/253	25/8891	0.514561	0.867928	0.803286	100519306	1
ssc05215	Prostate cancer	3/253	96/8891	0.51763	0.867928	0.803286	100623208/100516663/100142688	3
ssc05231	Choline metabolism in cancer	3/253	96/8891	0.51763	0.867928	0.803286	100513834/100155983/397184	3
ssc00561	Glycerolipid metabolism	2/253	61/8891	0.521797	0.867928	0.803286	100155983/100152017	2
ssc00040	Pentose and glucuronate interconversions	1/253	26/8891	0.528413	0.867928	0.803286	100158181	1
ssc00062	Fatty acid elongation	1/253	26/8891	0.528413	0.867928	0.803286	100511670	1
ssc05010	Alzheimer disease	11/253	384/8891	0.535404	0.867928	0.803286	100622769/397454/100623583/100153078/100153794/100524695/397588/100153507/808501/808506/808512	11
ssc04972	Pancreatic secretion	3/253	99/8891	0.53848	0.867928	0.803286	397454/396898/397184	3
ssc00310	Lysine degradation	2/253	63/8891	0.539231	0.867928	0.803286	641354/100524509	2
ssc04020	Calcium signaling pathway	7/253	244/8891	0.545782	0.867928	0.803286	397454/100153794/100157745/100157507/100519810/100519209/397184	7
ssc04371	Apelin signaling pathway	4/253	138/8891	0.556201	0.867928	0.803286	100152141/397454/100515755/396945	4
ssc04720	Long-term potentiation	2/253	65/8891	0.556224	0.867928	0.803286	397454/397184	2
ssc05418	Fluid shear stress and atherosclerosis	4/253	139/8891	0.56195	0.867928	0.803286	100622769/100525965/493772/100522469	4
ssc04664	Fc epsilon RI signaling pathway	2/253	66/8891	0.564552	0.867928	0.803286	100513834/397184	2
ssc05221	Acute myeloid leukemia	2/253	66/8891	0.564552	0.867928	0.803286	448810/100621339	2
ssc00020	Citrate cycle (TCA cycle)	1/253	29/8891	0.567652	0.867928	0.803286	397630	1
ssc01040	Biosynthesis of unsaturated fatty acids	1/253	29/8891	0.567652	0.867928	0.803286	100511670	1
ssc00830	Retinol metabolism	2/253	67/8891	0.572768	0.867928	0.803286	403326/100522669	2
ssc00970	Aminoacyl-tRNA biosynthesis	2/253	67/8891	0.572768	0.867928	0.803286	100518652/449526	2
ssc05321	Inflammatory bowel disease	2/253	67/8891	0.572768	0.867928	0.803286	396655/397614	2
ssc04015	Rap1 signaling pathway	6/253	214/8891	0.57316	0.867928	0.803286	100156660/100627043/100157745/102161415/100151957/397184	6
ssc04010	MAPK signaling pathway	8/253	289/8891	0.582921	0.875151	0.809971	100622769/100513834/100517557/448810/100519209/397184/100519779/100522469	8
ssc04550	Signaling pathways regulating pluripotency of stem cells	4/253	143/8891	0.584535	0.875151	0.809971	100153078/448810/100144508/541594	4
ssc00052	Galactose metabolism	1/253	31/8891	0.591988	0.876406	0.811133	100621392	1
ssc00630	Glyoxylate and dicarboxylate metabolism	1/253	31/8891	0.591988	0.876406	0.811133	100626911	1
ssc00562	Inositol phosphate metabolism	2/253	71/8891	0.604503	0.889962	0.823679	100157745/100510987	2
ssc04742	Taste transduction	2/253	72/8891	0.612153	0.896247	0.829495	100522244/100152616	2
ssc01200	Carbon metabolism	3/253	112/8891	0.622542	0.903183	0.835915	397630/100144529/100626911	3
ssc00500	Starch and sucrose metabolism	1/253	34/8891	0.625955	0.903183	0.835915	100621536	1
ssc05212	Pancreatic cancer	2/253	74/8891	0.627116	0.903183	0.835915	100141309/396655	2
ssc04215	Apoptosis - multiple species	1/253	35/8891	0.63664	0.904045	0.836713	397266	1
ssc04710	Circadian rhythm	1/253	35/8891	0.63664	0.904045	0.836713	100521893	1
ssc04150	mTOR signaling pathway	4/253	153/8891	0.637949	0.904045	0.836713	100155834/100153078/100620792/397184	4
ssc05412	Arrhythmogenic right ventricular cardiomyopathy	2/253	76/8891	0.641628	0.904422	0.837062	100517557/100519779	2
ssc05216	Thyroid cancer	1/253	36/8891	0.647021	0.906968	0.839418	448810	1
ssc04060	Cytokine-cytokine receptor interaction	7/253	271/8891	0.656827	0.906968	0.839418	397614/780409/100513161/100151964/397488/100738902/100157103	7
ssc05143	African trypanosomiasis	1/253	37/8891	0.657106	0.906968	0.839418	397184	1
ssc04071	Sphingolipid signaling pathway	3/253	118/8891	0.657656	0.906968	0.839418	100152265/100622769/397184	3
ssc05167	Kaposi sarcoma-associated herpesvirus infection	5/253	196/8891	0.660546	0.906968	0.839418	397454/396655/397588/448810/780415	5
ssc04012	ErbB signaling pathway	2/253	84/8891	0.695255	0.949704	0.878971	448810/397184	2
ssc04080	Neuroactive ligand-receptor interaction	9/253	363/8891	0.711657	0.957586	0.886266	100621002/100519355/396587/100524886/397291/100519996/100152616/100155551/397488	9
ssc00071	Fatty acid degradation	1/253	43/8891	0.711866	0.957586	0.886266	403326	1
ssc00620	Pyruvate metabolism	1/253	43/8891	0.711866	0.957586	0.886266	397630	1
ssc05034	Alcoholism	4/253	171/8891	0.722295	0.965848	0.893913	100516663/100154950/100142688/100519209	4
ssc04211	Longevity regulating pathway	2/253	89/8891	0.725297	0.965848	0.893913	100516663/100142688	2
ssc04727	GABAergic synapse	2/253	91/8891	0.736597	0.975304	0.902665	100627516/397184	2
ssc05032	Morphine addiction	2/253	92/8891	0.742098	0.975304	0.902665	100156449/397184	2
ssc04930	Type II diabetes mellitus	1/253	47/8891	0.74344	0.975304	0.902665	397429	1
ssc04658	Th1 and Th2 cell differentiation	2/253	93/8891	0.7475	0.975801	0.903125	396655/397614	2
ssc00190	Oxidative phosphorylation	3/253	137/8891	0.7531	0.978292	0.90543	808501/808506/808512	3
ssc04672	Intestinal immune network for IgA production	1/253	50/8891	0.764836	0.978747	0.905851	492312	1
ssc04979	Cholesterol metabolism	1/253	50/8891	0.764836	0.978747	0.905851	100155551	1
ssc04062	Chemokine signaling pathway	4/253	182/8891	0.766214	0.978747	0.905851	100156449/100157507/396655/780409	4
ssc05146	Amoebiasis	2/253	99/8891	0.777916	0.978747	0.905851	100737091/397184	2
ssc00280	Valine, leucine and isoleucine degradation	1/253	52/8891	0.778104	0.978747	0.905851	396978	1
ssc05208	Chemical carcinogenesis - reactive oxygen species	5/253	227/8891	0.779371	0.978747	0.905851	100622769/414425/808501/808506/808512	5
ssc00600	Sphingolipid metabolism	1/253	53/8891	0.784455	0.978747	0.905851	100152265	1
ssc04145	Phagosome	3/253	145/8891	0.78638	0.978747	0.905851	100623583/100155108/100153507	3
ssc01212	Fatty acid metabolism	1/253	57/8891	0.8081	0.978747	0.905851	100511670	1
ssc03013	Nucleocytoplasmic transport	2/253	107/8891	0.813468	0.978747	0.905851	100154333/397218	2
ssc04064	NF-kappa B signaling pathway	2/253	107/8891	0.813468	0.978747	0.905851	396616/100622285	2
ssc05213	Endometrial cancer	1/253	58/8891	0.813596	0.978747	0.905851	448810	1
ssc04066	HIF-1 signaling pathway	2/253	109/8891	0.821527	0.978747	0.905851	396945/397184	2
ssc04650	Natural killer cell mediated cytotoxicity	2/253	110/8891	0.825438	0.978747	0.905851	100157507/397184	2
ssc04659	Th17 cell differentiation	2/253	111/8891	0.829273	0.978747	0.905851	396655/397614	2
ssc05415	Diabetic cardiomyopathy	4/253	205/8891	0.840406	0.978747	0.905851	397184/808501/808506/808512	4
ssc05225	Hepatocellular carcinoma	3/253	163/8891	0.847834	0.978747	0.905851	100153078/448810/397184	3
ssc05132	Salmonella infection	5/253	253/8891	0.852077	0.978747	0.905851	100623583/448810/100515138/100153507/100157760	5
ssc00983	Drug metabolism - other enzymes	1/253	66/8891	0.852277	0.978747	0.905851	100142626	1
ssc05416	Viral myocarditis	1/253	66/8891	0.852277	0.978747	0.905851	396860	1
ssc04722	Neurotrophin signaling pathway	2/253	120/8891	0.860515	0.978747	0.905851	100622769/100519209	2
ssc04152	AMPK signaling pathway	2/253	122/8891	0.866709	0.978747	0.905851	100516663/100142688	2
ssc05214	Glioma	1/253	70/8891	0.868505	0.978747	0.905851	397184	1
ssc05223	Non-small cell lung cancer	1/253	70/8891	0.868505	0.978747	0.905851	397184	1
ssc04520	Adherens junction	1/253	71/8891	0.872277	0.978747	0.905851	100518152	1
ssc05140	Leishmaniasis	1/253	73/8891	0.8795	0.978747	0.905851	396655	1
ssc04622	RIG-I-like receptor signaling pathway	1/253	74/8891	0.882957	0.978747	0.905851	100622285	1
ssc05133	Pertussis	1/253	74/8891	0.882957	0.978747	0.905851	497233	1
ssc05220	Chronic myeloid leukemia	1/253	75/8891	0.886315	0.978747	0.905851	448810	1
ssc04721	Synaptic vesicle cycle	1/253	76/8891	0.889578	0.978747	0.905851	100154950	1
ssc01521	EGFR tyrosine kinase inhibitor resistance	1/253	78/8891	0.895826	0.978747	0.905851	397184	1
ssc03008	Ribosome biogenesis in eukaryotes	1/253	78/8891	0.895826	0.978747	0.905851	100157338	1
ssc03320	PPAR signaling pathway	1/253	78/8891	0.895826	0.978747	0.905851	403326	1
ssc04910	Insulin signaling pathway	2/253	136/8891	0.903475	0.978747	0.905851	100519810/100621536	2
ssc04014	Ras signaling pathway	4/253	237/8891	0.910069	0.978747	0.905851	100513834/100157745/100519209/397184	4
ssc04061	Viral protein interaction with cytokine and cytokine receptor	1/253	85/8891	0.915047	0.978747	0.905851	780409	1
ssc04976	Bile secretion	1/253	85/8891	0.915047	0.978747	0.905851	396898	1
ssc04140	Autophagy - animal	2/253	142/8891	0.916141	0.978747	0.905851	397454/100516103	2
ssc04144	Endocytosis	4/253	241/8891	0.916547	0.978747	0.905851	100516416/100156449/100621933/100151957	4
ssc04120	Ubiquitin mediated proteolysis	2/253	144/8891	0.920005	0.978747	0.905851	397379/100519287	2
ssc05224	Breast cancer	2/253	145/8891	0.921874	0.978747	0.905851	100153078/448810	2
ssc04640	Hematopoietic cell lineage	1/253	89/8891	0.924399	0.978747	0.905851	397614	1
ssc03015	mRNA surveillance pathway	1/253	91/8891	0.928682	0.978747	0.905851	100737226	1
ssc05226	Gastric cancer	2/253	149/8891	0.928947	0.978747	0.905851	100153078/448810	2
ssc05150	Staphylococcus aureus infection	1/253	92/8891	0.930733	0.978747	0.905851	100126286	1
ssc01522	Endocrine resistance	1/253	93/8891	0.932724	0.978747	0.905851	100521003	1
ssc05235	PD-L1 expression and PD-1 checkpoint pathway in cancer	1/253	95/8891	0.936538	0.978747	0.905851	396655	1
ssc05168	Herpes simplex virus 1 infection	6/253	352/8891	0.939873	0.978747	0.905851	595128/397570/396655/396616/397588/780415	6
ssc04932	Non-alcoholic fatty liver disease	2/253	158/8891	0.942718	0.978747	0.905851	100622769/100170769	2
ssc04810	Regulation of actin cytoskeleton	3/253	217/8891	0.949722	0.978747	0.905851	497233/102161415/100157760	3
ssc05417	Lipid and atherosclerosis	3/253	217/8891	0.949722	0.978747	0.905851	100622769/397454/397184	3
ssc04620	Toll-like receptor signaling pathway	1/253	104/8891	0.951204	0.978747	0.905851	396655	1
ssc04141	Protein processing in endoplasmic reticulum	2/253	167/8891	0.953933	0.978747	0.905851	100622769/397588	2
ssc05145	Toxoplasmosis	1/253	107/8891	0.955299	0.978747	0.905851	396655	1
ssc05142	Chagas disease	1/253	108/8891	0.956586	0.978747	0.905851	396945	1
ssc04142	Lysosome	1/253	130/8891	0.977195	0.995195	0.921074	100155254	1
ssc04936	Alcoholic liver disease	1/253	140/8891	0.98299	0.995195	0.921074	100622769	1
ssc05135	Yersinia infection	1/253	144/8891	0.984874	0.995195	0.921074	100157507	1
ssc03010	Ribosome	1/253	151/8891	0.987684	0.995195	0.921074	100622679	1
ssc04613	Neutrophil extracellular trap formation	1/253	178/8891	0.994435	0.995472	0.921331	397184	1
ssc05152	Tuberculosis	1/253	185/8891	0.995472	0.995472	0.921331	396655	1

## Sheet: Cluster4
ID	Description	GeneRatio	BgRatio	pvalue	p.adjust	qvalue	geneID	Count
ssc04928	Parathyroid hormone synthesis, secretion and action	13/244	105/8891	5.39e-06	0.00139067	0.00120287	100520980/100037941/100520726/100153257/414910/397306/100518074/100626072/100155015/100144486/100517503/100153248/733631	13
ssc04935	Growth hormone synthesis, secretion and action	12/244	118/8891	9.04e-05	0.0116562	0.0100821	100518131/100523358/100518074/100155015/100144486/100517503/100520187/100622674/397004/110255858/100622149/493186	12
ssc04911	Insulin secretion	9/244	85/8891	0.00050957	0.0353088	0.0305405	100511786/102165175/100620588/100518074/100155015/100517503/100519705/100521933/100622149	9
ssc04974	Protein digestion and absorption	10/244	104/8891	0.000547424	0.0353088	0.0305405	100737666/397531/100101551/445538/100514926/100515104/397533/100626716/100738123/100152001	10
ssc04360	Axon guidance	13/244	182/8891	0.00148219	0.0764812	0.0661527	100518131/100519549/100153801/100620398/100511850/102167373/100519925/100153225/100524100/100624508/100271728/100624533/100623414	13
ssc04921	Oxytocin signaling pathway	11/244	148/8891	0.00247827	0.106566	0.0921742	100622032/100511150/733670/100518074/397149/100155015/100144486/100517503/100620898/100622149/397293	11
ssc04926	Relaxin signaling pathway	10/244	130/8891	0.00300536	0.110769	0.09581	100518131/733615/396915/100626716/100144486/100517503/100738123/397078/100152001/100520187	10
ssc05166	Human T-cell leukemia virus 1 infection	14/244	225/8891	0.00357801	0.115391	0.0998077	100316849/100518131/100520726/100038004/100621206/100144486/100153121/100517503/100157220/397078/100513600/100520682/102157652/110260624	14
ssc04270	Vascular smooth muscle contraction	10/244	137/8891	0.00438023	0.125567	0.108609	733615/100627924/396915/552898/100518074/100155015/100517503/100521933/100520667/100622149	10
ssc04022	cGMP-PKG signaling pathway	11/244	167/8891	0.0062118	0.160264	0.138621	397216/733670/552898/100155015/100517503/397357/100521933/100271728/100622674/110255858/100622149	11
ssc04929	GnRH secretion	6/244	64/8891	0.00797423	0.187032	0.161774	100518131/100518074/100155015/100519705/100510937/100622149	6
ssc04510	Focal adhesion	12/244	200/8891	0.00897505	0.187659	0.162316	100518131/100101551/100521988/100518074/100626716/100738123/492313/100157220/100514785/100520187/100624533/100524720	12
ssc05207	Chemical carcinogenesis - receptor activation	12/244	202/8891	0.0096737	0.187659	0.162316	595111/100518131/100625479/403103/397306/100518074/100144486/100517503/397357/403324/100520187/100622149	12
ssc04512	ECM-receptor interaction	7/244	89/8891	0.010987	0.187659	0.162316	100101551/399688/100521988/100626716/100738123/492313/100514785	7
ssc05410	Hypertrophic cardiomyopathy	7/244	90/8891	0.0116437	0.187659	0.162316	396915/100521988/397149/397078/396725/100620898/100622149	7
ssc05223	Non-small cell lung cancer	6/244	70/8891	0.0121798	0.187659	0.162316	100518131/397306/100518074/100622102/100520187/100519957	6
ssc04725	Cholinergic synapse	8/244	113/8891	0.0123651	0.187659	0.162316	100518131/100518074/100155015/100144486/100517503/397498/100622149/397293	8
ssc04920	Adipocytokine signaling pathway	6/244	72/8891	0.0138746	0.19887	0.172013	397306/397149/100622674/110255858/493186/396832	6
ssc04020	Calcium signaling pathway	13/244	244/8891	0.0168735	0.203084	0.175658	100156448/100415777/100511150/552898/100518074/100155015/100517503/397498/397357/100736581/100515342/100153248/100622149	13
ssc05412	Arrhythmogenic right ventricular cardiomyopathy	6/244	76/8891	0.0177454	0.203084	0.175658	100153922/100521988/100157406/396725/100620898/100622149	6
ssc04960	Aldosterone-regulated sodium reabsorption	4/244	37/8891	0.0179711	0.203084	0.175658	100518131/396948/100512083/100518074	4
ssc04923	Regulation of lipolysis in adipocytes	5/244	56/8891	0.018304	0.203084	0.175658	100518131/100517503/397357/100622674/110255858	5
ssc05146	Amoebiasis	7/244	99/8891	0.0188862	0.203084	0.175658	100518131/100518074/100626716/100738123/397078/100152001/100514785	7
ssc04611	Platelet activation	8/244	122/8891	0.0188916	0.203084	0.175658	100518131/100626716/100155015/100517503/100738123/100157220/100152001/100514179	8
ssc04933	AGE-RAGE signaling pathway in diabetic complications	7/244	101/8891	0.0208475	0.215146	0.186091	100518131/100520726/396915/100626716/100738123/397078/100152001	7
ssc05208	Chemical carcinogenesis - reactive oxygen species	12/244	227/8891	0.0224346	0.222621	0.192556	100518131/100625479/403103/100515885/100622012/100144486/808502/808510/808511/110255469/100520187/808513	12
ssc04213	Longevity regulating pathway - multiple species	5/244	61/8891	0.0255536	0.242752	0.209969	100518131/397149/100517503/100622674/110255858	5
ssc04068	FoxO signaling pathway	8/244	130/8891	0.0264962	0.242752	0.209969	100518131/397149/397078/397250/100174959/100520187/100622674/110255858	8
ssc00310	Lysine degradation	5/244	63/8891	0.0289022	0.242752	0.209969	100514805/110261054/100625497/100515039/100624420	5
ssc04932	Non-alcoholic fatty liver disease	9/244	158/8891	0.0298159	0.242752	0.209969	100518131/397306/397149/100144486/397078/110255858/493186/396832/808513	9
ssc04977	Vitamin digestion and absorption	3/244	25/8891	0.0300828	0.242752	0.209969	407611/100521743/100516303	3
ssc04750	Inflammatory mediator regulation of TRP channels	7/244	109/8891	0.0301088	0.242752	0.209969	100518131/100517467/100518074/100155015/100517503/100524750/100628008	7
ssc04668	TNF signaling pathway	7/244	110/8891	0.0314337	0.245754	0.212566	100518131/100523358/396915/100153263/100144486/100623751/493186	7
ssc04630	JAK-STAT signaling pathway	9/244	163/8891	0.0353963	0.25808	0.223227	100518131/100525654/100153254/100125969/100520187/100524518/493186/396839/396832	9
ssc04060	Cytokine-cytokine receptor interaction	13/244	271/8891	0.03581	0.25808	0.223227	100525654/100153254/100152462/396663/100125969/100512974/448845/397078/110260624/100524518/100038010/396839/396832	13
ssc04371	Apelin signaling pathway	8/244	138/8891	0.0360112	0.25808	0.223227	100520726/733615/100624050/397149/100155015/100517503/100174959/100625006	8
ssc04930	Type II diabetes mellitus	4/244	47/8891	0.0393084	0.270744	0.234181	100518131/100622674/110255858/493186	4
ssc04924	Renin secretion	5/244	69/8891	0.0405593	0.270744	0.234181	396915/100155015/397357/100622149/397293	5
ssc04024	cAMP signaling pathway	11/244	221/8891	0.0409553	0.270744	0.234181	100518131/100037941/100511786/396915/100144486/100156534/100517503/397498/397357/397004/100622149	11
ssc04726	Serotonergic synapse	7/244	118/8891	0.0434538	0.270744	0.234181	100154435/100518074/100155015/100524750/100519705/100622149/100512382	7
ssc04350	TGF-beta signaling pathway	6/244	94/8891	0.0442272	0.270744	0.234181	414836/100152462/574073/492313/448845/397078	6
ssc04261	Adrenergic signaling in cardiomyocytes	8/244	145/8891	0.0460376	0.270744	0.234181	100511786/552898/100517503/397357/100516881/100623751/100620898/100622149	8
ssc04070	Phosphatidylinositol signaling system	6/244	95/8891	0.0461734	0.270744	0.234181	100518131/100518074/100155015/100521167/100517258/100516469	6
ssc05414	Dilated cardiomyopathy	6/244	95/8891	0.0461734	0.270744	0.234181	100521988/100517503/397078/396725/100620898/100622149	6
ssc04742	Taste transduction	5/244	72/8891	0.0473174	0.271286	0.23465	100155015/100156534/100736581/100516701/100628008	5
ssc04918	Thyroid hormone synthesis	5/244	73/8891	0.0497098	0.278807	0.241155	100155365/397060/100518074/100155015/100517503	5
ssc04380	Osteoclast differentiation	7/244	124/8891	0.054192	0.295707	0.255773	110261009/100518131/100523358/100144486/397078/100518788/493186	7
ssc05415	Diabetic cardiomyopathy	10/244	205/8891	0.0557847	0.295707	0.255773	100518131/100518074/100626716/100738123/808502/808510/808511/397078/100152001/808513	10
ssc05205	Proteoglycans in cancer	10/244	206/8891	0.0572828	0.295707	0.255773	100518131/100518074/100626716/100271932/100155015/100738123/492313/397078/100153248/100520187	10
ssc04721	Synaptic vesicle cycle	5/244	76/8891	0.0573076	0.295707	0.255773	100517927/100153921/100154435/100620588/100624503	5
ssc00604	Glycosphingolipid biosynthesis - ganglio series	2/244	15/8891	0.0622783	0.315055	0.272508	100622364/100625270	2
ssc05206	MicroRNAs in cancer	12/244	267/8891	0.0638375	0.316732	0.273958	100625258/100518131/100624050/100625479/100153257/100518074/492313/100625497/100520187/100337657/100623751/110255858	12
ssc04913	Ovarian steroidogenesis	4/244	56/8891	0.0670857	0.326568	0.282466	100625479/403103/100517503/100524750	4
ssc04625	C-type lectin receptor signaling pathway	6/244	105/8891	0.0685514	0.327523	0.283292	100518131/100170134/100038004/100155015/397250/100516296	6
ssc04080	Neuroactive ligand-receptor interaction	15/244	363/8891	0.0743547	0.347908	0.300924	397216/100511641/397072/100515280/100415777/396915/552898/100511537/397498/397357/100736581/100515342/100625006/397004/396832	15
ssc04810	Regulation of actin cytoskeleton	10/244	217/8891	0.075515	0.347908	0.300924	100518131/100627924/100521988/100515079/100737986/397498/100153248/100520187/100624533/100523290	10
ssc04330	Notch signaling pathway	4/244	59/8891	0.0781184	0.353589	0.305838	100518256/102163140/100156044/100739198	4
ssc04012	ErbB signaling pathway	5/244	84/8891	0.080639	0.358351	0.309957	100518131/100518074/102164569/100520187/100624533	5
ssc05203	Viral carcinogenesis	9/244	192/8891	0.0819486	0.358351	0.309957	100518131/397072/100038004/100624050/100519953/102163140/100513600/100516296/102157652	9
ssc05161	Hepatitis B	8/244	167/8891	0.0887066	0.380645	0.32924	100518131/100038004/100125828/100518074/100144486/397078/100516296/100520187	8
ssc00140	Steroid hormone biosynthesis	4/244	62/8891	0.0899976	0.380645	0.32924	396948/100625479/403103/403324	4
ssc04211	Longevity regulating pathway	5/244	89/8891	0.0974376	0.386752	0.334522	100518131/397149/100517503/100622674/110255858	5
ssc04657	IL-17 signaling pathway	5/244	89/8891	0.0974376	0.386752	0.334522	110261009/100125828/100144486/100038010/396839	5
ssc04970	Salivary secretion	5/244	89/8891	0.0974376	0.386752	0.334522	552898/100518074/100155015/100517503/397357	5
ssc05210	Colorectal cancer	5/244	89/8891	0.0974376	0.386752	0.334522	100518131/100153922/100144486/397078/100520187	5
ssc04912	GnRH signaling pathway	5/244	90/8891	0.100995	0.394798	0.341482	100520726/100155015/100517503/100520187/100622149	5
ssc04714	Thermogenesis	10/244	232/8891	0.105652	0.404955	0.350267	397149/100517503/808502/808510/808511/100513359/100153248/100520187/100156555/808513	10
ssc05221	Acute myeloid leukemia	4/244	66/8891	0.107093	0.404955	0.350267	100518131/100153922/100520187/100155449	4
ssc04925	Aldosterone synthesis and secretion	5/244	92/8891	0.108302	0.404955	0.350267	100511150/100518074/100155015/100517503/100622149	5
ssc05031	Amphetamine addiction	4/244	67/8891	0.111581	0.411257	0.355718	110261009/100154435/100518074/100144486	4
ssc04723	Retrograde endocannabinoid signaling	7/244	149/8891	0.115476	0.414055	0.358138	100518074/100155015/100517503/808502/808510/808511/100622149	7
ssc05211	Renal cell carcinoma	4/244	68/8891	0.116152	0.414055	0.358138	100518131/397078/100520187/100624533	4
ssc05165	Human papillomavirus infection	13/244	328/8891	0.117155	0.414055	0.358138	100518256/100518131/100153922/100101551/100125828/100521988/100620745/100626716/102163140/100738123/492313/100514785/100520187	13
ssc05231	Choline metabolism in cancer	5/244	96/8891	0.123664	0.421485	0.364565	100518131/100518074/100144486/100521167/100520187	5
ssc05214	Glioma	4/244	70/8891	0.125535	0.421485	0.364565	100518131/100511150/100518074/100520187	4
ssc04110	Cell cycle	6/244	124/8891	0.125561	0.421485	0.364565	100521487/100520671/100153121/397078/100520682/102157652	6
ssc04144	Endocytosis	10/244	241/8891	0.126645	0.421485	0.364565	100153921/100512083/100155580/100153733/100622102/100622743/100513350/100522530/100520058/100519957	10
ssc00562	Inositol phosphate metabolism	4/244	71/8891	0.130344	0.421485	0.364565	100627163/100518131/100517258/100516469	4
ssc04917	Prolactin signaling pathway	4/244	71/8891	0.130344	0.421485	0.364565	100518131/100144486/100520187/493186	4
ssc05020	Prion disease	11/244	273/8891	0.130693	0.421485	0.364565	100518131/100520726/100155015/808502/808510/808511/100622102/100514785/100519957/100622149/808513	11
ssc04015	Rap1 signaling pathway	9/244	214/8891	0.134383	0.427312	0.369605	100518131/100511786/100518074/100517503/492313/100157220/100153248/100517409/100514179	9
ssc04713	Circadian entrainment	5/244	99/8891	0.135812	0.427312	0.369605	100518074/100155015/100144486/100517503/100623751	5
ssc00514	Other types of O-glycan biosynthesis	3/244	47/8891	0.137808	0.428366	0.370516	100511227/100627600/100624420	3
ssc00534	Glycosaminoglycan biosynthesis - heparan sulfate / heparin	2/244	24/8891	0.139729	0.429169	0.371211	100155403/100628223	2
ssc04622	RIG-I-like receptor signaling pathway	4/244	74/8891	0.145214	0.435643	0.376811	100125828/100125969/100518678/100524520	4
ssc04971	Gastric acid secretion	4/244	74/8891	0.145214	0.435643	0.376811	100518074/100155015/100517503/397293	4
ssc04728	Dopaminergic synapse	6/244	130/8891	0.147257	0.436693	0.377719	100154435/100518074/100155015/100144486/100622102/100519957	6
ssc00650	Butanoate metabolism	2/244	25/8891	0.149264	0.437615	0.378516	396929/100621218	2
ssc04672	Intestinal immune network for IgA production	3/244	50/8891	0.157254	0.455861	0.394298	397315/397078/110260624	3
ssc05225	Hepatocellular carcinoma	7/244	163/8891	0.160985	0.461491	0.399168	100518131/100153922/100518074/100513359/397078/100520187/100156555	7
ssc01521	EGFR tyrosine kinase inhibitor resistance	4/244	78/8891	0.16601	0.470666	0.407104	100518131/100518074/102164569/100520187	4
ssc04910	Insulin signaling pathway	6/244	136/8891	0.170528	0.47822	0.413638	100518131/397149/100520187/100622674/110255858/493186	6
ssc04931	Insulin resistance	5/244	110/8891	0.184495	0.511826	0.442706	100518131/397149/100329221/110255858/493186	5
ssc05144	Malaria	3/244	55/8891	0.191353	0.525204	0.454277	492313/397078/396839	3
ssc04550	Signaling pathways regulating pluripotency of stem cells	6/244	143/8891	0.199466	0.541708	0.468552	595111/100518131/100152462/448845/100519194/100153248	6
ssc04540	Gap junction	4/244	85/8891	0.204705	0.548601	0.474514	100518074/100155015/100517503/100520187	4
ssc05224	Breast cancer	6/244	145/8891	0.208053	0.548601	0.474514	100518256/100518131/100153922/100144486/100153248/100520187	6
ssc05017	Spinocerebellar ataxia	6/244	146/8891	0.212396	0.548601	0.474514	100518131/110259235/100518074/100037946/100155015/102163140	6
ssc05204	Chemical carcinogenesis - DNA adducts	3/244	58/8891	0.212636	0.548601	0.474514	100625479/403103/403324	3
ssc05213	Endometrial cancer	3/244	58/8891	0.212636	0.548601	0.474514	100518131/100153922/100520187	3
ssc04260	Cardiac muscle contraction	4/244	87/8891	0.216218	0.552319	0.47773	100524182/100620898/100622149/808513	4
ssc01523	Antifolate resistance	2/244	32/8891	0.218798	0.553431	0.478692	100513626/100736908	2
ssc04072	Phospholipase D signaling pathway	6/244	149/8891	0.22561	0.56512	0.488802	100153921/100518131/100511786/100517503/100521167/100520187	6
ssc04114	Oocyte meiosis	5/244	120/8891	0.233437	0.567813	0.491132	100155015/100153121/100517503/100520682/102157652	5
ssc04727	GABAergic synapse	4/244	91/8891	0.239746	0.567813	0.491132	396929/100518074/100517503/100622149	4
ssc04927	Cortisol synthesis and secretion	3/244	62/8891	0.241741	0.567813	0.491132	100155015/100517503/100622149	3
ssc00920	Sulfur metabolism	1/244	10/8891	0.243016	0.567813	0.491132	100154490	1
ssc04152	AMPK signaling pathway	5/244	122/8891	0.243648	0.567813	0.491132	100518131/397149/100622674/110255858/396832	5
ssc04151	PI3K-Akt signaling pathway	12/244	347/8891	0.244961	0.567813	0.491132	100518131/100101551/100521988/397306/100626716/100738123/397498/492313/100153248/100514785/100520187/396839	12
ssc04914	Progesterone-mediated oocyte maturation	4/244	92/8891	0.245721	0.567813	0.491132	100518131/100517503/100520682/102157652	4
ssc05202	Transcriptional misregulation in cancer	7/244	185/8891	0.245729	0.567813	0.491132	397479/100520981/397306/100739621/100515039/100155449/100154376	7
ssc00512	Mucin type O-glycan biosynthesis	2/244	35/8891	0.249444	0.567813	0.491132	100627600/100522653	2
ssc04710	Circadian rhythm	2/244	35/8891	0.249444	0.567813	0.491132	100739111/397149	2
ssc01522	Endocrine resistance	4/244	93/8891	0.251729	0.567813	0.491132	100518131/100144486/100517503/100520187	4
ssc05010	Alzheimer disease	13/244	384/8891	0.256377	0.567813	0.491132	100518131/100519672/100155015/808502/808510/808511/397537/100622102/100622674/100519957/110255858/100622149/808513	13
ssc04623	Cytosolic DNA-sensing pathway	3/244	64/8891	0.256535	0.567813	0.491132	100153263/100125828/100144524	3
ssc05132	Salmonella infection	9/244	253/8891	0.259546	0.567813	0.491132	100518131/100153922/100513215/100153263/100144486/100622102/100624533/100519957/100523290	9
ssc05216	Thyroid cancer	2/244	36/8891	0.259697	0.567813	0.491132	100153922/397306	2
ssc05215	Prostate cancer	4/244	96/8891	0.269929	0.577291	0.49933	100518131/100153922/100153248/100520187	4
ssc00591	Linoleic acid metabolism	2/244	37/8891	0.269956	0.577291	0.49933	100524750/403324	2
ssc04010	MAPK signaling pathway	10/244	289/8891	0.270745	0.577291	0.49933	100518074/100144486/397078/100153248/100517409/100520187/100622812/100623751/100620898/100622149	10
ssc00830	Retinol metabolism	3/244	67/8891	0.278944	0.589898	0.510234	100192320/403103/403324	3
ssc04916	Melanogenesis	4/244	99/8891	0.288354	0.599023	0.518126	100153922/396915/100518074/100517503	4
ssc00250	Alanine, aspartate and glutamate metabolism	2/244	39/8891	0.290455	0.599023	0.518126	396929/100625406	2
ssc05219	Bladder cancer	2/244	39/8891	0.290455	0.599023	0.518126	492313/100623751	2
ssc05167	Kaposi sarcoma-associated herpesvirus infection	7/244	196/8891	0.292546	0.599023	0.518126	100316849/100518131/397072/100153922/100125828/100155015/100144486	7
ssc04530	Tight junction	6/244	165/8891	0.299925	0.607972	0.525867	100627924/100512083/397149/100510946/100153161/100517409	6
ssc04915	Estrogen signaling pathway	5/244	133/8891	0.301629	0.607972	0.525867	100518131/100155015/100144486/100517503/100520187	5
ssc04520	Adherens junction	3/244	71/8891	0.309082	0.618164	0.534683	100522497/100153922/100153248	3
ssc05012	Parkinson disease	9/244	268/8891	0.315533	0.626213	0.541644	100154435/100155015/808502/808510/808511/100049698/100622102/100519957/808513	9
ssc05140	Leishmaniasis	3/244	73/8891	0.324203	0.638508	0.552279	397072/100144486/397078	3
ssc05418	Fluid shear stress and atherosclerosis	5/244	139/8891	0.33415	0.653111	0.56491	100518131/396915/100144486/448845/100174959	5
ssc05220	Chronic myeloid leukemia	3/244	75/8891	0.339327	0.653462	0.565214	100518131/397078/100520187	3
ssc04621	NOD-like receptor signaling pathway	6/244	174/8891	0.343646	0.653462	0.565214	100520980/100622032/100153263/100125828/100518678/100155015	6
ssc04660	T cell receptor signaling pathway	4/244	108/8891	0.344461	0.653462	0.565214	100518131/100144486/100520187/100624533	4
ssc05142	Chagas disease	4/244	108/8891	0.344461	0.653462	0.565214	100518131/397072/100144486/397078	4
ssc04662	B cell receptor signaling pathway	3/244	77/8891	0.35443	0.667466	0.577327	100518131/100144486/100520187	3
ssc00603	Glycosphingolipid biosynthesis - globo and isoglobo series	1/244	16/8891	0.35957	0.672239	0.581455	100625270	1
ssc04659	Th17 cell differentiation	4/244	111/8891	0.363278	0.674287	0.583226	397306/100144486/397078/733631	4
ssc00380	Tryptophan metabolism	2/244	47/8891	0.371248	0.684157	0.591764	100625479/403103	2
ssc04724	Glutamatergic synapse	4/244	113/8891	0.375816	0.684557	0.59211	100511641/100518074/100155015/100517503	4
ssc04940	Type I diabetes mellitus	2/244	48/8891	0.38112	0.684557	0.59211	396929/100155609	2
ssc05030	Cocaine addiction	2/244	48/8891	0.38112	0.684557	0.59211	110261009/100154435	2
ssc04670	Leukocyte transendothelial migration	4/244	114/8891	0.382078	0.684557	0.59211	100518131/100511786/100513215/100518074	4
ssc05417	Lipid and atherosclerosis	7/244	217/8891	0.386242	0.687218	0.594411	100518131/403103/100125828/397306/100144486/100524750/397501	7
ssc05226	Gastric cancer	5/244	149/8891	0.388891	0.687218	0.594411	100518131/100153922/397306/397078/100520187	5
ssc00531	Glycosaminoglycan degradation	1/244	18/8891	0.394302	0.68909	0.596031	100271932	1
ssc05170	Human immunodeficiency virus 1 infection	7/244	219/8891	0.395292	0.68909	0.596031	100518131/100125828/100518074/100521487/100155015/100144486/100624533	7
ssc04961	Endocrine and other factor-regulated calcium reabsorption	2/244	50/8891	0.400662	0.693764	0.600073	100153921/100518074	2
ssc04071	Sphingolipid signaling pathway	4/244	118/8891	0.407046	0.700119	0.60557	397216/100518131/100518074/110260661	4
ssc04061	Viral protein interaction with cytokine and cytokine receptor	3/244	85/8891	0.41422	0.703084	0.608135	100525654/396663/100038010	3
ssc04976	Bile secretion	3/244	85/8891	0.41422	0.703084	0.608135	397306/100517503/100519705	3
ssc00532	Glycosaminoglycan biosynthesis - chondroitin sulfate / dermatan sulfate	1/244	20/8891	0.427158	0.719416	0.622261	100518720	1
ssc00600	Sphingolipid metabolism	2/244	53/8891	0.429419	0.719416	0.622261	110260661/100522653	2
ssc05160	Hepatitis C	5/244	157/8891	0.432541	0.719971	0.622741	100518131/100125828/397306/100520187/493186	5
ssc05163	Human cytomegalovirus infection	7/244	228/8891	0.435965	0.72102	0.623648	100518131/100525654/100125828/100518074/100155015/100517503/100520187	7
ssc00430	Taurine and hypotaurine metabolism	1/244	21/8891	0.442914	0.727847	0.629553	396929	1
ssc04614	Renin-angiotensin system	1/244	22/8891	0.458239	0.744848	0.644259	100156798	1
ssc05032	Morphine addiction	3/244	92/8891	0.465064	0.744848	0.644259	100037941/100518074/100517503	3
ssc04370	VEGF signaling pathway	2/244	57/8891	0.466596	0.744848	0.644259	100518131/100518074	2
ssc04658	Th1 and Th2 cell differentiation	3/244	93/8891	0.472175	0.744848	0.644259	100144486/102163140/733631	3
ssc00515	Mannose type O-glycan biosynthesis	1/244	23/8891	0.473144	0.744848	0.644259	100516218	1
ssc03060	Protein export	1/244	23/8891	0.473144	0.744848	0.644259	100521052	1
ssc00980	Metabolism of xenobiotics by cytochrome P450	2/244	58/8891	0.475666	0.744848	0.644259	100625479/403103	2
ssc04666	Fc gamma R-mediated phagocytosis	3/244	94/8891	0.479243	0.744848	0.644259	100518131/100518074/100513350	3
ssc05222	Small cell lung cancer	3/244	94/8891	0.479243	0.744848	0.644259	100518131/397306/100514785	3
ssc04730	Long-term depression	2/244	59/8891	0.484642	0.748728	0.647615	100518074/100155015	2
ssc00561	Glycerolipid metabolism	2/244	61/8891	0.502307	0.771399	0.667224	100521167/397537	2
ssc04972	Pancreatic secretion	3/244	99/8891	0.513897	0.778466	0.673336	100518074/100155015/100517503	3
ssc04210	Apoptosis	4/244	136/8891	0.515829	0.778466	0.673336	100518131/100153254/100155015/100144486	4
ssc00190	Oxidative phosphorylation	4/244	137/8891	0.52162	0.778466	0.673336	808502/808510/808511/808513	4
ssc04922	Glucagon signaling pathway	3/244	101/8891	0.527414	0.778466	0.673336	397149/100155015/100517503	3
ssc04744	Phototransduction	1/244	27/8891	0.528788	0.778466	0.673336	100157237	1
ssc04720	Long-term potentiation	2/244	65/8891	0.536447	0.778466	0.673336	100518074/100155015	2
ssc04936	Alcoholic liver disease	4/244	140/8891	0.538795	0.778466	0.673336	397072/100153922/100125828/397149	4
ssc04392	Hippo signaling pathway - multiple species	1/244	28/8891	0.541759	0.778466	0.673336	100157105	1
ssc05022	Pathways of neurodegeneration - multiple diseases	13/244	474/8891	0.542348	0.778466	0.673336	110259235/100125828/100518074/100519672/100155015/808502/808510/808511/100049698/100622102/100519957/100622149/808513	13
ssc04664	Fc epsilon RI signaling pathway	2/244	66/8891	0.544728	0.778466	0.673336	100518131/100520187	2
ssc04620	Toll-like receptor signaling pathway	3/244	104/8891	0.547295	0.778466	0.673336	100518131/100125828/100144486	3
ssc04140	Autophagy - animal	4/244	142/8891	0.550072	0.778466	0.673336	100518131/100125828/100622674/110255858	4
ssc05230	Central carbon metabolism in cancer	2/244	67/8891	0.552906	0.778466	0.673336	100518131/100153248	2
ssc05321	Inflammatory bowel disease	2/244	67/8891	0.552906	0.778466	0.673336	397078/733631	2
ssc00601	Glycosphingolipid biosynthesis - lacto and neolacto series	1/244	29/8891	0.554375	0.778466	0.673336	100625270	1
ssc04120	Ubiquitin mediated proteolysis	4/244	144/8891	0.561204	0.778466	0.673336	100524415/100512083/100520682/493186	4
ssc04062	Chemokine signaling pathway	5/244	182/8891	0.562797	0.778466	0.673336	100518131/396663/100517503/100520187/100038010	5
ssc05310	Asthma	1/244	30/8891	0.566644	0.778466	0.673336	100038010	1
ssc05145	Toxoplasmosis	3/244	107/8891	0.566683	0.778466	0.673336	100525654/397078/100514785	3
ssc05218	Melanoma	2/244	69/8891	0.56895	0.778466	0.673336	100518131/100153248	2
ssc05162	Measles	4/244	146/8891	0.572187	0.778466	0.673336	100518131/100170134/100125828/100144486	4
ssc05152	Tuberculosis	5/244	185/8891	0.577446	0.778466	0.673336	100170134/397072/100525654/397078/397250	5
ssc00790	Folate biosynthesis	1/244	31/8891	0.578577	0.778466	0.673336	100736908	1
ssc04066	HIF-1 signaling pathway	3/244	109/8891	0.579323	0.778466	0.673336	100518131/396915/100518074	3
ssc04650	Natural killer cell mediated cytotoxicity	3/244	110/8891	0.585557	0.782765	0.677055	100518131/100518074/100520187	3
ssc00640	Propanoate metabolism	1/244	32/8891	0.590183	0.784883	0.678887	100512509	1
ssc04934	Cushing syndrome	4/244	150/8891	0.593686	0.785492	0.679414	100153922/100155015/100517503/100622149	4
ssc00410	beta-Alanine metabolism	1/244	33/8891	0.601471	0.791234	0.68438	396929	1
ssc05133	Pertussis	2/244	74/8891	0.607226	0.791234	0.68438	397072/100144486	2
ssc05212	Pancreatic cancer	2/244	74/8891	0.607226	0.791234	0.68438	100518131/397078	2
ssc03030	DNA replication	1/244	35/8891	0.623125	0.799537	0.691562	102166485	1
ssc05100	Bacterial invasion of epithelial cells	2/244	77/8891	0.62893	0.799537	0.691562	100153921/100518131	2
ssc05340	Primary immunodeficiency	1/244	36/8891	0.633509	0.799537	0.691562	110260624	1
ssc03320	PPAR signaling pathway	2/244	78/8891	0.635956	0.799537	0.691562	397306/397537	2
ssc04014	Ras signaling pathway	6/244	237/8891	0.637538	0.799537	0.691562	100518131/100125828/100518074/100153248/100520187/100624533	6
ssc03018	RNA degradation	2/244	79/8891	0.642877	0.799537	0.691562	100516183/100514819	2
ssc04610	Complement and coagulation cascades	2/244	79/8891	0.642877	0.799537	0.691562	397072/397217	2
ssc05143	African trypanosomiasis	1/244	37/8891	0.643607	0.799537	0.691562	100518074	1
ssc04722	Neurotrophin signaling pathway	3/244	120/8891	0.644588	0.799537	0.691562	100518131/100520187/100623751	3
ssc04919	Thyroid hormone signaling pathway	3/244	120/8891	0.644588	0.799537	0.691562	100518131/397306/100518074	3
ssc05164	Influenza A	4/244	163/8891	0.658974	0.81347	0.703613	100518131/100125828/100518678/493186	4
ssc00513	Various types of N-glycan biosynthesis	1/244	40/8891	0.67227	0.820014	0.709274	110260758	1
ssc03440	Homologous recombination	1/244	40/8891	0.67227	0.820014	0.709274	100141305	1
ssc05014	Amyotrophic lateral sclerosis	9/244	364/8891	0.67381	0.820014	0.709274	100125828/100155015/808502/808510/808511/100622102/102164569/100519957/808513	9
ssc04310	Wnt signaling pathway	4/244	167/8891	0.677585	0.820736	0.709899	100153922/100518074/100519672/100156044	4
ssc05171	Coronavirus disease - COVID-19	6/244	251/8891	0.691818	0.83406	0.721423	100518131/397072/100125828/100518074/100144486/396839	6
ssc05034	Alcoholism	4/244	171/8891	0.695483	0.834483	0.721789	110261009/100154435/100624050/100520187	4
ssc03022	Basal transcription factors	1/244	43/8891	0.698637	0.834483	0.721789	100519953	1
ssc04613	Neutrophil extracellular trap formation	4/244	178/8891	0.725082	0.856718	0.741021	100518131/397072/100624050/100518074	4
ssc05323	Rheumatoid arthritis	2/244	93/8891	0.729149	0.856718	0.741021	100144486/397078	2
ssc00565	Ether lipid metabolism	1/244	47/8891	0.730535	0.856718	0.741021	503658	1
ssc04973	Carbohydrate digestion and absorption	1/244	47/8891	0.730535	0.856718	0.741021	100518131	1
ssc05235	PD-L1 expression and PD-1 checkpoint pathway in cancer	2/244	95/8891	0.739922	0.862558	0.746072	100518131/100144486	2
ssc03460	Fanconi anemia pathway	1/244	49/8891	0.745199	0.862558	0.746072	100522795	1
ssc05016	Huntington disease	7/244	308/8891	0.747079	0.862558	0.746072	100154530/808502/808510/808511/100622102/100519957/808513	7
ssc00510	N-Glycan biosynthesis	1/244	50/8891	0.752231	0.862558	0.746072	100516218	1
ssc04979	Cholesterol metabolism	1/244	50/8891	0.752231	0.862558	0.746072	397537	1
ssc02010	ABC transporters	1/244	51/8891	0.759069	0.862688	0.746184	100513626	1
ssc05135	Yersinia infection	3/244	144/8891	0.761197	0.862688	0.746184	100518131/100125828/100144486	3
ssc04145	Phagosome	3/244	145/8891	0.765306	0.862688	0.746184	100170134/397072/492313	3
ssc00280	Valine, leucine and isoleucine degradation	1/244	52/8891	0.765719	0.862688	0.746184	100621218	1
ssc00270	Cysteine and methionine metabolism	1/244	53/8891	0.772186	0.866191	0.749215	100154490	1
ssc04978	Mineral absorption	1/244	54/8891	0.778476	0.869466	0.752048	110255469	1
ssc03250	Viral life cycle - HIV-1	1/244	55/8891	0.784592	0.872521	0.754689	100152191	1
ssc04150	mTOR signaling pathway	3/244	153/8891	0.796147	0.878029	0.759454	100518131/100518074/100520187	3
ssc04218	Cellular senescence	3/244	154/8891	0.799755	0.878029	0.759454	100518131/100155015/397078	3
ssc04514	Cell adhesion molecules	3/244	154/8891	0.799755	0.878029	0.759454	100520970/397623/100521039	3
ssc05134	Legionellosis	1/244	61/8891	0.817916	0.894162	0.773409	397072	1
ssc05217	Basal cell carcinoma	1/244	63/8891	0.827841	0.901194	0.77949	100153922	1
ssc05416	Viral myocarditis	1/244	66/8891	0.841726	0.91246	0.789235	449528	1
ssc05168	Herpes simplex virus 1 infection	7/244	352/8891	0.855824	0.92386	0.799096	100518131/397072/100125828/102164376/768101/397501/493186	7
ssc04137	Mitophagy - animal	1/244	71/8891	0.862434	0.927117	0.801912	100125828	1
ssc04115	p53 signaling pathway	1/244	73/8891	0.869941	0.927713	0.802428	492313	1
ssc01524	Platinum drug resistance	1/244	74/8891	0.873539	0.927713	0.802428	100518131	1
ssc00230	Purine metabolism	2/244	129/8891	0.873776	0.927713	0.802428	100037941/100517503	2
ssc00590	Arachidonic acid metabolism	1/244	76/8891	0.880442	0.930959	0.805236	100524750	1
ssc01240	Biosynthesis of cofactors	2/244	143/8891	0.907645	0.948441	0.820357	100192320/100736908	2
ssc04146	Peroxisome	1/244	86/8891	0.909717	0.948441	0.820357	100621218	1
ssc04640	Hematopoietic cell lineage	1/244	89/8891	0.917017	0.948441	0.820357	396839	1
ssc03015	mRNA surveillance pathway	1/244	91/8891	0.921555	0.948441	0.820357	100152191	1
ssc03010	Ribosome	2/244	151/8891	0.922985	0.948441	0.820357	100156324/106504132	2
ssc05150	Staphylococcus aureus infection	1/244	92/8891	0.92373	0.948441	0.820357	397072	1
ssc04390	Hippo signaling pathway	2/244	155/8891	0.929726	0.948441	0.820357	100153922/397078	2
ssc05169	Epstein-Barr virus infection	3/244	209/8891	0.930164	0.948441	0.820357	100518131/100125828/102163140	3
ssc04217	Necroptosis	2/244	157/8891	0.932884	0.948441	0.820357	100153263/100144524	2
ssc00564	Glycerophospholipid metabolism	1/244	97/8891	0.933736	0.948441	0.820357	100521167	1
ssc04064	NF-kappa B signaling pathway	1/244	107/8891	0.949996	0.961172	0.831369	110260624	1
ssc05322	Systemic lupus erythematosus	1/244	118/8891	0.963327	0.970853	0.839742	397072	1
ssc03040	Spliceosome	1/244	125/8891	0.9699	0.973674	0.842182	768101	1
ssc04142	Lysosome	1/244	130/8891	0.973863	0.973863	0.842346	100156798	1

## Sheet: Cluster5
ID	Description	GeneRatio	BgRatio	pvalue	p.adjust	qvalue	geneID	Count
ssc04610	Complement and coagulation cascades	14/328	79/8891	9.3e-07	0.000270517	0.000237785	100302537/397025/100125972/110255240/397526/654289/100525254/733660/414437/100155945/100155068/445467/403166/733661	14
ssc00380	Tryptophan metabolism	10/328	47/8891	6.25e-06	0.000894263	0.000786058	100738255/100152011/100523701/397148/100517436/100512997/396857/100301559/414909/100519341	10
ssc04964	Proximal tubule bicarbonate reclamation	7/328	22/8891	9.22e-06	0.000894263	0.000786058	100157162/503546/397358/100144531/100156039/403165/100154873	7
ssc00260	Glycine, serine and threonine metabolism	9/328	42/8891	1.72e-05	0.00125341	0.00110175	100154160/100154338/100155425/100522516/733654/100625146/100316854/414909/100513890	9
ssc04950	Maturity onset diabetes of the young	7/328	26/8891	3.13e-05	0.00182171	0.00160129	100512416/397002/100152052/397415/574067/100513828/733636	7
ssc04979	Cholesterol metabolism	9/328	50/8891	7.46e-05	0.00361945	0.0031815	100155736/397691/100153243/100127160/100233189/445466/110259345/100523371/100515544	9
ssc00340	Histidine metabolism	6/328	22/8891	0.000108849	0.00452501	0.00397749	100156724/100157217/100517436/414909/100154617/100151804	6
ssc04975	Fat digestion and absorption	8/328	44/8891	0.00017466	0.00635327	0.00558453	100462755/397691/100312975/445535/100511161/397381/100523371/100515982	8
ssc01200	Carbon metabolism	13/328	112/8891	0.000232824	0.00752799	0.00661711	100154160/100155425/100522516/100516042/100157162/100316854/768107/100153301/100521394/100134828/100153866/100153520/100522133	13
ssc00130	Ubiquinone and other terpenoid-quinone biosynthesis	4/328	11/8891	0.000488498	0.0142153	0.0124953	100286873/397443/100522924/100511756	4
ssc03320	PPAR signaling pathway	10/328	78/8891	0.000550581	0.0145654	0.012803	399532/444997/100233169/397691/445535/100153243/448980/100144531/100517271/403165	10
ssc01212	Fatty acid metabolism	8/328	57/8891	0.00107373	0.026038	0.0228874	444997/444995/100154810/100233169/448980/100154372/100155434/100153368	8
ssc00350	Tyrosine metabolism	6/328	37/8891	0.00212718	0.0476161	0.0418546	397443/100523701/100511756/396857/445522/414909	6
ssc00910	Nitrogen metabolism	4/328	16/8891	0.00232726	0.0483739	0.0425207	100157162/100153371/494016/100154873	4
ssc04978	Mineral absorption	7/328	54/8891	0.00347656	0.0674452	0.0592844	397186/397417/100170644/100512938/397265/397358/641346	7
ssc04976	Bile secretion	9/328	85/8891	0.003962	0.0720588	0.0633398	641359/503546/100622999/397358/403154/407774/733693/100153960/100154873	9
ssc04512	ECM-receptor interaction	9/328	89/8891	0.00538085	0.0886849	0.0779542	100625589/100525150/100157784/397221/397323/397063/100521477/102163961/100515052	9
ssc00360	Phenylalanine metabolism	4/328	20/8891	0.00551445	0.0886849	0.0779542	397443/100511756/396857/414909	4
ssc05410	Hypertrophic cardiomyopathy	9/328	90/8891	0.00579042	0.0886849	0.0779542	100156435/100625589/397221/397063/100152267/100157073/100521477/100157793/397084	9
ssc01240	Biosynthesis of cofactors	12/328	143/8891	0.00650917	0.0947084	0.0832488	100154160/100286873/100170147/397443/100157459/100522924/768107/100515177/397148/100156922/100301559/100519341	12
ssc00010	Glycolysis / Gluconeogenesis	7/328	62/8891	0.00751602	0.10415	0.0915484	100516042/100521394/100134828/100153866/100144531/100153520/403165	7
ssc05414	Dilated cardiomyopathy	9/328	95/8891	0.00821087	0.108607	0.0954661	100156435/100625589/100622999/397221/397063/100152267/100157073/100521477/397084	9
ssc04972	Pancreatic secretion	9/328	99/8891	0.0106477	0.134717	0.118416	100154771/100462755/100170644/503546/100622999/403154/100511161/100154624/100154873	9
ssc04977	Vitamin digestion and absorption	4/328	25/8891	0.0124587	0.151061	0.132783	397691/100513994/396578/100523371	4
ssc04146	Peroxisome	8/328	86/8891	0.0137438	0.159978	0.140621	100154319/100512476/397273/100312978/100233169/448980/100521480/100522133	8
ssc04913	Ovarian steroidogenesis	6/328	56/8891	0.0165765	0.185529	0.163081	100156205/100622999/100155418/733635/100312973/397415	6
ssc00030	Pentose phosphate pathway	4/328	29/8891	0.0208504	0.216695	0.190475	100522516/768107/100521394/100134828	4
ssc01040	Biosynthesis of unsaturated fatty acids	4/328	29/8891	0.0208504	0.216695	0.190475	444997/444995/100155434/100153368	4
ssc00450	Selenocompound metabolism	3/328	17/8891	0.0230366	0.217448	0.191137	733654/100156262/100512997	3
ssc00561	Glycerolipid metabolism	6/328	61/8891	0.0243499	0.217448	0.191137	100155736/100522516/100462755/100312975/100233189/100170845	6
ssc04213	Longevity regulating pathway - multiple species	6/328	61/8891	0.0243499	0.217448	0.191137	100154319/396906/100622999/397415/100157793/100513828	6
ssc00052	Galactose metabolism	4/328	31/8891	0.0260851	0.217448	0.191137	100623884/100521394/102160115/100153520	4
ssc00630	Glyoxylate and dicarboxylate metabolism	4/328	31/8891	0.0260851	0.217448	0.191137	100155425/100522516/100153866/100522133	4
ssc00790	Folate biosynthesis	4/328	31/8891	0.0260851	0.217448	0.191137	100170147/100621611/397619/733635	4
ssc00140	Steroid hormone biosynthesis	6/328	62/8891	0.0261535	0.217448	0.191137	100512268/100155418/100154372/397687/733635/100312973	6
ssc00061	Fatty acid biosynthesis	3/328	18/8891	0.0269057	0.217488	0.191172	100233169/448980/100154372	3
ssc00051	Fructose and mannose metabolism	4/328	32/8891	0.0289719	0.22786	0.200289	100521394/100134828/100153520/100516289	4
ssc00500	Starch and sucrose metabolism	4/328	34/8891	0.0352933	0.25695	0.22586	100623884/100737183/102160115/100153520	4
ssc00100	Steroid biosynthesis	3/328	20/8891	0.0356139	0.25695	0.22586	100155418/100312968/100515544	3
ssc00220	Arginine biosynthesis	3/328	20/8891	0.0356139	0.25695	0.22586	100157162/100520934/100048960	3
ssc04152	AMPK signaling pathway	9/328	122/8891	0.0362026	0.25695	0.22586	100521394/100134828/100144531/403154/397415/100157793/403165/100516289/733636	9
ssc00330	Arginine and proline metabolism	5/328	51/8891	0.0389656	0.269976	0.237309	100625146/100517436/100520934/414909/100170117	5
ssc00280	Valine, leucine and isoleucine degradation	5/328	52/8891	0.0418616	0.283296	0.249018	100154810/100523701/100524293/100153301/100513890	5
ssc05171	Coronavirus disease - COVID-19	15/328	251/8891	0.044787	0.288422	0.253523	397650/100738416/414397/100145895/100302537/100622613/397607/396638/494019/414392/397526/414437/397564/397319/445467	15
ssc00270	Cysteine and methionine metabolism	5/328	53/8891	0.0448842	0.288422	0.253523	100154160/733654/100511756/100156922/100513890	5
ssc04614	Renin-angiotensin system	3/328	22/8891	0.0455925	0.288422	0.253523	100511536/397080/100157073	3
ssc04066	HIF-1 signaling pathway	8/328	109/8891	0.0479554	0.296915	0.260989	100516042/397249/396991/100521394/397415/100153520/100516289/397009	8
ssc01230	Biosynthesis of amino acids	6/328	72/8891	0.0491562	0.29801	0.261951	100154160/733654/100316854/100521394/100156922/100048960	6
ssc00920	Sulfur metabolism	2/328	10/8891	0.0502017	0.298136	0.262062	100156262/100152724	2
ssc00240	Pyrimidine metabolism	5/328	55/8891	0.0513117	0.298634	0.2625	397298/397577/100515954/100526240/100625277	5
ssc05133	Pertussis	6/328	74/8891	0.0548893	0.311088	0.273447	396611/396900/100738118/414437/397319/445467	6
ssc05323	Rheumatoid arthritis	7/328	93/8891	0.0555896	0.311088	0.273447	396900/100512277/396991/396926/100515919/397084/397009	7
ssc04350	TGF-beta signaling pathway	7/328	94/8891	0.0582577	0.319868	0.281164	100113425/396991/492315/445002/100521329/397084/100522839	7
ssc00190	Oxidative phosphorylation	9/328	137/8891	0.0664382	0.358028	0.314707	100038000/100156799/733678/100524308/100514033/100155201/396956/100512277/100739619	9
ssc04216	Ferroptosis	4/328	42/8891	0.0679299	0.359411	0.315923	100233169/448980/100623148/100170117	4
ssc00620	Pyruvate metabolism	4/328	43/8891	0.0728225	0.378417	0.332629	100516042/100153866/100144531/403165	4
ssc04922	Glucagon signaling pathway	7/328	101/8891	0.0791251	0.403955	0.355077	100516042/100738118/100521394/100134828/100144531/100157793/403165	7
ssc04612	Antigen processing and presentation	5/328	63/8891	0.0821149	0.41199	0.36214	396906/733649/396991/396926/100515919	5
ssc04974	Protein digestion and absorption	7/328	104/8891	0.0892428	0.432169	0.379877	397430/100511536/100525585/100521775/397323/397358/641346	7
ssc00020	Citrate cycle (TCA cycle)	3/328	29/8891	0.0897898	0.432169	0.379877	100516042/100144531/403165	3
ssc04151	PI3K-Akt signaling pathway	18/328	347/8891	0.0905921	0.432169	0.379877	100625589/100038015/397495/100513672/397249/397221/397323/100525086/100144531/397063/100152439/100127133/397415/100521477/102163961/100620969/403165/397009	18
ssc04061	Viral protein interaction with cytokine and cytokine receptor	6/328	85/8891	0.0933577	0.438179	0.38516	494467/100515346/396900/396870/494019/100623299	6
ssc05030	Cocaine addiction	4/328	48/8891	0.0998422	0.461176	0.405374	397495/396857/414909/100144487	4
ssc04640	Hematopoietic cell lineage	6/328	89/8891	0.110202	0.499435	0.439004	100511536/100525150/397249/397063/100521477/100515052	6
ssc04931	Insulin resistance	7/328	110/8891	0.111558	0.499435	0.439004	100144531/100517271/397415/100157073/100157568/100157793/403165	7
ssc04727	GABAergic synapse	6/328	91/8891	0.119171	0.525434	0.461857	100622999/100512716/100513014/100736934/100625136/100156039	6
ssc04920	Adipocytokine signaling pathway	5/328	72/8891	0.126102	0.547699	0.481428	100233169/448980/100144531/100157793/403165	5
ssc00982	Drug metabolism - cytochrome P450	4/328	53/8891	0.130807	0.554811	0.487679	100523701/100152950/100521480/414909	4
ssc04918	Thyroid hormone synthesis	5/328	73/8891	0.131553	0.554811	0.487679	100156471/100622999/100154091/445522/100625649	5
ssc04971	Gastric acid secretion	5/328	74/8891	0.137108	0.569979	0.501013	100622999/100738118/403154/445524/100154873	5
ssc01210	2-Oxocarboxylic acid metabolism	2/328	18/8891	0.141037	0.577762	0.507854	100152011/100048960	2
ssc00760	Nicotinate and nicotinamide metabolism	3/328	36/8891	0.14605	0.577762	0.507854	100523701/100515177/100526240	3
ssc00590	Arachidonic acid metabolism	5/328	76/8891	0.148523	0.577762	0.507854	100520063/100156205/100154091/733635/100511161	5
ssc05412	Arrhythmogenic right ventricular cardiomyopathy	5/328	76/8891	0.148523	0.577762	0.507854	100625589/100623651/397221/397063/100521477	5
ssc04714	Thermogenesis	12/328	232/8891	0.149531	0.577762	0.507854	100038000/100156799/733678/100524308/100514033/100233169/396956/100622999/448980/100739619/100525825/100157793	12
ssc04923	Regulation of lipolysis in adipocytes	4/328	56/8891	0.151065	0.577762	0.507854	100127161/497624/100622999/397415	4
ssc04919	Thyroid hormone signaling pathway	7/328	120/8891	0.1546	0.577762	0.507854	100113425/414380/414379/100521394/397063/100513513/397435	7
ssc05143	African trypanosomiasis	3/328	37/8891	0.154864	0.577762	0.507854	397691/396991/100519341	3
ssc00980	Metabolism of xenobiotics by cytochrome P450	4/328	58/8891	0.165192	0.594093	0.522208	641359/100511331/100512268/100521480	4
ssc04261	Adrenergic signaling in cardiomyocytes	8/328	145/8891	0.16694	0.594093	0.522208	100156435/100622999/100519931/100738118/100516998/100152267/100157073/100621808	8
ssc00532	Glycosaminoglycan biosynthesis - chondroitin sulfate / dermatan sulfate	2/328	20/8891	0.167122	0.594093	0.522208	100519444/100151968	2
ssc04015	Rap1 signaling pathway	11/328	214/8891	0.167408	0.594093	0.522208	100038015/100513672/100622999/100525086/100738118/397063/100524790/100127133/397415/100522839/397009	11
ssc04010	MAPK signaling pathway	14/328	289/8891	0.181109	0.634972	0.558141	397495/100513672/396906/100519006/100525086/100518997/100127133/100515363/100524422/397415/100620969/110260602/397084/397009	14
ssc01232	Nucleotide metabolism	5/328	82/8891	0.185013	0.640937	0.563384	100622001/397298/100515954/100526240/100625277	5
ssc03010	Ribosome	8/328	151/8891	0.194291	0.665162	0.584678	397650/100738416/414397/100622613/397607/396638/100520487/414392	8
ssc04060	Cytokine-cytokine receptor interaction	13/328	271/8891	0.201573	0.682068	0.599539	100624969/100113425/494467/100515346/396900/396870/494019/397249/396991/492315/100623299/397084/100519926	13
ssc00592	alpha-Linolenic acid metabolism	2/328	23/8891	0.207552	0.694225	0.610225	444997/100511161	2
ssc00071	Fatty acid degradation	3/328	43/8891	0.210769	0.696973	0.612641	100154810/100233169/448980	3
ssc04260	Cardiac muscle contraction	5/328	87/8891	0.217651	0.711644	0.625537	100038000/100156435/100524308/100516998/100152267	5
ssc05415	Diabetic cardiomyopathy	10/328	205/8891	0.225617	0.724164	0.636541	100038000/733678/100516042/100524308/100514033/100154777/100739619/397415/100157073/397084	10
ssc05205	Proteoglycans in cancer	10/328	206/8891	0.229991	0.724164	0.636541	100525150/100521912/396926/100515919/397063/100518997/397564/397174/397084/397435	10
ssc04970	Salivary secretion	5/328	89/8891	0.231182	0.724164	0.636541	100622999/100519931/100738118/100520934/733672	5
ssc05031	Amphetamine addiction	4/328	67/8891	0.233773	0.724164	0.636541	100738118/396857/414909/100144487	4
ssc04966	Collecting duct acid secretion	2/328	25/8891	0.235032	0.724164	0.636541	100512277/100154873	2
ssc04910	Insulin signaling pathway	7/328	136/8891	0.236411	0.724164	0.636541	100738118/100134828/100144531/397415/100153520/100157793/403165	7
ssc03050	Proteasome	3/328	46/8891	0.240194	0.728088	0.63999	733626/100516779/396991	3
ssc00062	Fatty acid elongation	2/328	26/8891	0.248853	0.742805	0.652927	100155434/100153368	2
ssc04973	Carbohydrate digestion and absorption	3/328	47/8891	0.250154	0.742805	0.652927	100623884/102160115/100153520	3
ssc05418	Fluid shear stress and atherosclerosis	7/328	139/8891	0.253156	0.744125	0.654087	100113425/100286873/396991/100738118/396926/100515919/397063	7
ssc04726	Serotonergic synapse	6/328	118/8891	0.269352	0.771	0.67771	100156205/397448/397687/397563/396857/414909	6
ssc05322	Systemic lupus erythematosus	6/328	118/8891	0.269352	0.771	0.67771	100738475/100141311/396991/397526/414437/445467	6
ssc03460	Fanconi anemia pathway	3/328	49/8891	0.270247	0.771	0.67771	100621643/100624116/100525658	3
ssc04550	Signaling pathways regulating pluripotency of stem cells	7/328	143/8891	0.276009	0.779791	0.685438	100113425/100521912/100519006/100152052/100127133/100511417/100522839	7
ssc04114	Oocyte meiosis	6/328	120/8891	0.282063	0.789235	0.693739	100523455/100622999/100738118/397415/100515304/100152822	6
ssc05012	Parkinson disease	12/328	268/8891	0.286015	0.78963	0.694086	100038000/733678/100516779/100524308/100514033/100151951/396637/100739619/100155542/100738118/414909/100144487	12
ssc04145	Phagosome	7/328	145/8891	0.287632	0.78963	0.694086	100151951/100512277/733649/396926/100515919/397063/100520934	7
ssc02010	ABC transporters	3/328	51/8891	0.290511	0.790082	0.694483	733649/403154/100520861	3
ssc04721	Synaptic vesicle cycle	4/328	76/8891	0.307808	0.829372	0.729019	100512277/100512716/100513014/100625136	4
ssc00640	Propanoate metabolism	2/328	32/8891	0.331621	0.885337	0.778213	100153301/100153866	2
ssc00230	Purine metabolism	6/328	129/8891	0.340646	0.901164	0.792124	100622001/100156262/397298/100622999/397577/100526240	6
ssc04068	FoxO signaling pathway	6/328	130/8891	0.347252	0.910364	0.800211	100154319/100144531/397415/100157793/403165/397084	6
ssc00480	Glutathione metabolism	3/328	57/8891	0.351679	0.913737	0.803176	100154091/100521480/399538	3
ssc05145	Toxoplasmosis	5/328	107/8891	0.360552	0.923671	0.811909	100625589/100156205/396906/396991/397084	5
ssc05204	Chemical carcinogenesis - DNA adducts	3/328	58/8891	0.361851	0.923671	0.811909	641359/100512268/100521480	3
ssc04915	Estrogen signaling pathway	6/328	133/8891	0.367133	0.929006	0.816598	397448/396906/100622999/100738118/397564/397435	6
ssc03030	DNA replication	2/328	35/8891	0.372162	0.933613	0.820647	100517142/100624116	2
ssc04911	Insulin secretion	4/328	85/8891	0.383809	0.95059	0.83557	100622999/100154587/397415/100524640	4
ssc00860	Porphyrin metabolism	2/328	36/8891	0.385462	0.95059	0.83557	100157459/100512938	2
ssc04270	Vascular smooth muscle contraction	6/328	137/8891	0.393711	0.95803	0.84211	100622999/100154587/100519931/100738118/100157073/100511161	6
ssc04810	Regulation of actin cytoskeleton	9/328	217/8891	0.408142	0.95803	0.84211	100038015/100513672/110255240/397221/100525086/397063/100127133/397415/100521477	9
ssc01250	Biosynthesis of nucleotide sugars	2/328	38/8891	0.411684	0.95803	0.84211	641344/100153520	2
ssc05217	Basal cell carcinoma	3/328	63/8891	0.412227	0.95803	0.84211	100113425/100521912/100623280	3
ssc04020	Calcium signaling pathway	10/328	244/8891	0.412698	0.95803	0.84211	100156435/100513672/100622999/110255240/100525086/100519931/100738118/100127133/100520934/100144487	10
ssc04211	Longevity regulating pathway	4/328	89/8891	0.417418	0.95803	0.84211	100154319/100622999/397415/100157793	4
ssc04657	IL-17 signaling pathway	4/328	89/8891	0.417418	0.95803	0.84211	396900/494019/100127488/396991	4
ssc04623	Cytosolic DNA-sensing pathway	3/328	64/8891	0.422167	0.95803	0.84211	494019/100737214/397319	3
ssc04929	GnRH secretion	3/328	64/8891	0.422167	0.95803	0.84211	397448/100145896/100157635	3
ssc00250	Alanine, aspartate and glutamate metabolism	2/328	39/8891	0.424588	0.95803	0.84211	100157162/100513890	2
ssc00604	Glycosphingolipid biosynthesis - ganglio series	1/328	15/8891	0.431234	0.95803	0.84211	100625751	1
ssc00730	Thiamine metabolism	1/328	15/8891	0.431234	0.95803	0.84211	100170147	1
ssc04720	Long-term potentiation	3/328	65/8891	0.432049	0.95803	0.84211	100622999/100738118/100621808	3
ssc00983	Drug metabolism - other enzymes	3/328	66/8891	0.441869	0.95803	0.84211	100157630/100515954/100625277	3
ssc04925	Aldosterone synthesis and secretion	4/328	92/8891	0.442355	0.95803	0.84211	397448/100622999/100738118/100157073	4
ssc05150	Staphylococcus aureus infection	4/328	92/8891	0.442355	0.95803	0.84211	100302537/733660/414437/445467	4
ssc05034	Alcoholism	7/328	171/8891	0.444447	0.95803	0.84211	397495/100738475/100141311/100738118/396857/414909/100144487	7
ssc00830	Retinol metabolism	3/328	67/8891	0.451624	0.959289	0.843216	100517137/100523701/100513994	3
ssc05230	Central carbon metabolism in cancer	3/328	67/8891	0.451624	0.959289	0.843216	100516042/100521394/100153520	3
ssc05208	Chemical carcinogenesis - reactive oxygen species	9/328	227/8891	0.461132	0.965912	0.849038	100154319/100038000/733678/100286873/100524308/100514033/100739619/733635/100622808	9
ssc05016	Huntington disease	12/328	308/8891	0.465415	0.965912	0.849038	100154319/100038000/733678/397495/100516779/100524308/100514033/100151951/100739619/100154091/100737214/100736934	12
ssc05235	PD-L1 expression and PD-1 checkpoint pathway in cancer	4/328	95/8891	0.466967	0.965912	0.849038	100515875/100621683/100518423/396991	4
ssc04924	Renin secretion	3/328	69/8891	0.470919	0.965912	0.849038	100738118/100157073/100154624	3
ssc04080	Neuroactive ligand-receptor interaction	14/328	363/8891	0.471533	0.965912	0.849038	100038015/100145896/100522747/110255240/100519931/100622201/733660/397563/414437/100513309/100157073/100623130/100523263/100144487	14
ssc03420	Nucleotide excision repair	2/328	43/8891	0.474658	0.965912	0.849038	100624116/606742	2
ssc04917	Prolactin signaling pathway	3/328	71/8891	0.489902	0.98738	0.867908	396611/397415/397435	3
ssc00670	One carbon pool by folate	1/328	18/8891	0.491993	0.98738	0.867908	100622210	1
ssc04713	Circadian entrainment	4/328	99/8891	0.499153	0.98812	0.868559	397448/100622999/100738118/100520934	4
ssc05146	Amoebiasis	4/328	99/8891	0.499153	0.98812	0.868559	100512476/100625589/396991/397084	4
ssc04514	Cell adhesion molecules	6/328	154/8891	0.504985	0.989151	0.869465	100511781/100187727/100525324/397221/100521477/100155909	6
ssc05140	Leishmaniasis	3/328	73/8891	0.508549	0.989151	0.869465	396991/100521477/397084	3
ssc04390	Hippo signaling pathway	6/328	155/8891	0.511339	0.989151	0.869465	100511431/100113425/100521912/492315/397084/100522839	6
ssc04014	Ras signaling pathway	9/328	237/8891	0.513271	0.989151	0.869465	397495/100513672/100525086/100738118/100127133/100515363/397415/100511161/397009	9
ssc04930	Type II diabetes mellitus	2/328	47/8891	0.522007	0.993028	0.872874	397415/100153520	2
ssc04728	Dopaminergic synapse	5/328	130/8891	0.526754	0.993028	0.872874	397448/100738118/396857/414909/100144487	5
ssc04932	Non-alcoholic fatty liver disease	6/328	158/8891	0.530215	0.993028	0.872874	100038000/100524308/100514033/100739619/397415/100157793	6
ssc04940	Type I diabetes mellitus	2/328	48/8891	0.533391	0.993028	0.872874	396991/397415	2
ssc04625	C-type lectin receptor signaling pathway	4/328	105/8891	0.545781	0.993028	0.872874	396611/100623580/100738118/397319	4
ssc00430	Taurine and hypotaurine metabolism	1/328	21/8891	0.546279	0.993028	0.872874	100152950	1
ssc03430	Mismatch repair	1/328	21/8891	0.546279	0.993028	0.872874	100624116	1
ssc05020	Prion disease	10/328	273/8891	0.555513	0.993028	0.872874	100038000/733678/100516779/100524308/100514033/100151951/396906/100739619/397526/414437	10
ssc00520	Amino sugar and nucleotide sugar metabolism	2/328	50/8891	0.555598	0.993028	0.872874	641344/100153520	2
ssc04672	Intestinal immune network for IgA production	2/328	50/8891	0.555598	0.993028	0.872874	397221/100521477	2
ssc04961	Endocrine and other factor-regulated calcium reabsorption	2/328	50/8891	0.555598	0.993028	0.872874	110255240/397435	2
ssc05010	Alzheimer disease	14/328	384/8891	0.558032	0.993028	0.872874	100038000/100511536/733678/100516779/100524308/100514033/100151951/100521912/100524293/100739619/100155542/100738118/397415/100520934	14
ssc03018	RNA degradation	3/328	79/8891	0.562245	0.993028	0.872874	100514071/100153204/100521394	3
ssc00900	Terpenoid backbone biosynthesis	1/328	22/8891	0.563057	0.993028	0.872874	100514361	1
ssc00515	Mannose type O-glycan biosynthesis	1/328	23/8891	0.579217	0.999419	0.878491	100524525	1
ssc04371	Apelin signaling pathway	5/328	138/8891	0.58031	0.999419	0.878491	100622999/100738118/100516998/100520934/100157793	5
ssc04022	cGMP-PKG signaling pathway	6/328	167/8891	0.584906	0.999419	0.878491	100622999/110255240/100154587/100519931/100738118/397415	6
ssc04340	Hedgehog signaling pathway	2/328	53/8891	0.587485	0.999419	0.878491	100623280/397174	2
ssc04936	Alcoholic liver disease	5/328	140/8891	0.59319	0.999419	0.878491	445535/414437/100170845/100157793/445467	5
ssc00053	Ascorbate and aldarate metabolism	1/328	24/8891	0.59478	0.999419	0.878491	768107	1
ssc04012	ErbB signaling pathway	3/328	84/8891	0.604179	0.999419	0.878491	100625643/397564/100620969	3
ssc05144	Malaria	2/328	55/8891	0.607786	0.999419	0.878491	396991/397084	2
ssc00650	Butanoate metabolism	1/328	25/8891	0.60977	0.999419	0.878491	100511473	1
ssc04510	Focal adhesion	7/328	200/8891	0.610813	0.999419	0.878491	100625589/397221/397323/397063/100518997/100521477/102163961	7
ssc04540	Gap junction	3/328	85/8891	0.612242	0.999419	0.878491	100151951/100622999/100144487	3
ssc04744	Phototransduction	1/328	27/8891	0.638111	0.999419	0.878491	100738118	1
ssc05320	Autoimmune thyroid disease	2/328	59/8891	0.646093	0.999419	0.878491	100156471/445522	2
ssc04613	Neutrophil extracellular trap formation	6/328	178/8891	0.647047	0.999419	0.878491	100738475/100141311/397063/414437/397319/100515052	6
ssc04723	Retrograde endocannabinoid signaling	5/328	149/8891	0.648334	0.999419	0.878491	100514033/397448/100622999/100739619/100515411	5
ssc05226	Gastric cancer	5/328	149/8891	0.648334	0.999419	0.878491	100521912/100513672/100525086/100157834/397084	5
ssc04912	GnRH signaling pathway	3/328	90/8891	0.650884	0.999419	0.878491	100622999/100738118/397564	3
ssc05134	Legionellosis	2/328	61/8891	0.664111	0.999419	0.878491	396906/397319	2
ssc00601	Glycosphingolipid biosynthesis - lacto and neolacto series	1/328	29/8891	0.664399	0.999419	0.878491	396602	1
ssc04914	Progesterone-mediated oocyte maturation	3/328	92/8891	0.665553	0.999419	0.878491	100523455/100622999/397415	3
ssc05032	Morphine addiction	3/328	92/8891	0.665553	0.999419	0.878491	397448/100622999/100144487	3
ssc04360	Axon guidance	6/328	182/8891	0.668201	0.999419	0.878491	100525324/100157635/492315/100523915/100620577/100135672	6
ssc01522	Endocrine resistance	3/328	93/8891	0.672718	0.999419	0.878491	100622999/397564/397435	3
ssc04927	Cortisol synthesis and secretion	2/328	62/8891	0.67284	0.999419	0.878491	100622999/100157073	2
ssc00310	Lysine degradation	2/328	63/8891	0.681385	0.999419	0.878491	100152011/100155220	2
ssc04217	Necroptosis	5/328	157/8891	0.693221	0.999419	0.878491	100738475/100157162/100141311/396991/397319	5
ssc05014	Amyotrophic lateral sclerosis	12/328	364/8891	0.697952	0.999419	0.878491	100038000/733678/100625643/100516779/100524308/100514033/100151951/100739619/100154091/100736934/100520934/397319	12
ssc00564	Glycerophospholipid metabolism	3/328	97/8891	0.70025	0.999419	0.878491	100511161/100153506/100170845	3
ssc00410	beta-Alanine metabolism	1/328	33/8891	0.7114	0.999419	0.878491	100153301	1
ssc03020	RNA polymerase	1/328	33/8891	0.7114	0.999419	0.878491	100737214	1
ssc04024	cAMP signaling pathway	7/328	221/8891	0.712876	0.999419	0.878491	397495/100622999/100738118/403154/397563/100144487/396840	7
ssc04916	Melanogenesis	3/328	99/8891	0.713343	0.999419	0.878491	100521912/100622999/100738118	3
ssc05321	Inflammatory bowel disease	2/328	67/8891	0.713754	0.999419	0.878491	396991/397084	2
ssc05218	Melanoma	2/328	69/8891	0.728881	0.999419	0.878491	100513672/100525086	2
ssc04710	Circadian rhythm	1/328	35/8891	0.732379	0.999419	0.878491	100157793	1
ssc05340	Primary immunodeficiency	1/328	36/8891	0.742291	0.999419	0.878491	733649	1
ssc00562	Inositol phosphate metabolism	2/328	71/8891	0.743327	0.999419	0.878491	100153301/100523714	2
ssc04310	Wnt signaling pathway	5/328	167/8891	0.743615	0.999419	0.878491	100152419/100521912/100151994/100145890/100512657	5
ssc04928	Parathyroid hormone synthesis, secretion and action	3/328	105/8891	0.749977	0.999419	0.878491	100622999/397564/100627204	3
ssc04742	Taste transduction	2/328	72/8891	0.7503	0.999419	0.878491	100622999/397563	2
ssc00591	Linoleic acid metabolism	1/328	37/8891	0.751837	0.999419	0.878491	100511161	1
ssc04960	Aldosterone-regulated sodium reabsorption	1/328	37/8891	0.751837	0.999419	0.878491	397415	1
ssc04622	RIG-I-like receptor signaling pathway	2/328	74/8891	0.763759	0.999419	0.878491	100145895/494019	2
ssc05142	Chagas disease	3/328	108/8891	0.766843	0.999419	0.878491	110255240/396991/397084	3
ssc05022	Pathways of neurodegeneration - multiple diseases	15/328	474/8891	0.768124	0.999419	0.878491	100038000/733678/397495/100516779/100524308/100514033/100151951/100521912/396637/100524293/100739619/100154091/100738118/100736934/100520934	15
ssc05219	Bladder cancer	1/328	39/8891	0.769884	0.999419	0.878491	397564	1
ssc05332	Graft-versus-host disease	1/328	39/8891	0.769884	0.999419	0.878491	396991	1
ssc04750	Inflammatory mediator regulation of TRP channels	3/328	109/8891	0.772256	0.999419	0.878491	100622999/110255240/100738118	3
ssc05165	Human papillomavirus infection	10/328	328/8891	0.776167	0.999419	0.878491	100145895/100625589/396611/100521912/100512277/397221/397323/397063/100521477/102163961	10
ssc04668	TNF signaling pathway	3/328	110/8891	0.777566	0.999419	0.878491	396611/396900/494019	3
ssc00513	Various types of N-glycan biosynthesis	1/328	40/8891	0.77841	0.999419	0.878491	100623649	1
ssc03440	Homologous recombination	1/328	40/8891	0.77841	0.999419	0.878491	100624116	1
ssc05224	Breast cancer	4/328	145/8891	0.788276	0.999419	0.878491	100521912/100513672/100525086/397435	4
ssc01521	EGFR tyrosine kinase inhibitor resistance	2/328	78/8891	0.7888	0.999419	0.878491	100625643/100519331	2
ssc05330	Allograft rejection	1/328	42/8891	0.79453	0.999419	0.878491	396991	1
ssc04921	Oxytocin signaling pathway	4/328	148/8891	0.801387	0.999419	0.878491	397448/100622999/100738118/100157793	4
ssc03022	Basal transcription factors	1/328	43/8891	0.802146	0.999419	0.878491	414401	1
ssc04072	Phospholipase D signaling pathway	4/328	149/8891	0.805609	0.999419	0.878491	100038015/100622999/397415/100157073	4
ssc04062	Chemokine signaling pathway	5/328	182/8891	0.807383	0.999419	0.878491	494467/396900/396870/494019/100622999	5
ssc05417	Lipid and atherosclerosis	6/328	217/8891	0.817761	0.999419	0.878491	100154319/397691/396906/100738118/397319/100523371	6
ssc04150	mTOR signaling pathway	4/328	153/8891	0.821775	0.999419	0.878491	100521912/100512277/397415/100170845	4
ssc00565	Ether lipid metabolism	1/328	47/8891	0.829897	0.999419	0.878491	100511161	1
ssc04611	Platelet activation	3/328	122/8891	0.833668	0.999419	0.878491	100622999/397063/100515052	3
ssc04380	Osteoclast differentiation	3/328	124/8891	0.841736	0.999419	0.878491	396991/397063/397084	3
ssc03040	Spliceosome	3/328	125/8891	0.845641	0.999419	0.878491	100514071/100525867/396906	3
ssc05210	Colorectal cancer	2/328	89/8891	0.84599	0.999419	0.878491	100620969/397084	2
ssc04630	JAK-STAT signaling pathway	4/328	163/8891	0.85739	0.999419	0.878491	100523701/397249/396991/100623299	4
ssc05164	Influenza A	4/328	163/8891	0.85739	0.999419	0.878491	494019/396991/733660/397319	4
ssc04530	Tight junction	4/328	165/8891	0.86374	0.999419	0.878491	100151951/403154/100157793/100518125	4
ssc04926	Relaxin signaling pathway	3/328	130/8891	0.86394	0.999419	0.878491	100622999/100520934/100623130	3
ssc00600	Sphingolipid metabolism	1/328	53/8891	0.864417	0.999419	0.878491	100524832	1
ssc04210	Apoptosis	3/328	136/8891	0.883366	0.999419	0.878491	100151951/396926/100515919	3
ssc05169	Epstein-Barr virus infection	5/328	209/8891	0.889939	0.999419	0.878491	100145895/100525150/397298/494019/733649	5
ssc04730	Long-term depression	1/328	59/8891	0.891949	0.999419	0.878491	100520934	1
ssc04933	AGE-RAGE signaling pathway in diabetic complications	2/328	101/8891	0.892065	0.999419	0.878491	100157073/397084	2
ssc04140	Autophagy - animal	3/328	142/8891	0.900287	0.999419	0.878491	396926/100515919/397415	3
ssc04664	Fc epsilon RI signaling pathway	1/328	66/8891	0.917103	0.999419	0.878491	100156205	1
ssc05221	Acute myeloid leukemia	1/328	66/8891	0.917103	0.999419	0.878491	100625290	1
ssc05416	Viral myocarditis	1/328	66/8891	0.917103	0.999419	0.878491	100625589	1
ssc04650	Natural killer cell mediated cytotoxicity	2/328	110/8891	0.917851	0.999419	0.878491	100153635/396991	2
ssc04934	Cushing syndrome	3/328	150/8891	0.91941	0.999419	0.878491	100521912/100622999/100157073	3
ssc00970	Aminoacyl-tRNA biosynthesis	1/328	67/8891	0.920184	0.999419	0.878491	100523715	1
ssc05211	Renal cell carcinoma	1/328	68/8891	0.923151	0.999419	0.878491	397084	1
ssc04724	Glutamatergic synapse	2/328	113/8891	0.925077	0.999419	0.878491	100622999/100156039	2
ssc05214	Glioma	1/328	70/8891	0.928759	0.999419	0.878491	100738118	1
ssc05223	Non-small cell lung cancer	1/328	70/8891	0.928759	0.999419	0.878491	100518423	1
ssc04137	Mitophagy - animal	1/328	71/8891	0.931408	0.999419	0.878491	100037982	1
ssc04071	Sphingolipid signaling pathway	2/328	118/8891	0.935807	0.999419	0.878491	100524832/110255240	2
ssc04935	Growth hormone synthesis, secretion and action	2/328	118/8891	0.935807	0.999419	0.878491	100515980/100622999	2
ssc01524	Platinum drug resistance	1/328	74/8891	0.93878	0.999419	0.878491	397186	1
ssc05212	Pancreatic cancer	1/328	74/8891	0.93878	0.999419	0.878491	397084	1
ssc04722	Neurotrophin signaling pathway	2/328	120/8891	0.939678	0.999419	0.878491	397495/100738118	2
ssc05220	Chronic myeloid leukemia	1/328	75/8891	0.941058	0.999419	0.878491	397084	1
ssc05225	Hepatocellular carcinoma	3/328	163/8891	0.943476	0.999419	0.878491	100286873/100521912/397084	3
ssc05207	Chemical carcinogenesis - receptor activation	4/328	202/8891	0.944217	0.999419	0.878491	100513672/100622999/100525086/397435	4
ssc04110	Cell cycle	2/328	124/8891	0.946767	0.999419	0.878491	100523455/397084	2
ssc04142	Lysosome	2/328	130/8891	0.955933	0.999419	0.878491	396926/100515919	2
ssc05152	Tuberculosis	3/328	185/8891	0.969649	0.999419	0.878491	396991/100738118/397084	3
ssc04658	Th1 and Th2 cell differentiation	1/328	93/8891	0.970232	0.999419	0.878491	396991	1
ssc05222	Small cell lung cancer	1/328	94/8891	0.971342	0.999419	0.878491	100625589	1
ssc05163	Human cytomegalovirus infection	4/328	228/8891	0.971632	0.999419	0.878491	100622999/733649/100738118/397063	4
ssc05135	Yersinia infection	2/328	144/8891	0.97182	0.999419	0.878491	100521477/397319	2
ssc04070	Phosphatidylinositol signaling system	1/328	95/8891	0.972411	0.999419	0.878491	100738118	1
ssc05215	Prostate cancer	1/328	96/8891	0.973439	0.999419	0.878491	397415	1
ssc05231	Choline metabolism in cancer	1/328	96/8891	0.973439	0.999419	0.878491	100124377	1
ssc04218	Cellular senescence	2/328	154/8891	0.979621	0.999419	0.878491	100738118/397084	2
ssc04620	Toll-like receptor signaling pathway	1/328	104/8891	0.980406	0.999419	0.878491	494019	1
ssc05160	Hepatitis C	2/328	157/8891	0.981522	0.999419	0.878491	494019/396991	2
ssc04660	T cell receptor signaling pathway	1/328	108/8891	0.983172	0.999419	0.878491	396991	1
ssc04659	Th17 cell differentiation	1/328	111/8891	0.984988	0.999419	0.878491	396991	1
ssc04725	Cholinergic synapse	1/328	113/8891	0.986089	0.999419	0.878491	100622999	1
ssc04670	Leukocyte transendothelial migration	1/328	114/8891	0.986608	0.999419	0.878491	100521477	1
ssc05206	MicroRNAs in cancer	4/328	267/8891	0.990306	0.999419	0.878491	100525150/397063/102163961/397084	4
ssc05166	Human T-cell leukemia virus 1 infection	3/328	225/8891	0.99074	0.999419	0.878491	100523455/100622999/397084	3
ssc05202	Transcriptional misregulation in cancer	2/328	185/8891	0.992694	0.999419	0.878491	397221/100625290	2
ssc04144	Endocytosis	3/328	241/8891	0.994336	0.999419	0.878491	396906/100523714/100127133	3
ssc05017	Spinocerebellar ataxia	1/328	146/8891	0.99605	0.999419	0.878491	100516779	1
ssc05162	Measles	1/328	146/8891	0.99605	0.999419	0.878491	396906	1
ssc05132	Salmonella infection	3/328	253/8891	0.996104	0.999419	0.878491	100151951/100518997/397319	3
ssc05170	Human immunodeficiency virus 1 infection	2/328	219/8891	0.997698	0.999419	0.878491	733649/100738118	2
ssc04141	Protein processing in endoplasmic reticulum	1/328	167/8891	0.998232	0.999419	0.878491	396906	1
ssc05161	Hepatitis B	1/328	167/8891	0.998232	0.999419	0.878491	397084	1
ssc04621	NOD-like receptor signaling pathway	1/328	174/8891	0.998648	0.999419	0.878491	397319	1
ssc05168	Herpes simplex virus 1 infection	4/328	352/8891	0.999225	0.999419	0.878491	733649/396991/397063/414437	4
ssc05203	Viral carcinogenesis	1/328	192/8891	0.999323	0.999419	0.878491	100624088	1
ssc05167	Kaposi sarcoma-associated herpesvirus infection	1/328	196/8891	0.999419	0.999419	0.878491	100738118	1

## Sheet: Cluster6
ID	Description	GeneRatio	BgRatio	pvalue	p.adjust	qvalue	geneID	Count
ssc04142	Lysosome	10/191	130/8891	0.000472361	0.0674461	0.0642982	100141405/397591/396958/397398/397414/100155346/100142668/100152203/397074/100521979	10
ssc05152	Tuberculosis	12/191	185/8891	0.000623325	0.0674461	0.0642982	100626014/396628/106505672/100037938/595105/396607/100155841/100037921/396859/100621483/613130/445003	12
ssc04020	Calcium signaling pathway	14/191	244/8891	0.000763541	0.0674461	0.0642982	396811/100626014/100515364/100625418/397126/100518537/396659/396837/100525120/397548/100154640/396859/100048958/100521983	14
ssc04380	Osteoclast differentiation	9/191	124/8891	0.00136703	0.0905659	0.0863389	100515364/397405/414912/397414/100155841/100152055/613130/100627308/100737974	9
ssc00603	Glycosphingolipid biosynthesis - globo and isoglobo series	3/191	16/8891	0.00444625	0.235651	0.224653	100627772/397138/396958	3
ssc05145	Toxoplasmosis	7/191	107/8891	0.00809941	0.357724	0.341028	414371/595105/100736655/100125555/100155841/100037921/396859	7
ssc04936	Alcoholic liver disease	8/191	140/8891	0.0104968	0.397378	0.378831	100037938/733685/595105/100523323/100135661/100125555/100155841/397504	8
ssc04145	Phagosome	8/191	145/8891	0.012794	0.414646	0.395293	100037938/733702/100037921/100152055/397483/100621483/613130/445003	8
ssc04925	Aldosterone synthesis and secretion	6/191	92/8891	0.0140823	0.414646	0.395293	100626014/100515364/100737895/100155970/100625418/100154640	6
ssc05140	Leishmaniasis	5/191	73/8891	0.0200925	0.442607	0.421949	100155841/100037921/100152055/396859/613130	5
ssc04979	Cholesterol metabolism	4/191	50/8891	0.0220367	0.442607	0.421949	100518154/397591/100142668/733702	4
ssc02010	ABC transporters	4/191	51/8891	0.0235223	0.442607	0.421949	100518154/100155346/100738171/100513231	4
ssc01040	Biosynthesis of unsaturated fatty acids	3/191	29/8891	0.0236627	0.442607	0.421949	100523711/100312969/100135661	3
ssc04620	Toll-like receptor signaling pathway	6/191	104/8891	0.0243137	0.442607	0.421949	100037938/595105/396607/100125555/100155841/396613	6
ssc03320	PPAR signaling pathway	5/191	78/8891	0.0259397	0.442607	0.421949	397538/574075/733702/100135661/397553	5
ssc04978	Mineral absorption	4/191	54/8891	0.0283379	0.442607	0.421949	100625356/396628/100625418/497236	4
ssc05142	Chagas disease	6/191	108/8891	0.0286052	0.442607	0.421949	100518537/595105/100155841/396613/396859/100048958	6
ssc03250	Viral life cycle - HIV-1	4/191	55/8891	0.0300639	0.442607	0.421949	414371/396659/100511132/100134985	4
ssc00533	Glycosaminoglycan biosynthesis - keratan sulfate	2/191	14/8891	0.0352605	0.462259	0.440684	100626514/100627772	2
ssc04670	Leukocyte transendothelial migration	6/191	114/8891	0.0359333	0.462259	0.440684	100302021/100625166/396659/100519360/100155841/100152055	6
ssc00512	Mucin type O-glycan biosynthesis	3/191	35/8891	0.0386176	0.462259	0.440684	100515695/100627772/100518180	3
ssc04710	Circadian rhythm	3/191	35/8891	0.0386176	0.462259	0.440684	100037286/100524747/397504	3
ssc00604	Glycosphingolipid biosynthesis - ganglio series	2/191	15/8891	0.0401206	0.462259	0.440684	100627772/396958	2
ssc04640	Hematopoietic cell lineage	5/191	89/8891	0.0423446	0.467316	0.445505	100037938/733702/100037921/397483/613130	5
ssc05410	Hypertrophic cardiomyopathy	5/191	90/8891	0.0440865	0.467316	0.445505	100240724/100524021/397483/397504/100037284	5
ssc05414	Dilated cardiomyopathy	5/191	95/8891	0.0534347	0.47589	0.453678	100240724/100155970/100524021/397483/100037284	5
ssc05031	Amphetamine addiction	4/191	67/8891	0.0555649	0.47589	0.453678	100626014/100515364/100155970/110260202	4
ssc00120	Primary bile acid biosynthesis	2/191	18/8891	0.0560697	0.47589	0.453678	100157868/100520813	2
ssc00511	Other glycan degradation	2/191	18/8891	0.0560697	0.47589	0.453678	396958/100152203	2
ssc00531	Glycosaminoglycan degradation	2/191	18/8891	0.0560697	0.47589	0.453678	396958/397074	2
ssc05163	Human cytomegalovirus infection	9/191	228/8891	0.057143	0.47589	0.453678	396811/100154469/100155970/414371/100217389/396659/595105/100155841/396613	9
ssc04068	FoxO signaling pathway	6/191	130/8891	0.060999	0.47589	0.453678	110261252/733705/100155841/100622675/100157757/397504	6
ssc05146	Amoebiasis	5/191	99/8891	0.0616827	0.47589	0.453678	100518537/100037938/100736655/396859/100048958	5
ssc00620	Pyruvate metabolism	3/191	43/8891	0.0643833	0.47589	0.453678	397538/100524659/733685	3
ssc03022	Basal transcription factors	3/191	43/8891	0.0643833	0.47589	0.453678	100037274/100523236/100155974	3
ssc00100	Steroid biosynthesis	2/191	20/8891	0.0677255	0.47589	0.453678	100142668/100520925	2
ssc00532	Glycosaminoglycan biosynthesis - chondroitin sulfate / dermatan sulfate	2/191	20/8891	0.0677255	0.47589	0.453678	100157186/100316855	2
ssc04310	Wnt signaling pathway	7/191	167/8891	0.0682408	0.47589	0.453678	100626014/100154469/100621622/100155208/100626308/100518279/100738655	7
ssc04974	Protein digestion and absorption	5/191	104/8891	0.0729509	0.493495	0.470462	102160320/100519955/397476/641348/100144588	5
ssc05133	Pertussis	4/191	74/8891	0.0744897	0.493495	0.470462	100037938/100125555/100155841/396859	4
ssc00770	Pantothenate and CoA biosynthesis	2/191	22/8891	0.0800973	0.498925	0.475639	100623700/733685	2
ssc05412	Arrhythmogenic right ventricular cardiomyopathy	4/191	76/8891	0.0804261	0.498925	0.475639	100240724/100524021/397483/100037284	4
ssc04621	NOD-like receptor signaling pathway	7/191	174/8891	0.0809577	0.498925	0.475639	100523066/100217389/595105/100048946/595123/100155841/396613	7
ssc00520	Amino sugar and nucleotide sugar metabolism	3/191	50/8891	0.0919031	0.524939	0.500438	100513664/396958/397141	3
ssc04961	Endocrine and other factor-regulated calcium reabsorption	3/191	50/8891	0.0919031	0.524939	0.500438	396628/100625418/100622162	3
ssc00534	Glycosaminoglycan biosynthesis - heparan sulfate / heparin	2/191	24/8891	0.0931038	0.524939	0.500438	100155305/100316855	2
ssc05417	Lipid and atherosclerosis	8/191	217/8891	0.0956147	0.524939	0.500438	100626014/100037938/595105/733702/100125555/100155841/100152055/396613	8
ssc00330	Arginine and proline metabolism	3/191	51/8891	0.0961769	0.524939	0.500438	100126844/733685/396859	3
ssc04360	Axon guidance	7/191	182/8891	0.0970642	0.524939	0.500438	100626014/100154469/396659/100511463/100522624/100516554/100511727	7
ssc04921	Oxytocin signaling pathway	6/191	148/8891	0.0991034	0.525248	0.500733	100626014/100515364/100154469/100155970/100524021/397504	6
ssc04934	Cushing syndrome	6/191	150/8891	0.103975	0.529668	0.504947	100626014/100737895/100155970/100738835/100154640/100738655	6
ssc00062	Fatty acid elongation	2/191	26/8891	0.106669	0.529668	0.504947	100523711/100312969	2
ssc04061	Viral protein interaction with cytokine and cytokine receptor	4/191	85/8891	0.109886	0.529668	0.504947	100622457/414371/396659/396613	4
ssc04976	Bile secretion	4/191	85/8891	0.109886	0.529668	0.504947	100518154/100127153/100155970/100513231	4
ssc04744	Phototransduction	2/191	27/8891	0.11364	0.529668	0.504947	102167816/100625536	2
ssc05144	Malaria	3/191	55/8891	0.11405	0.529668	0.504947	100525120/733702/100152754	3
ssc04514	Cell adhesion molecules	6/191	154/8891	0.114086	0.529668	0.504947	100302021/100737392/100625166/100037921/100037284/100152754	6
ssc04722	Neurotrophin signaling pathway	5/191	120/8891	0.115927	0.529668	0.504947	100626014/100515364/106505672/100155841/100155466	5
ssc04611	Platelet activation	5/191	122/8891	0.122002	0.540132	0.514922	100155970/503659/100155841/397483/100627308	5
ssc01212	Fatty acid metabolism	3/191	57/8891	0.123426	0.540132	0.514922	100523711/100312969/100135661	3
ssc04512	ECM-receptor interaction	4/191	89/8891	0.124332	0.540132	0.514922	100736655/733702/397483/100037284	4
ssc00980	Metabolism of xenobiotics by cytochrome P450	3/191	58/8891	0.128216	0.548019	0.522441	106510546/100622296/100514231	3
ssc00561	Glycerolipid metabolism	3/191	61/8891	0.14297	0.591987	0.564357	733685/100623089/100155979	3
ssc04213	Longevity regulating pathway - multiple species	3/191	61/8891	0.14297	0.591987	0.564357	100155970/100519789/397504	3
ssc04927	Cortisol synthesis and secretion	3/191	62/8891	0.14801	0.602436	0.574318	100737895/100155970/100154640	3
ssc01523	Antifolate resistance	2/191	32/8891	0.150041	0.602436	0.574318	396853/100513231	2
ssc00310	Lysine degradation	3/191	63/8891	0.153106	0.604077	0.575883	733685/100624924/100294702	3
ssc05205	Proteoglycans in cancer	7/191	206/8891	0.155008	0.604077	0.575883	100626014/396985/100525120/100155841/397483/100738655/100152754	7
ssc00410	beta-Alanine metabolism	2/191	33/8891	0.157578	0.605192	0.576946	100623700/733685	2
ssc05221	Acute myeloid leukemia	3/191	66/8891	0.168717	0.62972	0.600328	100037938/414912/613130	3
ssc05416	Viral myocarditis	3/191	66/8891	0.168717	0.62972	0.600328	100240724/595105/100037921	3
ssc05418	Fluid shear stress and atherosclerosis	5/191	139/8891	0.179164	0.659422	0.628644	100622296/100155841/397504/100152754/100514231	5
ssc04064	NF-kappa B signaling pathway	4/191	107/8891	0.197907	0.70339	0.670561	100037938/396985/100125555/100627308	4
ssc04261	Adrenergic signaling in cardiomyocytes	5/191	145/8891	0.201405	0.70339	0.670561	100626014/100155970/100625418/100155841/100524021	5
ssc04750	Inflammatory mediator regulation of TRP channels	4/191	109/8891	0.206797	0.70339	0.670561	100626014/100155970/396837/100155841	4
ssc04931	Insulin resistance	4/191	110/8891	0.211285	0.70339	0.670561	100515931/733702/397504/397553	4
ssc00513	Various types of N-glycan biosynthesis	2/191	40/8891	0.211952	0.70339	0.670561	396958/396919	2
ssc05033	Nicotine addiction	2/191	40/8891	0.211952	0.70339	0.670561	100526221/100517013	2
ssc01524	Platinum drug resistance	3/191	74/8891	0.212344	0.70339	0.670561	595105/100622296/100514231	3
ssc04622	RIG-I-like receptor signaling pathway	3/191	74/8891	0.212344	0.70339	0.670561	100217389/595105/100155841	3
ssc04721	Synaptic vesicle cycle	3/191	76/8891	0.223618	0.73159	0.697444	100144498/100526221/100517013	3
ssc05160	Hepatitis C	5/191	157/8891	0.248403	0.802767	0.765299	100302021/100625166/595105/100048946/397553	5
ssc04080	Neuroactive ligand-receptor interaction	10/191	363/8891	0.253931	0.809001	0.771242	396811/100736969/102166444/100621119/397372/387287/397126/396837/110257126/100521983	10
ssc04144	Endocytosis	7/191	241/8891	0.26102	0.809001	0.771242	414371/100154662/396659/396853/100157660/100622675/100623422	7
ssc00514	Other types of O-glycan biosynthesis	2/191	47/8891	0.267811	0.809001	0.771242	100515695/100624924	2
ssc04911	Insulin secretion	3/191	85/8891	0.275573	0.809001	0.771242	100626014/100155970/100144498	3
ssc04530	Tight junction	5/191	165/8891	0.281183	0.809001	0.771242	100516384/100302021/100625166/100524748/397504	5
ssc04146	Peroxisome	3/191	86/8891	0.281434	0.809001	0.771242	100521142/396859/733679	3
ssc04672	Intestinal immune network for IgA production	2/191	50/8891	0.291822	0.809001	0.771242	396659/100037921	2
ssc00910	Nitrogen metabolism	1/191	16/8891	0.293732	0.809001	0.771242	100511956	1
ssc04211	Longevity regulating pathway	3/191	89/8891	0.299078	0.809001	0.771242	100515364/100155970/397504	3
ssc00230	Purine metabolism	4/191	129/8891	0.300689	0.809001	0.771242	100155970/100738835/100625536/100736954	4
ssc04912	GnRH signaling pathway	3/191	90/8891	0.304975	0.809001	0.771242	100626014/100155970/100155841	3
ssc04728	Dopaminergic synapse	4/191	130/8891	0.305545	0.809001	0.771242	100626014/100155970/100037286/100155841	4
ssc04926	Relaxin signaling pathway	4/191	130/8891	0.305545	0.809001	0.771242	100155970/100518537/100155841/396859	4
ssc00600	Sphingolipid metabolism	2/191	53/8891	0.315732	0.809001	0.771242	396958/100521979	2
ssc00982	Drug metabolism - cytochrome P450	2/191	53/8891	0.315732	0.809001	0.771242	100622296/100514231	2
ssc05032	Morphine addiction	3/191	92/8891	0.316784	0.809001	0.771242	100155970/100738835/100517013	3
ssc05150	Staphylococcus aureus infection	3/191	92/8891	0.316784	0.809001	0.771242	396877/100037921/613130	3
ssc01522	Endocrine resistance	3/191	93/8891	0.322692	0.809001	0.771242	100518154/100155970/100155841	3
ssc05323	Rheumatoid arthritis	3/191	93/8891	0.322692	0.809001	0.771242	397414/100037921/396613	3
ssc05222	Small cell lung cancer	3/191	94/8891	0.328601	0.809001	0.771242	100736655/397483/396859	3
ssc05170	Human immunodeficiency virus 1 infection	6/191	219/8891	0.331094	0.809001	0.771242	100154469/414371/100217389/396659/595105/100155841	6
ssc04910	Insulin signaling pathway	4/191	136/8891	0.334831	0.809001	0.771242	100515931/397548/100515116/397504	4
ssc04024	cAMP signaling pathway	6/191	221/8891	0.338742	0.809001	0.771242	396811/100626014/100515364/100155970/100625418/397372	6
ssc04923	Regulation of lipolysis in adipocytes	2/191	56/8891	0.339459	0.809001	0.771242	396811/100155970	2
ssc04371	Apelin signaling pathway	4/191	138/8891	0.34463	0.809001	0.771242	100515364/100155970/396859/397504	4
ssc00480	Glutathione metabolism	2/191	57/8891	0.347315	0.809001	0.771242	100622296/100514231	2
ssc00220	Arginine biosynthesis	1/191	20/8891	0.352606	0.809001	0.771242	396859	1
ssc04062	Chemokine signaling pathway	5/191	182/8891	0.35311	0.809001	0.771242	100155970/414376/414371/396659/396613	5
ssc05204	Chemical carcinogenesis - DNA adducts	2/191	58/8891	0.35514	0.809001	0.771242	100622296/100514231	2
ssc04713	Circadian entrainment	3/191	99/8891	0.35811	0.809001	0.771242	100626014/100155970/100154640	3
ssc04916	Melanogenesis	3/191	99/8891	0.35811	0.809001	0.771242	100626014/100155970/100738655	3
ssc04972	Pancreatic secretion	3/191	99/8891	0.35811	0.809001	0.771242	100155970/100625418/397476	3
ssc05208	Chemical carcinogenesis - reactive oxygen species	6/191	227/8891	0.361794	0.809001	0.771242	497236/100525120/100523323/100622296/100155841/100514231	6
ssc04140	Autophagy - animal	4/191	142/8891	0.364244	0.809001	0.771242	100153821/100511396/100156654/397504	4
ssc04060	Cytokine-cytokine receptor interaction	7/191	271/8891	0.364253	0.809001	0.771242	100622457/574055/414376/414371/396659/396613/100518723	7
ssc00430	Taurine and hypotaurine metabolism	1/191	21/8891	0.366545	0.809001	0.771242	100623700	1
ssc01240	Biosynthesis of cofactors	4/191	143/8891	0.369146	0.809001	0.771242	100157319/102168145/733685/100217381	4
ssc04922	Glucagon signaling pathway	3/191	101/8891	0.369873	0.809001	0.771242	100626014/397548/397504	3
ssc05134	Legionellosis	2/191	61/8891	0.378408	0.809001	0.771242	100037938/595105	2
ssc00340	Histidine metabolism	1/191	22/8891	0.380185	0.809001	0.771242	733685	1
ssc04964	Proximal tubule bicarbonate reclamation	1/191	22/8891	0.380185	0.809001	0.771242	100511956	1
ssc04625	C-type lectin receptor signaling pathway	3/191	105/8891	0.393276	0.809001	0.771242	100154469/595105/100155841	3
ssc04928	Parathyroid hormone synthesis, secretion and action	3/191	105/8891	0.393276	0.809001	0.771242	396628/100155970/100622162	3
ssc04723	Retrograde endocannabinoid signaling	4/191	149/8891	0.398493	0.809001	0.771242	100155970/100155841/100526221/100517013	4
ssc04623	Cytosolic DNA-sensing pathway	2/191	64/8891	0.401322	0.809001	0.771242	100217389/396613	2
ssc00053	Ascorbate and aldarate metabolism	1/191	24/8891	0.406595	0.809001	0.771242	733685	1
ssc05165	Human papillomavirus infection	8/191	328/8891	0.408297	0.809001	0.771242	100516384/100152404/100515666/595105/100736655/397483/100738655/100037284	8
ssc04720	Long-term potentiation	2/191	65/8891	0.408874	0.809001	0.771242	100626014/100515364	2
ssc00983	Drug metabolism - other enzymes	2/191	66/8891	0.416379	0.809001	0.771242	100622296/100514231	2
ssc04664	Fc epsilon RI signaling pathway	2/191	66/8891	0.416379	0.809001	0.771242	100155841/100627308	2
ssc04150	mTOR signaling pathway	4/191	153/8891	0.417942	0.809001	0.771242	100153821/100738655/100156654/397504	4
ssc04668	TNF signaling pathway	3/191	110/8891	0.422209	0.809001	0.771242	595105/100155841/396613	3
ssc00830	Retinol metabolism	2/191	67/8891	0.423836	0.809001	0.771242	100157319/106510546	2
ssc05321	Inflammatory bowel disease	2/191	67/8891	0.423836	0.809001	0.771242	100037921/100518723	2
ssc04659	Th17 cell differentiation	3/191	111/8891	0.427942	0.809001	0.771242	100155841/100037921/100518723	3
ssc04510	Focal adhesion	5/191	200/8891	0.430107	0.809001	0.771242	100736655/100525120/100519360/397483/100037284	5
ssc01200	Carbon metabolism	3/191	112/8891	0.433656	0.809001	0.771242	397538/100524659/100622411	3
ssc04724	Glutamatergic synapse	3/191	113/8891	0.439349	0.809001	0.771242	100621119/100155970/100526221	3
ssc04725	Cholinergic synapse	3/191	113/8891	0.439349	0.809001	0.771242	100626014/100515364/100155970	3
ssc04932	Non-alcoholic fatty liver disease	4/191	158/8891	0.44205	0.809001	0.771242	595105/100155841/397504/397553	4
ssc05214	Glioma	2/191	70/8891	0.445907	0.809001	0.771242	100626014/100515364	2
ssc04392	Hippo signaling pathway - multiple species	1/191	28/8891	0.456104	0.809001	0.771242	100152580	1
ssc01230	Biosynthesis of amino acids	2/191	72/8891	0.460359	0.809001	0.771242	100622411/100217381	2
ssc04920	Adipocytokine signaling pathway	2/191	72/8891	0.460359	0.809001	0.771242	733702/397504	2
ssc05132	Salmonella infection	6/191	253/8891	0.461766	0.809001	0.771242	397085/100037938/595105/100519360/100125555/100155841	6
ssc05164	Influenza A	4/191	163/8891	0.465861	0.809001	0.771242	595105/100048946/100037921/396613	4
ssc05225	Hepatocellular carcinoma	4/191	163/8891	0.465861	0.809001	0.771242	100525120/100622296/100738655/100514231	4
ssc04935	Growth hormone synthesis, secretion and action	3/191	118/8891	0.467475	0.809001	0.771242	100155970/397372/100155841	3
ssc04115	p53 signaling pathway	2/191	73/8891	0.467502	0.809001	0.771242	595105/110260204	2
ssc00030	Pentose phosphate pathway	1/191	29/8891	0.467825	0.809001	0.771242	100622411	1
ssc00601	Glycosphingolipid biosynthesis - lacto and neolacto series	1/191	29/8891	0.467825	0.809001	0.771242	397138	1
ssc04151	PI3K-Akt signaling pathway	8/191	347/8891	0.470669	0.809001	0.771242	100153821/100736655/100525120/100515047/397483/100157757/397504/100037284	8
ssc04971	Gastric acid secretion	2/191	74/8891	0.47459	0.809001	0.771242	100626014/100155970	2
ssc04114	Oocyte meiosis	3/191	120/8891	0.478553	0.809001	0.771242	100626014/100155970/100155841	3
ssc05310	Asthma	1/191	30/8891	0.479295	0.809001	0.771242	100037921	1
ssc04152	AMPK signaling pathway	3/191	122/8891	0.489523	0.817531	0.779375	733702/100135661/397504	3
ssc00790	Folate biosynthesis	1/191	31/8891	0.490519	0.817531	0.779375	102168145	1
ssc04810	Regulation of actin cytoskeleton	5/191	217/8891	0.501109	0.825454	0.786927	100524748/396659/100519360/397483/100037284	5
ssc00051	Fructose and mannose metabolism	1/191	32/8891	0.501502	0.825454	0.786927	100513664	1
ssc04610	Complement and coagulation cascades	2/191	79/8891	0.509159	0.832884	0.79401	396877/396985	2
ssc04215	Apoptosis - multiple species	1/191	35/8891	0.533058	0.861851	0.821626	595105	1
ssc04613	Neutrophil extracellular trap formation	4/191	178/8891	0.534879	0.861851	0.821626	100127153/100155841/100152055/613130	4
ssc00760	Nicotinate and nicotinamide metabolism	1/191	36/8891	0.543129	0.861851	0.821626	595123	1
ssc00860	Porphyrin metabolism	1/191	36/8891	0.543129	0.861851	0.821626	100625356	1
ssc05340	Primary immunodeficiency	1/191	36/8891	0.543129	0.861851	0.821626	100627308	1
ssc04540	Gap junction	2/191	85/8891	0.548644	0.86542	0.825028	100155970/396837	2
ssc04960	Aldosterone-regulated sodium reabsorption	1/191	37/8891	0.552983	0.867104	0.826634	100620970	1
ssc01250	Biosynthesis of nucleotide sugars	1/191	38/8891	0.562627	0.868763	0.828215	100513664	1
ssc05202	Transcriptional misregulation in cancer	4/191	185/8891	0.565557	0.868763	0.828215	100037938/414912/396985/613130	4
ssc04270	Vascular smooth muscle contraction	3/191	137/8891	0.56793	0.868763	0.828215	100155970/100524748/397401	3
ssc05332	Graft-versus-host disease	1/191	39/8891	0.572063	0.868763	0.828215	100037921	1
ssc04657	IL-17 signaling pathway	2/191	89/8891	0.573711	0.868763	0.828215	595105/100155841	2
ssc04970	Salivary secretion	2/191	89/8891	0.573711	0.868763	0.828215	100155970/100625418	2
ssc04727	GABAergic synapse	2/191	91/8891	0.585863	0.872423	0.831704	100155970/100517013	2
ssc04914	Progesterone-mediated oocyte maturation	2/191	92/8891	0.591842	0.872423	0.831704	100155970/100155841	2
ssc04010	MAPK signaling pathway	6/191	289/8891	0.592294	0.872423	0.831704	100516199/100037938/100525120/100155841/100154640/100524021	6
ssc04550	Signaling pathways regulating pluripotency of stem cells	3/191	143/8891	0.597171	0.872423	0.831704	100623612/100155841/100738655	3
ssc04658	Th1 and Th2 cell differentiation	2/191	93/8891	0.597757	0.872423	0.831704	100155841/100037921	2
ssc00260	Glycine, serine and threonine metabolism	1/191	42/8891	0.599173	0.872423	0.831704	100126844	1
ssc05330	Allograft rejection	1/191	42/8891	0.599173	0.872423	0.831704	100037921	1
ssc00071	Fatty acid degradation	1/191	43/8891	0.607825	0.8754	0.834542	733685	1
ssc04962	Vasopressin-regulated water reabsorption	1/191	43/8891	0.607825	0.8754	0.834542	100155466	1
ssc05167	Kaposi sarcoma-associated herpesvirus infection	4/191	196/8891	0.61145	0.875861	0.834981	100154469/414371/595105/100155841	4
ssc04975	Fat digestion and absorption	1/191	44/8891	0.616291	0.878048	0.837067	733702	1
ssc04072	Phospholipase D signaling pathway	3/191	149/8891	0.625102	0.885666	0.844329	100621119/100155970/397126	3
ssc05207	Chemical carcinogenesis - receptor activation	4/191	202/8891	0.6352	0.885666	0.844329	396628/100155970/100622296/100514231	4
ssc00380	Tryptophan metabolism	1/191	47/8891	0.640613	0.885666	0.844329	733685	1
ssc00565	Ether lipid metabolism	1/191	47/8891	0.640613	0.885666	0.844329	396593	1
ssc04933	AGE-RAGE signaling pathway in diabetic complications	2/191	101/8891	0.642775	0.885666	0.844329	100523323/100155841	2
ssc05415	Diabetic cardiomyopathy	4/191	205/8891	0.646721	0.885666	0.844329	100626014/733702/100155841/100152055	4
ssc04940	Type I diabetes mellitus	1/191	48/8891	0.648374	0.885666	0.844329	100037921	1
ssc05030	Cocaine addiction	1/191	48/8891	0.648374	0.885666	0.844329	100155970	1
ssc05169	Epstein-Barr virus infection	4/191	209/8891	0.661709	0.896945	0.855081	595105/100155841/100037921/100627308	4
ssc00510	N-Glycan biosynthesis	1/191	50/8891	0.6634	0.896945	0.855081	396919	1
ssc00280	Valine, leucine and isoleucine degradation	1/191	52/8891	0.677788	0.90335	0.861188	733685	1
ssc04015	Rap1 signaling pathway	4/191	214/8891	0.679835	0.90335	0.861188	100155970/100525120/100515047/100155841	4
ssc04066	HIF-1 signaling pathway	2/191	109/8891	0.683748	0.90335	0.861188	100626014/396859	2
ssc00270	Cysteine and methionine metabolism	1/191	53/8891	0.684751	0.90335	0.861188	100217381	1
ssc05012	Parkinson disease	5/191	268/8891	0.687782	0.90335	0.861188	100626014/100155970/780403/100523220/100625755	5
ssc04650	Natural killer cell mediated cytotoxicity	2/191	110/8891	0.688591	0.90335	0.861188	397405/100511130	2
ssc05022	Pathways of neurodegeneration - multiple diseases	9/191	474/8891	0.69643	0.905881	0.8636	100626014/100157866/595105/100523323/100155841/780403/396859/100738655/100523220	9
ssc04022	cGMP-PKG signaling pathway	3/191	167/8891	0.700776	0.905881	0.8636	100154469/100155970/100625418	3
ssc05161	Hepatitis B	3/191	167/8891	0.700776	0.905881	0.8636	100154469/595105/100155841	3
ssc04913	Ovarian steroidogenesis	1/191	56/8891	0.704753	0.906478	0.864169	100155970	1
ssc04370	VEGF signaling pathway	1/191	57/8891	0.711136	0.906478	0.864169	100155841	1
ssc05166	Human T-cell leukemia virus 1 infection	4/191	225/8891	0.71731	0.906478	0.864169	100154469/100155970/414912/100037921	4
ssc04330	Notch signaling pathway	1/191	59/8891	0.723493	0.906478	0.864169	100152404	1
ssc05320	Autoimmune thyroid disease	1/191	59/8891	0.723493	0.906478	0.864169	100037921	1
ssc04726	Serotonergic synapse	2/191	118/8891	0.725182	0.906478	0.864169	100155970/396837	2
ssc05322	Systemic lupus erythematosus	2/191	118/8891	0.725182	0.906478	0.864169	100037921/613130	2
ssc00010	Glycolysis / Gluconeogenesis	1/191	62/8891	0.741048	0.916029	0.873275	733685	1
ssc00140	Steroid hormone biosynthesis	1/191	62/8891	0.741048	0.916029	0.873275	100520813	1
ssc04612	Antigen processing and presentation	1/191	63/8891	0.74665	0.916029	0.873275	100037921	1
ssc05217	Basal cell carcinoma	1/191	63/8891	0.74665	0.916029	0.873275	100738655	1
ssc04929	GnRH secretion	1/191	64/8891	0.752132	0.918502	0.875633	100154640	1
ssc05230	Central carbon metabolism in cancer	1/191	67/8891	0.767878	0.919136	0.876237	641348	1
ssc05211	Renal cell carcinoma	1/191	68/8891	0.772903	0.919136	0.876237	100525120	1
ssc05168	Herpes simplex virus 1 infection	6/191	352/8891	0.773747	0.919136	0.876237	100525345/100217389/595105/100048946/100037921/396613	6
ssc04924	Renin secretion	1/191	69/8891	0.777819	0.919136	0.876237	100155970	1
ssc05218	Melanoma	1/191	69/8891	0.777819	0.919136	0.876237	100525120	1
ssc05223	Non-small cell lung cancer	1/191	70/8891	0.782629	0.919136	0.876237	100525120	1
ssc05203	Viral carcinogenesis	3/191	192/8891	0.785924	0.919136	0.876237	414371/595105/100155974	3
ssc00562	Inositol phosphate metabolism	1/191	71/8891	0.787336	0.919136	0.876237	100623323	1
ssc04520	Adherens junction	1/191	71/8891	0.787336	0.919136	0.876237	100523918	1
ssc04917	Prolactin signaling pathway	1/191	71/8891	0.787336	0.919136	0.876237	100155841	1
ssc04210	Apoptosis	2/191	136/8891	0.794413	0.921653	0.878636	100141405/595105	2
ssc04918	Thyroid hormone synthesis	1/191	73/8891	0.796447	0.921653	0.878636	100155970	1
ssc00590	Arachidonic acid metabolism	1/191	76/8891	0.809391	0.932559	0.889034	654407	1
ssc04662	B cell receptor signaling pathway	1/191	77/8891	0.813521	0.93326	0.889702	100627308	1
ssc01521	EGFR tyrosine kinase inhibitor resistance	1/191	78/8891	0.817562	0.933853	0.890267	100525120	1
ssc05224	Breast cancer	2/191	145/8891	0.822915	0.935933	0.89225	100152404/100738655	2
ssc05226	Gastric cancer	2/191	149/8891	0.834411	0.936573	0.89286	100525120/100738655	2
ssc04012	ErbB signaling pathway	1/191	84/8891	0.840043	0.936573	0.89286	100626014	1
ssc05020	Prion disease	4/191	273/8891	0.843475	0.936573	0.89286	100737392/100155841/100152055/396613	4
ssc04218	Cellular senescence	2/191	154/8891	0.847836	0.936573	0.89286	100154469/100155841	2
ssc04260	Cardiac muscle contraction	1/191	87/8891	0.850227	0.936573	0.89286	100524021	1
ssc04390	Hippo signaling pathway	2/191	155/8891	0.8504	0.936573	0.89286	100516384/100738655	2
ssc04217	Necroptosis	2/191	157/8891	0.855411	0.936573	0.89286	100626014/595105	2
ssc04630	JAK-STAT signaling pathway	2/191	163/8891	0.869542	0.936573	0.89286	100622457/100518723	2
ssc04350	TGF-beta signaling pathway	1/191	94/8891	0.871551	0.936573	0.89286	100620350	1
ssc04666	Fc gamma R-mediated phagocytosis	1/191	94/8891	0.871551	0.936573	0.89286	613130	1
ssc04070	Phosphatidylinositol signaling system	1/191	95/8891	0.87434	0.936573	0.89286	100623323	1
ssc05235	PD-L1 expression and PD-1 checkpoint pathway in cancer	1/191	95/8891	0.87434	0.936573	0.89286	100155841	1
ssc05215	Prostate cancer	1/191	96/8891	0.877068	0.936573	0.89286	396985	1
ssc04141	Protein processing in endoplasmic reticulum	2/191	167/8891	0.87825	0.936573	0.89286	100519789/396919	2
ssc00564	Glycerophospholipid metabolism	1/191	97/8891	0.879738	0.936573	0.89286	100623089	1
ssc04714	Thermogenesis	3/191	232/8891	0.880025	0.936573	0.89286	100155970/100155841/397504	3
ssc05034	Alcoholism	2/191	171/8891	0.886421	0.938332	0.894537	100515364/100155970	2
ssc04014	Ras signaling pathway	3/191	237/8891	0.88876	0.938332	0.894537	100516199/100525120/733705	3
ssc04660	T cell receptor signaling pathway	1/191	108/8891	0.905558	0.952273	0.907827	100155841	1
ssc05171	Coronavirus disease - COVID-19	3/191	251/8891	0.910282	0.953457	0.908956	100217389/396877/100155841	3
ssc05010	Alzheimer disease	5/191	384/8891	0.920683	0.958916	0.914161	595105/100523323/396859/100738655/100625755	5
ssc04071	Sphingolipid signaling pathway	1/191	118/8891	0.924207	0.958916	0.914161	100155841	1
ssc04919	Thyroid hormone signaling pathway	1/191	120/8891	0.927471	0.958916	0.914161	100524586	1
ssc05206	MicroRNAs in cancer	3/191	267/8891	0.930226	0.958916	0.914161	100519638/100153821/396985	3
ssc04110	Cell cycle	1/191	124/8891	0.933587	0.958916	0.914161	110259225	1
ssc04915	Estrogen signaling pathway	1/191	133/8891	0.945535	0.966411	0.921305	100155970	1
ssc00190	Oxidative phosphorylation	1/191	137/8891	0.950133	0.966411	0.921305	100521921	1
ssc05135	Yersinia infection	1/191	144/8891	0.957271	0.966411	0.921305	100155841	1
ssc05017	Spinocerebellar ataxia	1/191	146/8891	0.959117	0.966411	0.921305	100155974	1
ssc05162	Measles	1/191	146/8891	0.959117	0.966411	0.921305	595105	1
ssc05016	Huntington disease	3/191	308/8891	0.96425	0.967903	0.922728	100157866/100037274/595105	3
ssc05014	Amyotrophic lateral sclerosis	3/191	364/8891	0.986326	0.986326	0.940291	100157866/100155841/396859	3
