# Supplementary material for: Integrated Analysis of DNA Methylation and Gene Expression in Porcine Placental Development
Source: Int J Mol Sci. 2023 Mar 8;24(6):5169. doi: 10.3390/ijms24065169 (PMC10049215; doi:10.3390/ijms24065169)
Supplement: Supplementary file 1 [file ijms-24-05169-s001.zip › Supplementary Table S4. The differential methylation regions identified across three stages.xlsx]

## Sheet: P28VSP21_hyper
Supplementary Table S4. The differential methylation regions identified across three stages.
Chromosome	Start	End
1	1348001	1349000
1	2276001	2277000
1	3578001	3579000
1	3699001	3700000
1	3745001	3746000
1	3779001	3780000
1	3819001	3820000
1	3831001	3832000
1	3859001	3860000
1	3860001	3861000
1	3882001	3883000
1	4018001	4019000
1	4114001	4115000
1	4320001	4321000
1	4416001	4417000
1	4421001	4422000
1	4440001	4441000
1	4451001	4452000
1	4648001	4649000
1	4664001	4665000
1	4762001	4763000
1	5337001	5338000
1	5480001	5481000
1	5640001	5641000
1	5667001	5668000
1	5682001	5683000
1	5708001	5709000
1	5768001	5769000
1	5887001	5888000
1	6032001	6033000
1	6112001	6113000
1	6205001	6206000
1	6258001	6259000
1	6282001
1	6350001	6351000
1	6437001	6438000
1	6504001	6505000
1	6777001	6778000
1	7523001	7524000
1	7777001	7778000
1	8556001	8557000
1	9277001	9278000
1	9313001	9314000
1	9576001	9577000
1	9729001	9730000
1	10456001	10457000
1	10761001	10762000
1	10951001	10952000
1	10967001	10968000
1	11084001	11085000
1	11358001	11359000
1	12185001	12186000
1	12658001	12659000
1	12760001	12761000
1	12874001	12875000
1	13087001	13088000
1	13128001	13129000
1	13215001	13216000
1	13246001	13247000
1	13268001	13269000
1	13294001	13295000
1	13447001	13448000
1	13492001	13493000
1	13587001	13588000
1	13728001	13729000
1	13729001	13730000
1	13917001	13918000
1	13922001	13923000
1	13956001	13957000
1	14039001	14040000
1	14055001	14056000
1	15074001	15075000
1	15334001	15335000
1	15829001	15830000
1	15993001	15994000
1	16143001	16144000
1	16268001	16269000
1	16345001	16346000
1	16353001	16354000
1	16411001	16412000
1	16413001	16414000
1	16480001	16481000
1	16552001	16553000
1	17014001	17015000
1	17080001	17081000
1	17238001	17239000
1	17278001	17279000
1	17582001	17583000
1	17760001	17761000
1	18165001	18166000
1	18252001	18253000
1	18258001	18259000
1	18344001	18345000
1	18658001	18659000
1	18693001	18694000
1	18775001	18776000
1	18816001	18817000
1	19238001	19239000
1	19280001	19281000
1	19439001	19440000
1	19591001	19592000
1	19763001	19764000
1	19811001	19812000
1	20089001	20090000
1	20138001	20139000
1	20312001	20313000
1	20411001	20412000
1	20418001	20419000
1	20422001	20423000
1	20423001	20424000
1	20509001	20510000
1	20556001	20557000
1	20658001	20659000
1	20827001	20828000
1	20854001	20855000
1	21091001	21092000
1	21106001	21107000
1	21122001	21123000
1	21216001	21217000
1	21225001	21226000
1	21386001	21387000
1	21434001	21435000
1	21607001	21608000
1	21797001	21798000
1	21868001	21869000
1	22078001	22079000
1	22174001	22175000
1	22229001	22230000
1	22261001	22262000
1	22446001	22447000
1	22578001	22579000
1	22648001	22649000
1	22729001	22730000
1	22744001	22745000
1	22754001	22755000
1	22755001	22756000
1	23094001	23095000
1	23143001	23144000
1	23259001	23260000
1	23270001	23271000
1	23292001	23293000
1	23820001	23821000
1	23991001	23992000
1	24207001	24208000
1	24364001	24365000
1	24594001	24595000
1	24647001	24648000
1	24699001	24700000
1	24770001	24771000
1	24786001	24787000
1	24858001	24859000
1	25162001	25163000
1	25410001	25411000
1	25506001	25507000
1	25512001	25513000
1	25657001	25658000
1	25960001	25961000
1	26292001	26293000
1	26551001	26552000
1	26596001	26597000
1	26692001	26693000
1	27311001	27312000
1	27312001	27313000
1	27560001	27561000
1	27611001	27612000
1	27760001	27761000
1	27785001	27786000
1	27788001	27789000
1	27867001	27868000
1	27927001	27928000
1	27989001	27990000
1	28212001	28213000
1	28244001	28245000
1	28399001	28400000
1	28422001	28423000
1	28810001	28811000
1	29012001	29013000
1	29013001	29014000
1	29022001	29023000
1	29409001	29410000
1	29539001	29540000
1	29573001	29574000
1	29648001	29649000
1	29994001	29995000
1	30009001	30010000
1	30060001	30061000
1	30147001	30148000
1	30255001	30256000
1	30536001	30537000
1	31176001	31177000
1	31526001	31527000
1	31527001	31528000
1	31530001	31531000
1	31826001	31827000
1	32728001	32729000
1	32744001	32745000
1	33483001	33484000
1	33519001	33520000
1	33664001	33665000
1	33836001	33837000
1	34140001	34141000
1	34143001	34144000
1	34314001	34315000
1	34837001	34838000
1	34858001	34859000
1	35044001	35045000
1	35063001	35064000
1	36723001	36724000
1	36893001	36894000
1	38041001	38042000
1	38151001	38152000
1	38487001	38488000
1	38571001	38572000
1	38573001	38574000
1	38609001	38610000
1	38610001	38611000
1	38818001	38819000
1	38947001	38948000
1	38955001	38956000
1	38959001	38960000
1	39022001	39023000
1	39127001	39128000
1	39267001	39268000
1	39344001	39345000
1	39434001	39435000
1	39674001	39675000
1	39772001	39773000
1	39881001	39882000
1	40040001	40041000
1	40065001	40066000
1	40117001	40118000
1	40124001	40125000
1	40478001	40479000
1	40554001	40555000
1	40613001	40614000
1	40658001	40659000
1	40926001	40927000
1	41082001	41083000
1	41186001	41187000
1	41215001	41216000
1	41227001	41228000
1	41249001	41250000
1	41258001	41259000
1	41287001	41288000
1	41319001	41320000
1	41609001	41610000
1	41924001	41925000
1	42004001	42005000
1	42272001	42273000
1	42418001	42419000
1	42722001	42723000
1	42872001	42873000
1	42927001	42928000
1	42992001	42993000
1	43167001	43168000
1	43176001	43177000
1	43185001	43186000
1	43368001	43369000
1	43372001	43373000
1	43495001	43496000
1	43766001	43767000
1	44192001	44193000
1	44259001	44260000
1	44262001	44263000
1	44403001	44404000
1	44427001	44428000
1	44569001	44570000
1	44570001	44571000
1	44666001	44667000
1	44847001	44848000
1	44962001	44963000
1	44987001	44988000
1	45044001	45045000
1	45046001	45047000
1	45048001	45049000
1	45271001	45272000
1	45281001	45282000
1	45517001	45518000
1	45680001	45681000
1	46154001	46155000
1	46191001	46192000
1	46414001	46415000
1	46629001	46630000
1	46654001	46655000
1	46692001	46693000
1	46693001	46694000
1	47017001	47018000
1	47583001	47584000
1	47611001	47612000
1	47702001	47703000
1	47981001	47982000
1	49165001	49166000
1	49237001	49238000
1	49445001	49446000
1	49854001	49855000
1	49995001	49996000
1	50009001	50010000
1	50745001	50746000
1	51086001	51087000
1	51088001	51089000
1	51165001	51166000
1	51239001	51240000
1	51302001	51303000
1	51488001	51489000
1	51580001	51581000
1	51592001	51593000
1	51601001	51602000
1	51613001	51614000
1	51614001	51615000
1	51849001	51850000
1	52019001	52020000
1	52078001	52079000
1	52202001	52203000
1	52226001	52227000
1	52829001	52830000
1	53208001	53209000
1	53351001	53352000
1	53352001	53353000
1	53376001	53377000
1	53379001	53380000
1	53632001	53633000
1	53676001	53677000
1	53690001	53691000
1	53758001	53759000
1	53770001	53771000
1	53786001	53787000
1	53931001	53932000
1	54173001	54174000
1	54266001	54267000
1	54469001	54470000
1	54831001	54832000
1	54832001	54833000
1	54850001	54851000
1	54975001	54976000
1	55030001	55031000
1	55042001	55043000
1	55054001	55055000
1	55057001	55058000
1	55258001	55259000
1	55279001	55280000
1	55339001	55340000
1	55352001	55353000
1	55499001	55500000
1	55601001	55602000
1	55639001	55640000
1	55647001	55648000
1	55662001	55663000
1	55676001	55677000
1	55692001	55693000
1	55737001	55738000
1	55744001	55745000
1	55750001	55751000
1	55869001	55870000
1	55902001	55903000
1	55907001	55908000
1	55965001	55966000
1	55979001	55980000
1	56095001	56096000
1	56284001	56285000
1	56294001	56295000
1	56308001	56309000
1	56309001	56310000
1	56477001	56478000
1	56512001	56513000
1	56514001	56515000
1	56525001	56526000
1	56921001	56922000
1	57041001	57042000
1	57065001	57066000
1	57111001	57112000
1	57256001	57257000
1	57359001	57360000
1	57560001	57561000
1	57586001	57587000
1	57813001	57814000
1	57849001	57850000
1	58066001	58067000
1	58067001	58068000
1	58122001	58123000
1	58146001	58147000
1	58404001	58405000
1	58463001	58464000
1	58470001	58471000
1	58487001	58488000
1	58588001	58589000
1	58811001	58812000
1	59004001	59005000
1	59111001	59112000
1	59520001	59521000
1	59609001	59610000
1	59908001	59909000
1	59959001	59960000
1	60027001	60028000
1	60189001	60190000
1	60468001	60469000
1	60704001	60705000
1	61028001	61029000
1	61134001	61135000
1	61251001	61252000
1	61283001	61284000
1	61345001	61346000
1	61632001	61633000
1	61778001	61779000
1	61780001	61781000
1	61850001	61851000
1	61879001	61880000
1	61887001	61888000
1	61888001	61889000
1	61890001	61891000
1	61897001	61898000
1	61898001	61899000
1	61957001	61958000
1	61973001	61974000
1	62001001	62002000
1	62031001	62032000
1	62120001	62121000
1	62489001	62490000
1	62509001	62510000
1	62546001	62547000
1	62705001	62706000
1	62753001	62754000
1	62760001	62761000
1	62769001	62770000
1	62808001	62809000
1	62900001	62901000
1	62904001	62905000
1	62921001	62922000
1	62936001	62937000
1	62939001	62940000
1	63022001	63023000
1	63048001	63049000
1	63071001	63072000
1	63084001	63085000
1	63095001	63096000
1	63106001	63107000
1	63114001	63115000
1	63170001	63171000
1	63186001	63187000
1	63229001	63230000
1	63279001	63280000
1	63281001	63282000
1	63305001	63306000
1	63819001	63820000
1	63860001	63861000
1	63931001	63932000
1	63998001	63999000
1	64002001	64003000
1	64012001	64013000
1	64013001	64014000
1	64154001	64155000
1	64161001	64162000
1	64164001	64165000
1	64184001	64185000
1	64194001	64195000
1	64203001	64204000
1	64273001	64274000
1	64355001	64356000
1	64358001	64359000
1	64484001	64485000
1	64515001	64516000
1	64598001	64599000
1	64779001	64780000
1	65067001	65068000
1	65119001	65120000
1	65120001	65121000
1	65212001	65213000
1	65884001	65885000
1	66089001	66090000
1	67250001	67251000
1	67666001	67667000
1	67668001	67669000
1	67674001	67675000
1	67718001	67719000
1	68425001	68426000
1	68758001	68759000
1	68816001	68817000
1	68826001	68827000
1	68906001	68907000
1	69008001	69009000
1	69134001	69135000
1	69152001	69153000
1	69173001	69174000
1	69183001	69184000
1	69225001	69226000
1	69300001	69301000
1	69452001	69453000
1	69749001	69750000
1	69864001	69865000
1	69975001	69976000
1	69977001	69978000
1	70240001	70241000
1	70245001	70246000
1	70270001	70271000
1	70525001	70526000
1	70637001	70638000
1	70993001	70994000
1	71005001	71006000
1	71036001	71037000
1	71152001	71153000
1	71604001	71605000
1	71707001	71708000
1	71947001	71948000
1	72062001	72063000
1	72374001	72375000
1	72378001	72379000
1	72449001	72450000
1	72681001	72682000
1	72886001	72887000
1	73165001	73166000
1	73303001	73304000
1	73389001	73390000
1	74023001	74024000
1	74142001	74143000
1	74152001	74153000
1	74673001	74674000
1	75072001	75073000
1	75586001	75587000
1	75674001	75675000
1	75675001	75676000
1	75709001	75710000
1	75763001	75764000
1	75765001	75766000
1	75767001	75768000
1	75798001	75799000
1	76426001	76427000
1	76437001	76438000
1	76487001	76488000
1	76546001	76547000
1	76565001	76566000
1	76580001	76581000
1	76830001	76831000
1	78315001	78316000
1	78438001	78439000
1	78453001	78454000
1	78554001	78555000
1	78864001	78865000
1	78874001	78875000
1	79107001	79108000
1	79450001	79451000
1	79861001	79862000
1	81079001	81080000
1	81791001	81792000
1	81831001	81832000
1	82193001	82194000
1	86977001	86978000
1	87691001	87692000
1	87712001	87713000
1	87890001	87891000
1	88321001	88322000
1	88568001	88569000
1	88930001	88931000
1	89382001	89383000
1	89738001	89739000
1	90655001	90656000
1	91401001	91402000
1	91449001	91450000
1	92117001	92118000
1	92363001	92364000
1	93812001	93813000
1	93872001	93873000
1	94432001	94433000
1	95609001	95610000
1	95931001	95932000
1	96097001	96098000
1	96439001	96440000
1	97217001	97218000
1	97948001	97949000
1	98692001	98693000
1	99148001	99149000
1	99454001	99455000
1	99534001	99535000
1	99692001	99693000
1	99916001	99917000
1	100096001	100097000
1	101898001	101899000
1	103664001	103665000
1	106461001	106462000
1	107514001	107515000
1	107991001	107992000
1	108458001	108459000
1	109018001	109019000
1	109305001	109306000
1	109993001	109994000
1	110624001	110625000
1	110944001	110945000
1	110946001	110947000
1	112248001	112249000
1	112292001	112293000
1	112435001	112436000
1	112517001	112518000
1	113107001	113108000
1	113149001	113150000
1	113157001	113158000
1	113332001	113333000
1	113424001	113425000
1	113533001	113534000
1	114251001	114252000
1	114317001	114318000
1	114950001	114951000
1	115173001	115174000
1	115736001	115737000
1	116099001	116100000
1	116753001	116754000
1	116886001	116887000
1	116887001	116888000
1	116922001	116923000
1	117123001	117124000
1	117305001	117306000
1	118446001	118447000
1	119930001	119931000
1	120673001	120674000
1	121064001	121065000
1	121483001	121484000
1	121733001	121734000
1	122106001	122107000
1	122596001	122597000
1	123340001	123341000
1	123368001	123369000
1	124354001	124355000
1	124381001	124382000
1	124690001	124691000
1	124874001	124875000
1	125118001	125119000
1	125279001	125280000
1	125570001	125571000
1	125617001	125618000
1	125962001	125963000
1	126309001	126310000
1	126327001	126328000
1	126596001	126597000
1	126606001	126607000
1	126949001	126950000
1	127023001	127024000
1	127098001	127099000
1	127132001	127133000
1	127292001	127293000
1	127984001	127985000
1	127989001	127990000
1	128045001	128046000
1	128870001	128871000
1	130795001	130796000
1	132059001	132060000
1	134474001	134475000
1	134828001	134829000
1	135012001	135013000
1	135015001	135016000
1	135029001	135030000
1	135232001	135233000
1	137177001	137178000
1	137324001	137325000
1	137446001	137447000
1	138055001	138056000
1	138118001	138119000
1	138554001	138555000
1	138885001	138886000
1	139089001	139090000
1	139094001	139095000
1	139102001	139103000
1	139103001	139104000
1	140291001	140292000
1	140816001	140817000
1	141213001	141214000
1	141308001	141309000
1	142992001	142993000
1	143861001	143862000
1	143872001	143873000
1	144009001	144010000
1	144679001	144680000
1	145404001	145405000
1	145449001	145450000
1	147117001	147118000
1	147373001	147374000
1	148612001	148613000
1	149981001	149982000
1	149986001	149987000
1	150090001	150091000
1	151548001	151549000
1	151550001	151551000
1	151610001	151611000
1	151835001	151836000
1	152060001	152061000
1	152784001	152785000
1	153170001	153171000
1	153399001	153400000
1	153513001	153514000
1	153847001	153848000
1	153875001	153876000
1	154088001	154089000
1	154957001	154958000
1	156251001	156252000
1	157270001	157271000
1	159285001	159286000
1	159336001	159337000
1	159359001	159360000
1	159413001	159414000
1	162521001	162522000
1	162825001	162826000
1	163609001	163610000
1	164212001	164213000
1	164904001	164905000
1	165314001	165315000
1	165577001	165578000
1	166186001	166187000
1	166346001	166347000
1	166384001	166385000
1	167793001	167794000
1	168427001	168428000
1	168440001	168441000
1	170125001	170126000
1	170851001	170852000
1	171107001	171108000
1	172138001	172139000
1	172182001	172183000
1	172190001	172191000
1	172344001	172345000
1	172572001	172573000
1	172694001	172695000
1	172820001	172821000
1	172822001	172823000
1	172976001	172977000
1	172982001	172983000
1	173334001	173335000
1	173473001	173474000
1	173490001	173491000
1	173826001	173827000
1	173869001	173870000
1	174114001	174115000
1	174188001	174189000
1	174293001	174294000
1	174302001	174303000
1	174399001	174400000
1	174551001	174552000
1	174552001	174553000
1	174770001	174771000
1	174818001	174819000
1	174837001	174838000
1	174929001	174930000
1	175376001	175377000
1	176330001	176331000
1	176372001	176373000
1	176477001	176478000
1	176678001	176679000
1	178006001	178007000
1	178151001	178152000
1	178794001	178795000
1	179431001	179432000
1	179436001	179437000
1	179542001	179543000
1	180274001	180275000
1	180281001	180282000
1	180293001	180294000
1	181015001	181016000
1	181023001	181024000
1	181231001	181232000
1	181391001	181392000
1	181405001	181406000
1	181559001	181560000
1	181764001	181765000
1	183873001	183874000
1	184924001	184925000
1	185591001	185592000
1	188606001	188607000
1	189063001	189064000
1	189570001	189571000
1	189847001	189848000
1	189910001	189911000
1	189956001	189957000
1	189976001	189977000
1	190404001	190405000
1	190459001	190460000
1	190498001	190499000
1	191576001	191577000
1	191875001	191876000
1	192209001	192210000
1	192685001	192686000
1	192689001	192690000
1	192858001	192859000
1	194379001	194380000
1	195337001	195338000
1	197683001	197684000
1	197895001	197896000
1	198377001	198378000
1	200852001	200853000
1	201775001	201776000
1	202408001	202409000
1	202903001	202904000
1	203924001	203925000
1	204568001	204569000
1	205025001	205026000
1	205059001	205060000
1	205102001	205103000
1	205395001	205396000
1	206174001	206175000
1	206293001	206294000
1	207279001	207280000
1	208299001	208300000
1	208440001	208441000
1	208790001	208791000
1	209084001	209085000
1	209137001	209138000
1	209155001	209156000
1	209168001	209169000
1	209187001	209188000
1	209271001	209272000
1	209337001	209338000
1	209533001	209534000
1	209571001	209572000
1	209701001	209702000
1	213947001	213948000
1	215567001	215568000
1	216202001	216203000
1	216297001	216298000
1	216433001	216434000
1	216598001	216599000
1	216699001	216700000
1	216703001	216704000
1	216730001	216731000
1	217444001	217445000
1	217482001	217483000
1	218233001	218234000
1	218398001	218399000
1	218624001	218625000
1	221169001	221170000
1	221316001	221317000
1	221657001	221658000
1	222018001	222019000
1	222367001	222368000
1	222798001	222799000
1	222846001	222847000
1	223592001	223593000
1	223797001	223798000
1	225516001	225517000
1	225794001	225795000
1	225937001	225938000
1	225946001	225947000
1	225957001	225958000
1	225970001	225971000
1	226465001	226466000
1	226641001	226642000
1	226680001	226681000
1	226758001	226759000
1	227059001	227060000
1	227090001	227091000
1	227268001	227269000
1	227394001	227395000
1	227507001	227508000
1	227521001	227522000
1	227874001	227875000
1	228135001	228136000
1	228316001	228317000
1	228432001	228433000
1	228575001	228576000
1	228595001	228596000
1	228747001	228748000
1	229176001	229177000
1	229216001	229217000
1	229725001	229726000
1	229733001	229734000
1	230192001	230193000
1	230238001	230239000
1	230404001	230405000
1	230475001	230476000
1	230482001	230483000
1	230555001	230556000
1	230560001	230561000
1	230562001	230563000
1	230576001	230577000
1	230593001	230594000
1	230731001	230732000
1	230928001	230929000
1	231167001	231168000
1	231335001	231336000
1	231678001	231679000
1	231701001	231702000
1	232228001	232229000
1	232305001	232306000
1	232331001	232332000
1	232747001	232748000
1	232853001	232854000
1	233017001	233018000
1	233024001	233025000
1	233202001	233203000
1	233858001	233859000
1	233880001	233881000
1	234195001	234196000
1	234629001	234630000
1	234653001	234654000
1	234690001	234691000
1	234714001	234715000
1	234845001	234846000
1	236126001	236127000
1	236532001	236533000
1	236644001	236645000
1	236915001	236916000
1	238540001	238541000
1	239498001	239499000
1	239969001	239970000
1	240060001	240061000
1	240178001	240179000
1	240750001	240751000
1	241311001	241312000
1	241395001	241396000
1	241449001	241450000
1	241492001	241493000
1	241832001	241833000
1	241930001	241931000
1	241939001	241940000
1	241954001	241955000
1	242045001	242046000
1	242065001	242066000
1	242125001	242126000
1	242264001	242265000
1	242288001	242289000
1	242460001	242461000
1	242471001	242472000
1	242488001	242489000
1	242652001	242653000
1	242820001	242821000
1	242859001	242860000
1	242881001	242882000
1	242886001	242887000
1	243989001	243990000
1	244072001	244073000
1	244122001	244123000
1	244243001	244244000
1	244255001	244256000
1	244308001	244309000
1	244419001	244420000
1	244572001	244573000
1	244574001	244575000
1	244631001	244632000
1	244793001	244794000
1	244808001	244809000
1	244822001	244823000
1	244877001	244878000
1	245118001	245119000
1	245451001	245452000
1	245452001	245453000
1	245471001	245472000
1	245965001	245966000
1	246062001	246063000
1	246215001	246216000
1	246391001	246392000
1	246424001	246425000
1	246435001	246436000
1	246485001	246486000
1	246707001	246708000
1	246816001	246817000
1	246819001	246820000
1	246902001	246903000
1	246912001	246913000
1	247571001	247572000
1	248569001	248570000
1	248825001	248826000
1	249115001	249116000
1	250004001	250005000
1	250102001	250103000
1	250157001	250158000
1	250178001	250179000
1	250270001	250271000
1	250337001	250338000
1	250580001	250581000
1	251242001	251243000
1	251781001	251782000
1	251842001	251843000
1	251922001	251923000
1	251955001	251956000
1	252052001	252053000
1	252196001	252197000
1	252591001	252592000
1	252611001	252612000
1	252632001	252633000
1	252835001	252836000
1	253120001	253121000
1	253140001	253141000
1	253254001	253255000
1	253285001	253286000
1	253331001	253332000
1	253952001	253953000
1	254008001	254009000
1	254418001	254419000
1	254534001	254535000
1	254746001	254747000
1	255408001	255409000
1	255807001	255808000
1	255848001	255849000
1	256033001	256034000
1	256260001	256261000
1	256813001	256814000
1	257081001	257082000
1	257388001	257389000
1	257856001	257857000
1	257908001	257909000
1	257912001	257913000
1	257964001	257965000
1	258023001	258024000
1	258096001	258097000
1	258206001	258207000
1	258235001	258236000
1	258237001	258238000
1	258371001	258372000
1	258527001	258528000
1	258849001	258850000
1	258858001	258859000
1	259190001	259191000
1	259396001	259397000
1	259458001	259459000
1	259460001	259461000
1	259900001	259901000
1	260002001	260003000
1	261106001	261107000
1	261344001	261345000
1	261904001	261905000
1	261921001	261922000
1	261956001	261957000
1	262905001	262906000
1	263413001	263414000
1	263839001	263840000
1	263950001	263951000
1	264025001	264026000
1	264531001	264532000
1	265236001	265237000
1	265467001	265468000
1	266179001	266180000
1	266226001	266227000
1	267677001	267678000
1	268159001	268160000
1	268637001	268638000
1	269749001	269750000
1	270475001	270476000
1	270808001	270809000
1	270810001	270811000
1	271001001	271002000
1	271297001	271298000
1	271884001	271885000
1	272183001	272184000
1	272188001	272189000
1	272300001	272301000
1	272865001	272866000
1	273923001	273924000
1	274211001	274212000
1	274277001	274278000
10	273001	274000
10	1399001	1400000
10	2678001	2679000
10	3727001	3728000
10	4228001	4229000
10	4569001	4570000
10	4703001	4704000
10	4994001	4995000
10	5634001	5635000
10	5681001	5682000
10	6278001	6279000
10	6386001	6387000
10	7347001	7348000
10	7493001	7494000
10	8752001	8753000
10	8944001	8945000
10	10353001	10354000
10	10806001	10807000
10	11213001	11214000
10	11405001	11406000
10	11447001	11448000
10	11792001	11793000
10	12004001	12005000
10	12077001	12078000
10	12837001	12838000
10	12899001	12900000
10	13867001	13868000
10	14966001	14967000
10	15657001	15658000
10	16210001	16211000
10	16749001	16750000
10	17593001	17594000
10	17610001	17611000
10	17843001	17844000
10	18268001	18269000
10	18462001	18463000
10	18542001	18543000
10	18702001	18703000
10	18827001	18828000
10	20214001	20215000
10	20279001	20280000
10	21211001	21212000
10	22195001	22196000
10	22953001	22954000
10	23600001	23601000
10	23965001	23966000
10	24412001	24413000
10	24835001	24836000
10	25113001	25114000
10	25303001	25304000
10	25420001	25421000
10	25699001	25700000
10	26126001	26127000
10	26629001	26630000
10	27980001	27981000
10	29058001	29059000
10	29494001	29495000
10	30446001	30447000
10	30634001	30635000
10	30910001	30911000
10	30945001	30946000
10	30991001	30992000
10	31267001	31268000
10	31483001	31484000
10	32437001	32438000
10	33675001	33676000
10	34371001	34372000
10	34485001	34486000
10	35274001	35275000
10	35849001	35850000
10	36237001	36238000
10	36591001	36592000
10	37980001	37981000
10	38094001	38095000
10	38936001	38937000
10	39946001	39947000
10	40104001	40105000
10	40228001	40229000
10	40800001	40801000
10	41484001	41485000
10	41685001	41686000
10	43080001	43081000
10	44101001	44102000
10	44385001	44386000
10	44682001	44683000
10	45096001	45097000
10	45522001	45523000
10	45851001	45852000
10	46179001	46180000
10	46180001	46181000
10	46187001	46188000
10	46323001	46324000
10	46748001	46749000
10	47946001	47947000
10	48586001	48587000
10	49192001	49193000
10	49411001	49412000
10	49615001	49616000
10	49655001	49656000
10	49722001	49723000
10	50210001	50211000
10	50213001	50214000
10	51070001	51071000
10	51372001	51373000
10	51378001	51379000
10	52905001	52906000
10	53049001	53050000
10	54030001	54031000
10	54769001	54770000
10	55567001	55568000
10	55654001	55655000
10	56066001	56067000
10	56108001	56109000
10	56153001	56154000
10	57262001	57263000
10	57530001	57531000
10	61234001	61235000
10	63241001	63242000
10	63245001	63246000
10	64009001	64010000
10	64289001	64290000
10	64317001	64318000
10	64397001	64398000
10	64821001	64822000
10	64932001	64933000
10	65007001	65008000
10	65025001	65026000
10	65657001	65658000
10	66192001	66193000
10	66775001	66776000
10	67563001	67564000
10	67984001	67985000
11	833001	834000
11	1222001	1223000
11	2075001	2076000
11	5932001	5933000
11	5996001	5997000
11	6033001	6034000
11	6422001	6423000
11	6457001	6458000
11	6525001	6526000
11	6655001	6656000
11	6959001	6960000
11	8873001	8874000
11	9514001	9515000
11	9784001	9785000
11	9832001	9833000
11	11195001	11196000
11	11391001	11392000
11	11628001	11629000
11	13013001	13014000
11	13652001	13653000
11	13740001	13741000
11	14598001	14599000
11	14850001	14851000
11	15293001	15294000
11	15323001	15324000
11	15657001	15658000
11	16327001	16328000
11	16338001	16339000
11	16463001	16464000
11	17371001	17372000
11	18301001	18302000
11	18564001	18565000
11	19038001	19039000
11	19346001	19347000
11	19422001	19423000
11	19567001	19568000
11	20260001	20261000
11	20456001	20457000
11	20595001	20596000
11	20991001	20992000
11	21515001	21516000
11	24129001	24130000
11	24516001	24517000
11	25140001	25141000
11	25203001	25204000
11	25866001	25867000
11	26056001	26057000
11	26245001	26246000
11	26366001	26367000
11	28081001	28082000
11	28486001	28487000
11	28692001	28693000
11	28704001	28705000
11	29916001	29917000
11	30329001	30330000
11	31942001	31943000
11	32952001	32953000
11	34099001	34100000
11	37798001	37799000
11	39181001	39182000
11	41283001	41284000
11	41885001	41886000
11	42382001	42383000
11	43295001	43296000
11	43441001	43442000
11	44338001	44339000
11	45477001	45478000
11	46160001	46161000
11	46186001	46187000
11	46301001	46302000
11	47331001	47332000
11	47761001	47762000
11	47863001	47864000
11	52450001	52451000
11	52565001	52566000
11	52667001	52668000
11	52772001	52773000
11	54204001	54205000
11	55224001	55225000
11	56314001	56315000
11	56444001	56445000
11	56496001	56497000
11	57045001	57046000
11	57392001	57393000
11	57819001	57820000
11	58428001	58429000
11	59820001	59821000
11	59845001	59846000
11	59871001	59872000
11	59964001	59965000
11	60583001	60584000
11	61111001	61112000
11	61207001	61208000
11	61473001	61474000
11	61855001	61856000
11	62990001	62991000
11	63418001	63419000
11	64061001	64062000
11	64085001	64086000
11	64211001	64212000
11	66131001	66132000
11	67540001	67541000
11	67994001	67995000
11	68370001	68371000
11	68984001	68985000
11	75132001	75133000
12	768001	769000
12	985001	986000
12	1244001	1245000
12	4017001	4018000
12	4470001	4471000
12	4479001	4480000
12	4728001	4729000
12	5825001	5826000
12	6425001	6426000
12	6481001	6482000
12	6557001	6558000
12	6761001	6762000
12	7648001	7649000
12	7652001	7653000
12	7666001	7667000
12	7790001	7791000
12	7963001	7964000
12	11392001	11393000
12	11398001	11399000
12	11983001	11984000
12	13692001	13693000
12	13715001	13716000
12	14347001	14348000
12	15025001	15026000
12	15322001	15323000
12	15759001	15760000
12	16424001	16425000
12	16437001	16438000
12	16439001	16440000
12	16560001	16561000
12	16683001	16684000
12	16882001	16883000
12	16972001	16973000
12	20122001	20123000
12	20277001	20278000
12	20594001	20595000
12	21815001	21816000
12	22254001	22255000
12	22676001	22677000
12	22882001	22883000
12	24185001	24186000
12	24611001	24612000
12	25192001	25193000
12	25468001	25469000
12	25573001	25574000
12	25709001	25710000
12	25744001	25745000
12	26293001	26294000
12	26445001	26446000
12	26460001	26461000
12	26769001	26770000
12	26926001	26927000
12	27274001	27275000
12	28977001	28978000
12	29426001	29427000
12	31087001	31088000
12	31119001	31120000
12	32042001	32043000
12	33572001	33573000
12	34593001	34594000
12	35785001	35786000
12	35787001	35788000
12	35918001	35919000
12	35945001	35946000
12	36147001	36148000
12	36657001	36658000
12	36748001	36749000
12	36750001	36751000
12	37095001	37096000
12	37763001	37764000
12	37813001	37814000
12	37860001	37861000
12	37925001	37926000
12	38373001	38374000
12	38550001	38551000
12	38768001	38769000
12	39062001	39063000
12	39400001	39401000
12	40697001	40698000
12	40762001	40763000
12	42558001	42559000
12	43492001	43493000
12	43494001	43495000
12	43820001	43821000
12	44822001	44823000
12	45584001	45585000
12	45977001	45978000
12	46381001	46382000
12	46388001	46389000
12	46498001	46499000
12	47642001	47643000
12	47720001	47721000
12	47860001	47861000
12	49951001	49952000
12	50400001	50401000
12	50525001	50526000
12	50526001	50527000
12	52643001	52644000
12	52785001	52786000
12	53164001	53165000
12	53272001	53273000
12	53386001	53387000
12	53495001	53496000
12	53833001	53834000
12	54078001	54079000
12	54098001	54099000
12	54661001	54662000
12	54954001	54955000
12	56401001	56402000
12	56434001	56435000
12	56723001	56724000
12	57202001	57203000
12	60094001	60095000
12	60109001	60110000
12	60287001	60288000
12	60717001	60718000
12	61030001	61031000
12	61384001	61385000
13	2195001	2196000
13	2784001	2785000
13	4455001	4456000
13	5322001	5323000
13	5493001	5494000
13	5556001	5557000
13	6526001	6527000
13	6601001	6602000
13	6937001	6938000
13	7398001	7399000
13	7935001	7936000
13	8211001	8212000
13	8417001	8418000
13	8523001	8524000
13	8815001	8816000
13	8845001	8846000
13	9485001	9486000
13	9674001	9675000
13	11106001	11107000
13	11166001	11167000
13	11177001	11178000
13	11255001	11256000
13	11306001	11307000
13	11376001	11377000
13	11805001	11806000
13	11829001	11830000
13	11887001	11888000
13	11892001	11893000
13	11933001	11934000
13	11990001	11991000
13	11993001	11994000
13	12032001	12033000
13	12182001	12183000
13	12282001	12283000
13	12361001	12362000
13	12528001	12529000
13	12750001	12751000
13	12936001	12937000
13	12943001	12944000
13	12947001	12948000
13	12955001	12956000
13	13064001	13065000
13	13128001	13129000
13	13482001	13483000
13	13635001	13636000
13	13653001	13654000
13	14149001	14150000
13	14293001	14294000
13	14524001	14525000
13	14557001	14558000
13	14601001	14602000
13	14664001	14665000
13	14735001	14736000
13	14743001	14744000
13	14793001	14794000
13	15096001	15097000
13	15115001	15116000
13	15394001	15395000
13	16052001	16053000
13	16187001	16188000
13	16415001	16416000
13	16565001	16566000
13	16566001	16567000
13	16645001	16646000
13	16815001	16816000
13	16852001	16853000
13	16901001	16902000
13	16977001	16978000
13	17032001	17033000
13	17054001	17055000
13	17108001	17109000
13	17124001	17125000
13	17164001	17165000
13	17194001	17195000
13	17301001	17302000
13	17359001	17360000
13	17365001	17366000
13	17416001	17417000
13	17517001	17518000
13	17712001	17713000
13	17876001	17877000
13	17877001	17878000
13	17971001	17972000
13	18238001	18239000
13	18263001	18264000
13	18272001	18273000
13	18289001	18290000
13	18344001	18345000
13	18809001	18810000
13	19130001	19131000
13	19259001	19260000
13	19278001	19279000
13	19323001	19324000
13	19492001	19493000
13	19582001	19583000
13	19603001	19604000
13	19811001	19812000
13	19894001	19895000
13	20147001	20148000
13	20192001	20193000
13	20873001	20874000
13	21261001	21262000
13	21436001	21437000
13	21929001	21930000
13	22014001	22015000
13	22634001	22635000
13	23233001	23234000
13	23322001	23323000
13	23324001	23325000
13	23438001	23439000
13	24083001	24084000
13	24607001	24608000
13	24706001	24707000
13	24749001	24750000
13	25127001	25128000
13	25184001	25185000
13	25542001	25543000
13	25546001	25547000
13	25557001	25558000
13	25838001	25839000
13	25923001	25924000
13	26086001	26087000
13	26483001	26484000
13	26900001	26901000
13	27533001	27534000
13	28235001	28236000
13	28544001	28545000
13	28594001	28595000
13	28701001	28702000
13	29877001	29878000
13	29976001	29977000
13	30111001	30112000
13	31136001	31137000
13	31141001	31142000
13	31840001	31841000
13	31981001	31982000
13	32640001	32641000
13	33079001	33080000
13	33128001	33129000
13	34182001	34183000
13	34964001	34965000
13	34970001	34971000
13	34979001	34980000
13	34981001	34982000
13	34983001	34984000
13	34988001	34989000
13	35347001	35348000
13	36097001	36098000
13	36566001	36567000
13	38067001	38068000
13	38077001	38078000
13	38287001	38288000
13	39791001	39792000
13	40137001	40138000
13	40566001	40567000
13	40760001	40761000
13	40792001	40793000
13	40821001	40822000
13	40841001	40842000
13	40871001	40872000
13	40872001	40873000
13	40932001	40933000
13	40937001	40938000
13	40939001	40940000
13	41437001	41438000
13	41509001	41510000
13	42825001	42826000
13	43545001	43546000
13	45292001	45293000
13	45294001	45295000
13	46618001	46619000
13	48386001	48387000
13	48569001	48570000
13	49739001	49740000
13	49827001	49828000
13	50172001	50173000
13	50193001	50194000
13	50484001	50485000
13	50920001	50921000
13	50935001	50936000
13	50974001	50975000
13	51173001	51174000
13	51601001	51602000
13	51723001	51724000
13	51995001	51996000
13	52941001	52942000
13	53225001	53226000
13	53264001	53265000
13	53289001	53290000
13	53376001	53377000
13	53390001	53391000
13	53405001	53406000
13	53611001	53612000
13	53897001	53898000
13	54519001	54520000
13	54806001	54807000
13	54923001	54924000
13	55356001	55357000
13	55501001	55502000
13	56128001	56129000
13	56657001	56658000
13	56691001	56692000
13	57839001	57840000
13	57972001	57973000
13	57975001	57976000
13	58037001	58038000
13	58084001	58085000
13	58286001	58287000
13	58628001	58629000
13	59168001	59169000
13	59380001	59381000
13	59862001	59863000
13	60010001	60011000
13	60798001	60799000
13	61560001	61561000
13	62504001	62505000
13	62571001	62572000
13	64128001	64129000
13	64656001	64657000
13	65003001	65004000
13	66658001	66659000
13	67737001	67738000
13	68441001	68442000
13	69103001	69104000
13	70366001	70367000
13	72308001	72309000
13	73097001	73098000
13	73326001	73327000
13	73545001	73546000
13	76418001	76419000
13	76650001	76651000
13	76691001	76692000
13	77987001	77988000
13	79613001	79614000
13	79880001	79881000
13	80643001	80644000
13	81263001	81264000
13	81267001	81268000
13	81689001	81690000
13	81764001	81765000
13	82369001	82370000
13	82496001	82497000
13	83637001	83638000
13	86042001	86043000
13	86209001	86210000
13	86784001	86785000
13	87419001	87420000
13	87817001	87818000
13	88241001	88242000
13	88858001	88859000
13	89799001	89800000
13	89875001	89876000
13	90504001	90505000
13	95802001	95803000
13	96919001	96920000
13	98287001	98288000
13	99825001	99826000
13	102350001	102351000
13	102983001	102984000
13	104912001	104913000
13	105914001	105915000
13	106354001	106355000
13	106487001	106488000
13	106540001	106541000
13	106571001	106572000
13	109487001	109488000
13	111836001	111837000
13	112537001	112538000
13	113189001	113190000
13	113749001	113750000
13	114230001	114231000
13	115621001	115622000
13	116336001	116337000
13	116590001	116591000
13	116786001	116787000
13	116819001	116820000
13	117595001	117596000
13	119043001	119044000
13	122124001	122125000
13	124770001	124771000
13	124856001	124857000
13	125700001	125701000
13	126930001	126931000
13	127848001	127849000
13	127894001	127895000
13	128000001	128001000
13	128888001	128889000
13	129273001	129274000
13	130398001	130399000
13	130413001	130414000
13	130657001	130658000
13	130710001	130711000
13	130843001	130844000
13	130875001	130876000
13	131928001	131929000
13	132008001	132009000
13	132309001	132310000
13	132384001	132385000
13	133027001	133028000
13	133687001	133688000
13	136874001	136875000
13	137672001	137673000
13	137776001	137777000
13	137891001	137892000
13	138799001	138800000
13	139203001	139204000
13	140642001	140643000
13	141290001	141291000
13	141342001	141343000
13	141788001	141789000
13	143087001	143088000
13	143194001	143195000
13	143343001	143344000
13	143886001	143887000
13	144171001	144172000
13	144476001	144477000
13	145234001	145235000
13	145341001	145342000
13	146393001	146394000
13	146547001	146548000
13	146597001	146598000
13	146996001	146997000
13	147258001	147259000
13	148769001	148770000
13	149861001	149862000
13	149865001	149866000
13	150258001	150259000
13	150874001	150875000
13	150924001	150925000
13	151144001	151145000
13	151734001	151735000
13	151760001	151761000
13	151924001	151925000
13	151951001	151952000
13	152799001	152800000
13	153176001	153177000
13	153621001	153622000
13	153963001	153964000
13	154212001	154213000
13	154241001	154242000
13	154313001	154314000
13	154597001	154598000
13	154677001	154678000
13	154891001	154892000
13	155192001	155193000
13	155547001	155548000
13	155583001	155584000
13	155809001	155810000
13	155852001	155853000
13	156594001	156595000
13	156672001	156673000
13	156759001	156760000
13	157060001	157061000
13	157709001	157710000
13	157808001	157809000
13	158783001	158784000
13	159792001	159793000
13	159847001	159848000
13	160086001	160087000
13	161626001	161627000
13	162261001	162262000
13	163192001	163193000
13	163215001	163216000
13	163465001	163466000
13	163841001	163842000
13	164767001	164768000
13	164790001	164791000
13	165828001	165829000
13	165906001	165907000
13	166414001	166415000
13	166476001	166477000
13	166621001	166622000
13	167698001	167699000
13	169698001	169699000
13	169833001	169834000
13	170096001	170097000
13	170472001	170473000
13	170593001	170594000
13	170826001	170827000
13	171342001	171343000
13	171739001	171740000
13	171957001	171958000
13	173780001	173781000
13	173787001	173788000
13	174172001	174173000
13	174215001	174216000
13	174267001	174268000
13	174737001	174738000
13	174775001	174776000
13	174899001	174900000
13	174914001	174915000
13	175205001	175206000
13	175215001	175216000
13	175321001	175322000
13	175637001	175638000
13	176180001	176181000
13	176334001	176335000
13	176828001	176829000
13	176830001	176831000
13	176845001	176846000
13	176863001	176864000
13	177046001	177047000
13	178444001	178445000
13	178568001	178569000
13	179099001	179100000
13	179646001	179647000
13	179725001	179726000
13	179851001	179852000
13	179972001	179973000
13	180258001	180259000
13	180509001	180510000
13	181439001	181440000
13	181824001	181825000
13	181861001	181862000
13	182020001	182021000
13	182078001	182079000
13	182101001	182102000
13	182236001	182237000
13	182653001	182654000
13	183538001	183539000
13	183665001	183666000
13	183916001	183917000
13	184441001	184442000
13	184677001	184678000
13	184759001	184760000
13	184821001	184822000
13	184840001	184841000
13	185033001	185034000
13	185334001	185335000
13	185399001	185400000
13	185440001	185441000
13	185533001	185534000
13	185595001	185596000
13	185635001	185636000
13	185994001	185995000
13	186512001	186513000
13	187374001	187375000
13	187408001	187409000
13	187441001	187442000
13	187593001	187594000
13	188848001	188849000
13	188891001	188892000
13	188931001	188932000
13	189229001	189230000
13	189300001	189301000
13	189516001	189517000
13	189841001	189842000
13	189876001	189877000
13	189929001	189930000
13	190475001	190476000
13	190999001	191000000
13	191076001	191077000
13	191112001	191113000
13	191164001	191165000
13	191269001	191270000
13	191588001	191589000
13	192420001	192421000
13	192718001	192719000
13	194068001	194069000
13	194095001	194096000
13	195748001	195749000
13	195978001	195979000
13	196290001	196291000
13	197367001	197368000
13	197375001	197376000
13	197379001	197380000
13	197431001	197432000
13	198514001	198515000
13	198678001	198679000
13	198824001	198825000
13	198848001	198849000
13	198929001	198930000
13	198933001	198934000
13	199617001	199618000
13	199867001	199868000
13	200039001	200040000
13	201500001	201501000
13	201786001	201787000
13	202193001	202194000
13	203483001	203484000
13	203850001	203851000
13	204618001	204619000
13	205702001	205703000
13	205892001	205893000
13	206977001	206978000
13	207154001	207155000
13	207371001	207372000
13	207857001	207858000
14	1392001	1393000
14	1511001	1512000
14	1634001	1635000
14	1720001	1721000
14	1737001	1738000
14	3166001	3167000
14	3468001	3469000
14	3812001	3813000
14	3980001	3981000
14	4041001	4042000
14	4104001	4105000
14	4253001	4254000
14	4432001	4433000
14	4534001	4535000
14	4981001	4982000
14	6174001	6175000
14	7550001	7551000
14	8606001	8607000
14	8701001	8702000
14	9236001	9237000
14	9765001	9766000
14	9813001	9814000
14	10185001	10186000
14	10603001	10604000
14	10645001	10646000
14	10901001	10902000
14	10906001	10907000
14	10924001	10925000
14	11424001	11425000
14	11613001	11614000
14	11643001	11644000
14	11682001	11683000
14	11844001	11845000
14	11848001	11849000
14	11851001	11852000
14	12342001	12343000
14	12348001	12349000
14	12362001	12363000
14	12725001	12726000
14	13022001	13023000
14	13325001	13326000
14	13327001	13328000
14	13386001	13387000
14	13588001	13589000
14	13825001	13826000
14	13851001	13852000
14	14301001	14302000
14	15067001	15068000
14	15272001	15273000
14	15705001	15706000
14	15910001	15911000
14	16678001	16679000
14	17240001	17241000
14	17402001	17403000
14	17622001	17623000
14	17638001	17639000
14	17647001	17648000
14	17914001	17915000
14	18069001	18070000
14	18101001	18102000
14	18184001	18185000
14	18206001	18207000
14	18481001	18482000
14	19420001	19421000
14	19454001	19455000
14	19544001	19545000
14	20666001	20667000
14	20703001	20704000
14	20929001	20930000
14	20944001	20945000
14	21110001	21111000
14	21518001	21519000
14	21519001	21520000
14	21648001	21649000
14	21812001	21813000
14	22121001	22122000
14	22248001	22249000
14	22345001	22346000
14	22540001	22541000
14	22553001	22554000
14	22567001	22568000
14	23440001	23441000
14	23530001	23531000
14	23729001	23730000
14	24018001	24019000
14	24299001	24300000
14	25013001	25014000
14	25027001	25028000
14	25572001	25573000
14	25585001	25586000
14	25628001	25629000
14	25747001	25748000
14	25793001	25794000
14	25861001	25862000
14	26178001	26179000
14	26185001	26186000
14	26191001	26192000
14	27375001	27376000
14	27819001	27820000
14	28626001	28627000
14	29134001	29135000
14	29555001	29556000
14	29833001	29834000
14	30642001	30643000
14	30912001	30913000
14	31639001	31640000
14	32644001	32645000
14	32904001	32905000
14	34135001	34136000
14	34452001	34453000
14	35165001	35166000
14	35221001	35222000
[truncated: 4,341 more rows]

## Sheet: P28VSP21_hypo
Chromosome	Start	End
1	508001	509000
1	1290001	1291000
1	1299001	1300000
1	1904001	1905000
1	1970001	1971000
1	1986001	1987000
1	2436001	2437000
1	2549001	2550000
1	3099001	3100000
1	3318001	3319000
1	3406001	3407000
1	3737001	3738000
1	3746001	3747000
1	3834001	3835000
1	5271001	5272000
1	5421001	5422000
1	5432001	5433000
1	5512001	5513000
1	5634001	5635000
1	7558001	7559000
1	7585001	7586000
1	7663001	7664000
1	7878001	7879000
1	9079001	9080000
1	9157001	9158000
1	9261001	9262000
1	9285001	9286000
1	9433001	9434000
1	9483001	9484000
1	9624001	9625000
1	10098001	10099000
1	10322001	10323000
1	10382001	10383000
1	11837001	11838000
1	12038001	12039000
1	12695001	12696000
1	12840001	12841000
1	12843001	12844000
1	12938001	12939000
1	13026001	13027000
1	13059001	13060000
1	13062001	13063000
1	13286001	13287000
1	13591001	13592000
1	13699001	13700000
1	13881001	13882000
1	13960001	13961000
1	13990001	13991000
1	14023001	14024000
1	14088001	14089000
1	14158001	14159000
1	14159001	14160000
1	14669001	14670000
1	15213001	15214000
1	15259001	15260000
1	15364001	15365000
1	15481001	15482000
1	15500001	15501000
1	15571001	15572000
1	16492001	16493000
1	16551001	16552000
1	17048001	17049000
1	17146001	17147000
1	17470001	17471000
1	17558001	17559000
1	17940001	17941000
1	18101001	18102000
1	18922001	18923000
1	19132001	19133000
1	19665001	19666000
1	19675001	19676000
1	19705001	19706000
1	19775001	19776000
1	20049001	20050000
1	20078001	20079000
1	20667001	20668000
1	20863001	20864000
1	20892001	20893000
1	20972001	20973000
1	21544001	21545000
1	21666001	21667000
1	22135001	22136000
1	22158001	22159000
1	22270001	22271000
1	22714001	22715000
1	22825001	22826000
1	22920001	22921000
1	23055001	23056000
1	23061001	23062000
1	23417001	23418000
1	23526001	23527000
1	23823001	23824000
1	23902001	23903000
1	24013001	24014000
1	24029001	24030000
1	24230001	24231000
1	24281001	24282000
1	24306001	24307000
1	24325001	24326000
1	24506001	24507000
1	24574001	24575000
1	24680001	24681000
1	24827001	24828000
1	25263001	25264000
1	25332001	25333000
1	25362001	25363000
1	25568001	25569000
1	25867001	25868000
1	25911001	25912000
1	25922001	25923000
1	25955001	25956000
1	26025001	26026000
1	26167001	26168000
1	26308001	26309000
1	26780001	26781000
1	26820001	26821000
1	26875001	26876000
1	26957001	26958000
1	26992001	26993000
1	27206001	27207000
1	27289001	27290000
1	27322001	27323000
1	27354001	27355000
1	27358001	27359000
1	27449001	27450000
1	27501001	27502000
1	27504001	27505000
1	27506001	27507000
1	27512001	27513000
1	27513001	27514000
1	27552001	27553000
1	27682001	27683000
1	27726001	27727000
1	27823001	27824000
1	27827001	27828000
1	28124001	28125000
1	28269001	28270000
1	28753001	28754000
1	28754001	28755000
1	28864001	28865000
1	28911001	28912000
1	28928001	28929000
1	29043001	29044000
1	29055001	29056000
1	29089001	29090000
1	29092001	29093000
1	29178001	29179000
1	29362001	29363000
1	29523001	29524000
1	29778001	29779000
1	29803001	29804000
1	29858001	29859000
1	29887001	29888000
1	29989001	29990000
1	29990001	29991000
1	29998001	29999000
1	30023001	30024000
1	30131001	30132000
1	30153001	30154000
1	30155001	30156000
1	30156001	30157000
1	30199001	30200000
1	30351001	30352000
1	30743001	30744000
1	30863001	30864000
1	30877001	30878000
1	31238001	31239000
1	31247001	31248000
1	31410001	31411000
1	31486001	31487000
1	31515001	31516000
1	31528001	31529000
1	31638001	31639000
1	31717001	31718000
1	31738001	31739000
1	31805001	31806000
1	31882001	31883000
1	31933001	31934000
1	32144001	32145000
1	32224001	32225000
1	32392001	32393000
1	32453001	32454000
1	32455001	32456000
1	32636001	32637000
1	32814001	32815000
1	32899001	32900000
1	32970001	32971000
1	33137001	33138000
1	33161001	33162000
1	33334001	33335000
1	33381001	33382000
1	33451001	33452000
1	33469001	33470000
1	33557001	33558000
1	33759001	33760000
1	33780001	33781000
1	33921001	33922000
1	34635001	34636000
1	34636001	34637000
1	34640001	34641000
1	34755001	34756000
1	34766001	34767000
1	34785001	34786000
1	34801001	34802000
1	34898001	34899000
1	34920001	34921000
1	34943001	34944000
1	34958001	34959000
1	35038001	35039000
1	35340001	35341000
1	35434001	35435000
1	35495001	35496000
1	35499001	35500000
1	35626001	35627000
1	35675001	35676000
1	35676001	35677000
1	35707001	35708000
1	35751001	35752000
1	35805001	35806000
1	35960001	35961000
1	36026001	36027000
1	36054001	36055000
1	36183001	36184000
1	36229001	36230000
1	36241001	36242000
1	36252001	36253000
1	36258001	36259000
1	36504001	36505000
1	36505001	36506000
1	36630001	36631000
1	37090001	37091000
1	37164001	37165000
1	37345001	37346000
1	37363001	37364000
1	37549001	37550000
1	37652001	37653000
1	37670001	37671000
1	37688001	37689000
1	37691001	37692000
1	37931001	37932000
1	38266001	38267000
1	38426001	38427000
1	38986001	38987000
1	39360001	39361000
1	39369001	39370000
1	39860001	39861000
1	40299001	40300000
1	40535001	40536000
1	40950001	40951000
1	41021001	41022000
1	41024001	41025000
1	41053001	41054000
1	41416001	41417000
1	41751001	41752000
1	42107001	42108000
1	42215001	42216000
1	42566001	42567000
1	42578001	42579000
1	42879001	42880000
1	44594001	44595000
1	46077001	46078000
1	46303001	46304000
1	46326001	46327000
1	47200001	47201000
1	47268001	47269000
1	47334001	47335000
1	47378001	47379000
1	47991001	47992000
1	48001001	48002000
1	48011001	48012000
1	48012001	48013000
1	48113001	48114000
1	48302001	48303000
1	48355001	48356000
1	48971001	48972000
1	49395001	49396000
1	49804001	49805000
1	49981001	49982000
1	50004001	50005000
1	50031001	50032000
1	50146001	50147000
1	50258001	50259000
1	50505001	50506000
1	50604001	50605000
1	50990001	50991000
1	51552001	51553000
1	52252001	52253000
1	52594001	52595000
1	52990001	52991000
1	53163001	53164000
1	53189001	53190000
1	53649001	53650000
1	54698001	54699000
1	54800001	54801000
1	54808001	54809000
1	56241001	56242000
1	56410001	56411000
1	58408001	58409000
1	58593001	58594000
1	58825001	58826000
1	58851001	58852000
1	58862001	58863000
1	59478001	59479000
1	60134001	60135000
1	60652001	60653000
1	60847001	60848000
1	61014001	61015000
1	61015001	61016000
1	61582001	61583000
1	62165001	62166000
1	62903001	62904000
1	63157001	63158000
1	63297001	63298000
1	63334001	63335000
1	63492001	63493000
1	63742001	63743000
1	64417001	64418000
1	64471001	64472000
1	65270001	65271000
1	67106001	67107000
1	67758001	67759000
1	67955001	67956000
1	67964001	67965000
1	68783001	68784000
1	69063001	69064000
1	70381001	70382000
1	70893001	70894000
1	70971001	70972000
1	71263001	71264000
1	71390001	71391000
1	71720001	71721000
1	72299001	72300000
1	75120001	75121000
1	75253001	75254000
1	75378001	75379000
1	75843001	75844000
1	76216001	76217000
1	76246001	76247000
1	76300001	76301000
1	76600001	76601000
1	76757001	76758000
1	76902001	76903000
1	77111001	77112000
1	77556001	77557000
1	78054001	78055000
1	78160001	78161000
1	79208001	79209000
1	79212001	79213000
1	79323001	79324000
1	79491001	79492000
1	79759001	79760000
1	79781001	79782000
1	79800001	79801000
1	79833001	79834000
1	79835001	79836000
1	79863001	79864000
1	79994001	79995000
1	80469001	80470000
1	80480001	80481000
1	80484001	80485000
1	80560001	80561000
1	80585001	80586000
1	82238001	82239000
1	82370001	82371000
1	82467001	82468000
1	82591001	82592000
1	83004001	83005000
1	83111001	83112000
1	83266001	83267000
1	83347001	83348000
1	83410001	83411000
1	83413001	83414000
1	83420001	83421000
1	83460001	83461000
1	83606001	83607000
1	83882001	83883000
1	84119001	84120000
1	84166001	84167000
1	84245001	84246000
1	84651001	84652000
1	84989001	84990000
1	85059001	85060000
1	85230001	85231000
1	85410001	85411000
1	85496001	85497000
1	85918001	85919000
1	86325001	86326000
1	86377001	86378000
1	86466001	86467000
1	86532001	86533000
1	87004001	87005000
1	87024001	87025000
1	87398001	87399000
1	87461001	87462000
1	87480001	87481000
1	87485001	87486000
1	87534001	87535000
1	87609001	87610000
1	87639001	87640000
1	87649001	87650000
1	88162001	88163000
1	88267001	88268000
1	88579001	88580000
1	88887001	88888000
1	88973001	88974000
1	89010001	89011000
1	89019001	89020000
1	89298001	89299000
1	89352001	89353000
1	89915001	89916000
1	90303001	90304000
1	90767001	90768000
1	90908001	90909000
1	90981001	90982000
1	91092001	91093000
1	91198001	91199000
1	91457001	91458000
1	91616001	91617000
1	91852001	91853000
1	92185001	92186000
1	92640001	92641000
1	92840001	92841000
1	93547001	93548000
1	93854001	93855000
1	94180001	94181000
1	94190001	94191000
1	94697001	94698000
1	94706001	94707000
1	95116001	95117000
1	95186001	95187000
1	95396001	95397000
1	95449001	95450000
1	95501001	95502000
1	95562001	95563000
1	95610001	95611000
1	95689001	95690000
1	95702001	95703000
1	96016001	96017000
1	96044001	96045000
1	96168001	96169000
1	96226001	96227000
1	96579001	96580000
1	96582001	96583000
1	96583001	96584000
1	96687001	96688000
1	96933001	96934000
1	96936001	96937000
1	97403001	97404000
1	97485001	97486000
1	97692001	97693000
1	97752001	97753000
1	98091001	98092000
1	98102001	98103000
1	98216001	98217000
1	98331001	98332000
1	98434001	98435000
1	98584001	98585000
1	98616001	98617000
1	98654001	98655000
1	99033001	99034000
1	99097001	99098000
1	99111001	99112000
1	99159001	99160000
1	99590001	99591000
1	99637001	99638000
1	99765001	99766000
1	99768001	99769000
1	99955001	99956000
1	100110001	100111000
1	100201001	100202000
1	100212001	100213000
1	100233001	100234000
1	100244001	100245000
1	100312001	100313000
1	100404001	100405000
1	100432001	100433000
1	100669001	100670000
1	100794001	100795000
1	100904001	100905000
1	100905001	100906000
1	100976001	100977000
1	101272001	101273000
1	101314001	101315000
1	101545001	101546000
1	101726001	101727000
1	102076001	102077000
1	102139001	102140000
1	102216001	102217000
1	102569001	102570000
1	103432001	103433000
1	103492001	103493000
1	103563001	103564000
1	103581001	103582000
1	103778001	103779000
1	103782001	103783000
1	103793001	103794000
1	103849001	103850000
1	103870001	103871000
1	103872001	103873000
1	103874001	103875000
1	104062001	104063000
1	104250001	104251000
1	104864001	104865000
1	105744001	105745000
1	106860001	106861000
1	106957001	106958000
1	106977001	106978000
1	107107001	107108000
1	107214001	107215000
1	107458001	107459000
1	107723001	107724000
1	107896001	107897000
1	108173001	108174000
1	108579001	108580000
1	108664001	108665000
1	108737001	108738000
1	108930001	108931000
1	108936001	108937000
1	108954001	108955000
1	108981001	108982000
1	109066001	109067000
1	109070001	109071000
1	109123001	109124000
1	109171001	109172000
1	109254001	109255000
1	109260001	109261000
1	109482001	109483000
1	109518001	109519000
1	109659001	109660000
1	109670001	109671000
1	109763001	109764000
1	109884001	109885000
1	109910001	109911000
1	110084001	110085000
1	110087001	110088000
1	110091001	110092000
1	110407001	110408000
1	111252001	111253000
1	111571001	111572000
1	111662001	111663000
1	112190001	112191000
1	112202001	112203000
1	113328001	113329000
1	113858001	113859000
1	114096001	114097000
1	114121001	114122000
1	114171001	114172000
1	114302001	114303000
1	114387001	114388000
1	114722001	114723000
1	114787001	114788000
1	114788001	114789000
1	115175001	115176000
1	115281001	115282000
1	115290001	115291000
1	115428001	115429000
1	115645001	115646000
1	115915001	115916000
1	115952001	115953000
1	115960001	115961000
1	115994001	115995000
1	116095001	116096000
1	116343001	116344000
1	116688001	116689000
1	116714001	116715000
1	116937001	116938000
1	116939001	116940000
1	116996001	116997000
1	117005001	117006000
1	117022001	117023000
1	117028001	117029000
1	117031001	117032000
1	117077001	117078000
1	117080001	117081000
1	117135001	117136000
1	117391001	117392000
1	117693001	117694000
1	117733001	117734000
1	117855001	117856000
1	117869001	117870000
1	118055001	118056000
1	118079001	118080000
1	118149001	118150000
1	118152001	118153000
1	119109001	119110000
1	119203001	119204000
1	119286001	119287000
1	119317001	119318000
1	119440001	119441000
1	119446001	119447000
1	119458001	119459000
1	119460001	119461000
1	119523001	119524000
1	119547001	119548000
1	119573001	119574000
1	119666001	119667000
1	119719001	119720000
1	119819001	119820000
1	120128001	120129000
1	120186001	120187000
1	120812001	120813000
1	121130001	121131000
1	121263001	121264000
1	121302001	121303000
1	121319001	121320000
1	121356001	121357000
1	121773001	121774000
1	122328001	122329000
1	122393001	122394000
1	122396001	122397000
1	122476001	122477000
1	122702001	122703000
1	122741001	122742000
1	122841001	122842000
1	122990001	122991000
1	123748001	123749000
1	123945001	123946000
1	124345001	124346000
1	124543001	124544000
1	124607001	124608000
1	124721001	124722000
1	125010001	125011000
1	125032001	125033000
1	125054001	125055000
1	125144001	125145000
1	125423001	125424000
1	125497001	125498000
1	125664001	125665000
1	125823001	125824000
1	125826001	125827000
1	125848001	125849000
1	125896001	125897000
1	125959001	125960000
1	126331001	126332000
1	126504001	126505000
1	126814001	126815000
1	127171001	127172000
1	127347001	127348000
1	127827001	127828000
1	127900001	127901000
1	128042001	128043000
1	128060001	128061000
1	128130001	128131000
1	128294001	128295000
1	128296001	128297000
1	128578001	128579000
1	128800001	128801000
1	129137001	129138000
1	129162001	129163000
1	129305001	129306000
1	129338001	129339000
1	129372001	129373000
1	129410001	129411000
1	130498001	130499000
1	130592001	130593000
1	130633001	130634000
1	130736001	130737000
1	131007001	131008000
1	131040001	131041000
1	131234001	131235000
1	131436001	131437000
1	131452001	131453000
1	131480001	131481000
1	131481001	131482000
1	131482001	131483000
1	131954001	131955000
1	132124001	132125000
1	132151001	132152000
1	132191001	132192000
1	132208001	132209000
1	132234001	132235000
1	132276001	132277000
1	132410001	132411000
1	132694001	132695000
1	132723001	132724000
1	132746001	132747000
1	132809001	132810000
1	133243001	133244000
1	133267001	133268000
1	133275001	133276000
1	133289001	133290000
1	133365001	133366000
1	133508001	133509000
1	133591001	133592000
1	134082001	134083000
1	134110001	134111000
1	134445001	134446000
1	135186001	135187000
1	135187001	135188000
1	135233001	135234000
1	135235001	135236000
1	135262001	135263000
1	135312001	135313000
1	135315001	135316000
1	135324001	135325000
1	135698001	135699000
1	135803001	135804000
1	135843001	135844000
1	135846001	135847000
1	135858001	135859000
1	136027001	136028000
1	136053001	136054000
1	136061001	136062000
1	136070001	136071000
1	136074001	136075000
1	136084001	136085000
1	136214001	136215000
1	136250001	136251000
1	136654001	136655000
1	136680001	136681000
1	136986001	136987000
1	136987001	136988000
1	137021001	137022000
1	137040001	137041000
1	137055001	137056000
1	137087001	137088000
1	137137001	137138000
1	137224001	137225000
1	137256001	137257000
1	137345001	137346000
1	137348001	137349000
1	137369001	137370000
1	137372001	137373000
1	137750001	137751000
1	137808001	137809000
1	137925001	137926000
1	138052001	138053000
1	138072001	138073000
1	138105001	138106000
1	138246001	138247000
1	138367001	138368000
1	138390001	138391000
1	138475001	138476000
1	138905001	138906000
1	138936001	138937000
1	139036001	139037000
1	139106001	139107000
1	139277001	139278000
1	139348001	139349000
1	139351001	139352000
1	139372001	139373000
1	139640001	139641000
1	140370001	140371000
1	140436001	140437000
1	140724001	140725000
1	140737001	140738000
1	140793001	140794000
1	141146001	141147000
1	141439001	141440000
1	141738001	141739000
1	141864001	141865000
1	141877001	141878000
1	141941001	141942000
1	142053001	142054000
1	142240001	142241000
1	142342001	142343000
1	142731001	142732000
1	142744001	142745000
1	142819001	142820000
1	143258001	143259000
1	143466001	143467000
1	143469001	143470000
1	143856001	143857000
1	143943001	143944000
1	143944001	143945000
1	144380001	144381000
1	144685001	144686000
1	144797001	144798000
1	144922001	144923000
1	144961001	144962000
1	145143001	145144000
1	145199001	145200000
1	145320001	145321000
1	145628001	145629000
1	145650001	145651000
1	145671001	145672000
1	145745001	145746000
1	145763001	145764000
1	146094001	146095000
1	146542001	146543000
1	147151001	147152000
1	147824001	147825000
1	147834001	147835000
1	147839001	147840000
1	147840001	147841000
1	148176001	148177000
1	148224001	148225000
1	148315001	148316000
1	148347001	148348000
1	148351001	148352000
1	148383001	148384000
1	149058001	149059000
1	149197001	149198000
1	149215001	149216000
1	149239001	149240000
1	149409001	149410000
1	149599001	149600000
1	149663001	149664000
1	149682001	149683000
1	149727001	149728000
1	149770001	149771000
1	150010001	150011000
1	150107001	150108000
1	150193001	150194000
1	150372001	150373000
1	150628001	150629000
1	150943001	150944000
1	150947001	150948000
1	151598001	151599000
1	151717001	151718000
1	151732001	151733000
1	151883001	151884000
1	151924001	151925000
1	151957001	151958000
1	152046001	152047000
1	152125001	152126000
1	152188001	152189000
1	152556001	152557000
1	152762001	152763000
1	152808001	152809000
1	152832001	152833000
1	152885001	152886000
1	152987001	152988000
1	153001001	153002000
1	153104001	153105000
1	153281001	153282000
1	153282001	153283000
1	153291001	153292000
1	153296001	153297000
1	153314001	153315000
1	153327001	153328000
1	153548001	153549000
1	153551001	153552000
1	153560001	153561000
1	153767001	153768000
1	153937001	153938000
1	153973001	153974000
1	154479001	154480000
1	154698001	154699000
1	154749001	154750000
1	154826001	154827000
1	154868001	154869000
1	154981001	154982000
1	155104001	155105000
1	155577001	155578000
1	155728001	155729000
1	155947001	155948000
1	155958001	155959000
1	156054001	156055000
1	156062001	156063000
1	156111001	156112000
1	156116001	156117000
1	156646001	156647000
1	157150001	157151000
1	157838001	157839000
1	157857001	157858000
1	157867001	157868000
1	157929001	157930000
1	158198001	158199000
1	158334001	158335000
1	158409001	158410000
1	158609001	158610000
1	158878001	158879000
1	158909001	158910000
1	158994001	158995000
1	159167001	159168000
1	159260001	159261000
1	159266001	159267000
1	159306001	159307000
1	159327001	159328000
1	159333001	159334000
1	159346001	159347000
1	159379001	159380000
1	159387001	159388000
1	159397001	159398000
1	159399001	159400000
1	159457001	159458000
1	159512001	159513000
1	159523001	159524000
1	159671001	159672000
1	159738001	159739000
1	159740001	159741000
1	159825001	159826000
1	159930001	159931000
1	159941001	159942000
1	159968001	159969000
1	160034001	160035000
1	160095001	160096000
1	160146001	160147000
1	160161001	160162000
1	160166001	160167000
1	160193001	160194000
1	160250001	160251000
1	160258001	160259000
1	160259001	160260000
1	160261001	160262000
1	160311001	160312000
1	160355001	160356000
1	160457001	160458000
1	160639001	160640000
1	160664001	160665000
1	160672001	160673000
1	160679001	160680000
1	160785001	160786000
1	161052001	161053000
1	161054001	161055000
1	161060001	161061000
1	161072001	161073000
1	161087001	161088000
1	161105001	161106000
1	161210001	161211000
1	161247001	161248000
1	161283001	161284000
1	161288001	161289000
1	161338001	161339000
1	161467001	161468000
1	161473001	161474000
1	161501001	161502000
1	161535001	161536000
1	161809001	161810000
1	161810001	161811000
1	161812001	161813000
1	161876001	161877000
1	161944001	161945000
1	162037001	162038000
1	162048001	162049000
1	162062001	162063000
1	162063001	162064000
1	162141001	162142000
1	162147001	162148000
1	162150001	162151000
1	162156001	162157000
1	162246001	162247000
1	162280001	162281000
1	162296001	162297000
1	162402001	162403000
1	162403001	162404000
1	162404001	162405000
1	162408001	162409000
1	162424001	162425000
1	162753001	162754000
1	162869001	162870000
1	162895001	162896000
1	162897001	162898000
1	162901001	162902000
1	162903001	162904000
1	162911001	162912000
1	162957001	162958000
1	163022001	163023000
1	163025001	163026000
1	163060001	163061000
1	163225001	163226000
1	163296001	163297000
1	163824001	163825000
1	163984001	163985000
1	164102001	164103000
1	164173001	164174000
1	164414001	164415000
1	164514001	164515000
1	164952001	164953000
1	164967001	164968000
1	164969001	164970000
1	165289001	165290000
1	165572001	165573000
1	165583001	165584000
1	165833001	165834000
1	165956001	165957000
1	166097001	166098000
1	166100001	166101000
1	167033001	167034000
1	167393001	167394000
1	167559001	167560000
1	168711001	168712000
1	168958001	168959000
1	169338001	169339000
1	169816001	169817000
1	169833001	169834000
1	170160001	170161000
1	170329001	170330000
1	170366001	170367000
1	170370001	170371000
1	170773001	170774000
1	171064001	171065000
1	171192001	171193000
1	171353001	171354000
1	171763001	171764000
1	171964001	171965000
1	172003001	172004000
1	172802001	172803000
1	172861001	172862000
1	173001001	173002000
1	173330001	173331000
1	173478001	173479000
1	173535001	173536000
1	173650001	173651000
1	173662001	173663000
1	173694001	173695000
1	173765001	173766000
1	173923001	173924000
1	174018001	174019000
1	174026001	174027000
1	174213001	174214000
1	174222001	174223000
1	174272001	174273000
1	174274001	174275000
1	174289001	174290000
1	174299001	174300000
1	174377001	174378000
1	174449001	174450000
1	174517001	174518000
1	174638001	174639000
1	174984001	174985000
1	174985001	174986000
1	175449001	175450000
1	175457001	175458000
1	175468001	175469000
1	175666001	175667000
1	175956001	175957000
1	176215001	176216000
1	176226001	176227000
1	176244001	176245000
1	176312001	176313000
1	176405001	176406000
1	176412001	176413000
1	176421001	176422000
1	176485001	176486000
1	176491001	176492000
1	176492001	176493000
1	176706001	176707000
1	176871001	176872000
1	177390001	177391000
1	177930001	177931000
1	177959001	177960000
1	178033001	178034000
1	178039001	178040000
1	178386001	178387000
1	178788001	178789000
1	179187001	179188000
1	180004001	180005000
1	180134001	180135000
1	180136001	180137000
1	180177001	180178000
1	180236001	180237000
1	180350001	180351000
1	180621001	180622000
1	180665001	180666000
1	181286001	181287000
1	181295001	181296000
1	181429001	181430000
1	181523001	181524000
1	181731001	181732000
1	182420001	182421000
1	182735001	182736000
1	182960001	182961000
1	183028001	183029000
1	183057001	183058000
1	183092001	183093000
1	183115001	183116000
1	183234001	183235000
1	183250001	183251000
1	183293001	183294000
1	183631001	183632000
1	183957001	183958000
1	183964001	183965000
1	184046001	184047000
1	184125001	184126000
1	184206001	184207000
1	184250001	184251000
1	185820001	185821000
1	185866001	185867000
1	185893001	185894000
1	185943001	185944000
1	186204001	186205000
1	186457001	186458000
1	186710001	186711000
1	186747001	186748000
1	187547001	187548000
1	188115001	188116000
1	188365001	188366000
1	188860001	188861000
1	189040001	189041000
1	189185001	189186000
1	189266001	189267000
1	189592001	189593000
1	189636001	189637000
1	189717001	189718000
1	189728001	189729000
1	189754001	189755000
1	189768001	189769000
1	189779001	189780000
1	189784001	189785000
1	189790001	189791000
1	189813001	189814000
1	189852001	189853000
1	189871001	189872000
1	189877001	189878000
1	189968001	189969000
1	190457001	190458000
1	190480001	190481000
1	190537001	190538000
1	190639001	190640000
1	190825001	190826000
1	191001001	191002000
1	191182001	191183000
1	191547001	191548000
1	192164001	192165000
1	192555001	192556000
1	192792001	192793000
1	192799001	192800000
1	192849001	192850000
1	192894001	192895000
1	192903001	192904000
1	192920001	192921000
1	192980001	192981000
1	193155001	193156000
1	193405001	193406000
1	193408001	193409000
1	193661001	193662000
1	193737001	193738000
1	193743001	193744000
1	193756001	193757000
1	193848001	193849000
1	193972001	193973000
1	193996001	193997000
1	194090001	194091000
1	194318001	194319000
1	194568001	194569000
1	194575001	194576000
1	194621001	194622000
1	194692001	194693000
1	194884001	194885000
1	194898001	194899000
1	195130001	195131000
1	195200001	195201000
1	195205001	195206000
1	195282001	195283000
1	195306001	195307000
1	195394001	195395000
1	195435001	195436000
1	195483001	195484000
1	195793001	195794000
1	195816001	195817000
1	195860001	195861000
1	195959001	195960000
1	196020001	196021000
1	196021001	196022000
1	196097001	196098000
1	196099001	196100000
1	196189001	196190000
1	196198001	196199000
1	196203001	196204000
1	196261001	196262000
1	196267001	196268000
1	196268001	196269000
1	196327001	196328000
1	196383001	196384000
1	196385001	196386000
1	196389001	196390000
1	196390001	196391000
1	196393001	196394000
1	196414001	196415000
1	196427001	196428000
1	196428001	196429000
1	196506001	196507000
1	196509001	196510000
1	196522001	196523000
1	196526001	196527000
1	196538001	196539000
1	196700001	196701000
1	196757001	196758000
1	196803001	196804000
1	196840001	196841000
1	196904001	196905000
1	196957001	196958000
1	197229001	197230000
1	197250001	197251000
1	197292001	197293000
1	197296001	197297000
1	197298001	197299000
1	197341001	197342000
1	197346001	197347000
1	197347001	197348000
1	197349001	197350000
1	197362001	197363000
1	197372001	197373000
1	197387001	197388000
1	197438001	197439000
1	197439001	197440000
1	197470001	197471000
1	197478001	197479000
1	197509001	197510000
1	197558001	197559000
1	197661001	197662000
1	197721001	197722000
1	197736001	197737000
1	197777001	197778000
1	197886001	197887000
1	198032001	198033000
1	198044001	198045000
1	198069001	198070000
1	198075001	198076000
1	198137001	198138000
1	198187001	198188000
1	198239001	198240000
1	198255001	198256000
1	198489001	198490000
1	198525001	198526000
1	198625001	198626000
1	198646001	198647000
1	198938001	198939000
1	198948001	198949000
1	199004001	199005000
1	199113001	199114000
1	199124001	199125000
1	199127001	199128000
1	199263001	199264000
1	199296001	199297000
1	199328001	199329000
1	199365001	199366000
1	199370001	199371000
1	199387001	199388000
1	199391001	199392000
1	199451001	199452000
1	199454001	199455000
1	199458001	199459000
1	199460001	199461000
1	199470001	199471000
1	199497001	199498000
1	199527001	199528000
1	199537001	199538000
1	199606001	199607000
1	199804001	199805000
1	199826001	199827000
1	199878001	199879000
1	199891001	199892000
1	199915001	199916000
1	199927001	199928000
1	199929001	199930000
1	199936001	199937000
1	199956001	199957000
1	199999001	200000000
1	200182001	200183000
1	200211001	200212000
1	200212001	200213000
1	200240001	200241000
1	200241001	200242000
1	200260001	200261000
1	200435001	200436000
1	200556001	200557000
1	200597001	200598000
1	200633001	200634000
1	200660001	200661000
1	200677001	200678000
1	200697001	200698000
1	200712001	200713000
1	200724001	200725000
1	200910001	200911000
1	200912001	200913000
1	200941001	200942000
1	200992001	200993000
1	201007001	201008000
1	201044001	201045000
1	201062001	201063000
1	201105001	201106000
1	201158001	201159000
1	201207001	201208000
1	201335001	201336000
1	201429001	201430000
1	201549001	201550000
1	201551001	201552000
1	201570001	201571000
1	201614001	201615000
1	201666001	201667000
1	201687001	201688000
1	201725001	201726000
1	201727001	201728000
1	201740001	201741000
1	201751001	201752000
1	201772001	201773000
1	201777001	201778000
1	201893001	201894000
1	202068001	202069000
1	202369001	202370000
1	202415001	202416000
1	202474001	202475000
1	202578001	202579000
1	202729001	202730000
1	202730001	202731000
1	202748001	202749000
1	202932001	202933000
1	202973001	202974000
1	203003001	203004000
1	203007001	203008000
1	203054001	203055000
1	203068001	203069000
1	203077001	203078000
1	203084001	203085000
1	203206001	203207000
1	203242001	203243000
1	203286001	203287000
1	203374001	203375000
1	203719001	203720000
1	203779001	203780000
1	203843001	203844000
1	203887001	203888000
1	203892001	203893000
1	204302001	204303000
1	204386001	204387000
1	204413001	204414000
1	204632001	204633000
1	204647001	204648000
1	204662001	204663000
1	204679001	204680000
1	204682001	204683000
1	205031001	205032000
1	205066001	205067000
1	205143001	205144000
1	205292001	205293000
1	205433001	205434000
1	205468001	205469000
1	205532001	205533000
1	205572001	205573000
1	205573001	205574000
1	205574001	205575000
1	205611001	205612000
1	205716001	205717000
1	205745001	205746000
1	205806001	205807000
1	205816001	205817000
1	205870001	205871000
1	205915001	205916000
1	205986001	205987000
1	206608001	206609000
1	206614001	206615000
1	206648001	206649000
1	206679001	206680000
1	206709001	206710000
1	206719001	206720000
1	206860001	206861000
1	207248001	207249000
1	207467001	207468000
1	207552001	207553000
1	207565001	207566000
1	207652001	207653000
1	207774001	207775000
1	208072001	208073000
1	208084001	208085000
1	208086001	208087000
1	208115001	208116000
1	208214001	208215000
1	208228001	208229000
1	208295001	208296000
1	208319001	208320000
1	208405001	208406000
1	208431001	208432000
1	208454001	208455000
1	208459001	208460000
1	208499001	208500000
1	208541001	208542000
1	208543001	208544000
1	208551001	208552000
1	208685001	208686000
1	208718001	208719000
1	208720001	208721000
1	208732001	208733000
1	208791001	208792000
1	208799001	208800000
1	209091001	209092000
1	209097001	209098000
1	209214001	209215000
1	209282001	209283000
1	209401001	209402000
1	209420001	209421000
1	209433001	209434000
1	209471001	209472000
1	209631001	209632000
1	209660001	209661000
1	209711001	209712000
1	209714001	209715000
1	209749001	209750000
1	209882001	209883000
1	209928001	209929000
1	210063001	210064000
1	210075001	210076000
1	210129001	210130000
1	210172001	210173000
1	210255001	210256000
1	210263001	210264000
1	210375001	210376000
1	210383001	210384000
1	210386001	210387000
1	210393001	210394000
1	210396001	210397000
1	210426001	210427000
1	210427001	210428000
1	210428001	210429000
1	210437001	210438000
1	210443001	210444000
1	210494001	210495000
1	210499001	210500000
1	210502001	210503000
1	210521001	210522000
1	210522001	210523000
1	210523001	210524000
1	210532001	210533000
1	210533001	210534000
1	210538001	210539000
1	210540001	210541000
1	210636001	210637000
1	210681001	210682000
1	210695001	210696000
1	210731001	210732000
1	210747001	210748000
1	210752001	210753000
1	210753001	210754000
1	210756001	210757000
1	210778001	210779000
1	210804001	210805000
1	210820001	210821000
1	210846001	210847000
1	210903001	210904000
1	210937001	210938000
1	210939001	210940000
1	210973001	210974000
1	211058001	211059000
1	211063001	211064000
1	211092001	211093000
1	211148001	211149000
1	211230001	211231000
1	211281001	211282000
1	211285001	211286000
1	211292001	211293000
1	211360001	211361000
1	211393001	211394000
1	211460001	211461000
1	211466001	211467000
1	211507001	211508000
1	211655001	211656000
1	211663001	211664000
1	211785001	211786000
1	211795001	211796000
1	211805001	211806000
1	211994001	211995000
1	212048001	212049000
1	212091001	212092000
1	212102001	212103000
1	212193001	212194000
1	212265001	212266000
1	212434001	212435000
1	212461001	212462000
1	212485001	212486000
1	212505001	212506000
1	212550001	212551000
1	212707001	212708000
1	212711001	212712000
1	212763001	212764000
1	212766001	212767000
1	212967001	212968000
1	212973001	212974000
1	212974001	212975000
1	213044001	213045000
1	213059001	213060000
1	213062001	213063000
1	213070001	213071000
1	213126001	213127000
1	213159001	213160000
1	213194001	213195000
1	213213001	213214000
1	213219001	213220000
1	213225001	213226000
1	213227001	213228000
1	213231001	213232000
1	213288001	213289000
1	213292001	213293000
1	213433001	213434000
1	213445001	213446000
1	213451001	213452000
1	213570001	213571000
1	213573001	213574000
1	213574001	213575000
1	213605001	213606000
1	213630001	213631000
1	213641001	213642000
1	213642001	213643000
1	213757001	213758000
1	213847001	213848000
1	213863001	213864000
1	213970001	213971000
1	214020001	214021000
1	214051001	214052000
1	214085001	214086000
1	214091001	214092000
1	214098001	214099000
1	214108001	214109000
1	214109001	214110000
1	214255001	214256000
1	214311001	214312000
1	214403001	214404000
1	214409001	214410000
1	214479001	214480000
1	214503001	214504000
1	214521001	214522000
1	214540001	214541000
1	214596001	214597000
1	214674001	214675000
1	214706001	214707000
1	214731001	214732000
1	214745001	214746000
1	214750001	214751000
1	214765001	214766000
1	214766001	214767000
1	214768001	214769000
1	214784001	214785000
1	214786001	214787000
1	214790001	214791000
1	214810001	214811000
1	214865001	214866000
1	214867001	214868000
1	214937001	214938000
1	214977001	214978000
1	214998001	214999000
1	215019001	215020000
1	215034001	215035000
1	215132001	215133000
1	215147001	215148000
1	215149001	215150000
1	215181001	215182000
1	215184001	215185000
1	215349001	215350000
1	215353001	215354000
1	215354001	215355000
1	215471001	215472000
1	215522001	215523000
1	215602001	215603000
1	215603001	215604000
1	215665001	215666000
1	215673001	215674000
1	215697001	215698000
1	215699001	215700000
1	215713001	215714000
1	215718001	215719000
1	215758001	215759000
1	215759001	215760000
1	215768001	215769000
1	215770001	215771000
1	215782001	215783000
1	215788001	215789000
1	215799001	215800000
1	215809001	215810000
1	215811001	215812000
1	215814001	215815000
1	215817001	215818000
1	215819001	215820000
1	215828001	215829000
1	215844001	215845000
1	215851001	215852000
1	215852001	215853000
1	215868001	215869000
1	215870001	215871000
1	215882001	215883000
1	215886001	215887000
1	215890001	215891000
1	215898001	215899000
1	215900001	215901000
1	215903001	215904000
1	215915001	215916000
1	215917001	215918000
1	215920001	215921000
1	215923001	215924000
1	215929001	215930000
1	215941001	215942000
1	215943001	215944000
1	215957001	215958000
1	215967001	215968000
1	215974001	215975000
1	215990001	215991000
1	216012001	216013000
1	216013001	216014000
1	216020001	216021000
1	216041001	216042000
1	216054001	216055000
1	216060001	216061000
1	216061001	216062000
1	216062001	216063000
1	216114001	216115000
1	216122001	216123000
1	216163001	216164000
1	216187001	216188000
1	216213001	216214000
1	216444001	216445000
1	216448001	216449000
1	216452001	216453000
1	216463001	216464000
1	216733001	216734000
1	216799001	216800000
1	216817001	216818000
1	216841001	216842000
1	216844001	216845000
1	216874001	216875000
1	216913001	216914000
1	216917001	216918000
1	217249001	217250000
1	217360001	217361000
1	217361001	217362000
1	217509001	217510000
1	217517001	217518000
1	217527001	217528000
1	217598001	217599000
1	217714001	217715000
1	217724001	217725000
1	217801001	217802000
1	217804001	217805000
1	217827001	217828000
1	217872001	217873000
1	217901001	217902000
1	217909001	217910000
1	217929001	217930000
1	218189001	218190000
1	218376001	218377000
1	218470001	218471000
1	218543001	218544000
1	218600001	218601000
1	218818001	218819000
1	218845001	218846000
1	218916001	218917000
1	219061001	219062000
1	219116001	219117000
1	219378001	219379000
1	219884001	219885000
1	220197001	220198000
1	220920001	220921000
1	221111001	221112000
1	221117001	221118000
1	221128001	221129000
1	221167001	221168000
1	221188001	221189000
1	221361001	221362000
1	221370001	221371000
1	221757001	221758000
1	221931001	221932000
1	222520001	222521000
1	222553001	222554000
1	222630001	222631000
1	223080001	223081000
1	223268001	223269000
1	223400001	223401000
1	223564001	223565000
1	223623001	223624000
1	223961001	223962000
1	223971001	223972000
1	225043001	225044000
1	225169001	225170000
1	225647001	225648000
1	225857001	225858000
1	225973001	225974000
1	226212001	226213000
1	226344001	226345000
1	226403001	226404000
1	226529001	226530000
1	226909001	226910000
1	226992001	226993000
1	227211001	227212000
1	227227001	227228000
1	227470001	227471000
1	227495001	227496000
1	227835001	227836000
1	227934001	227935000
1	228108001	228109000
1	228109001	228110000
1	228175001	228176000
1	228293001	228294000
1	228579001	228580000
1	228849001	228850000
1	228956001	228957000
1	228969001	228970000
1	228983001	228984000
1	229012001	229013000
1	229024001	229025000
1	229355001	229356000
1	229357001	229358000
1	229581001	229582000
1	229812001	229813000
1	229972001	229973000
1	230038001	230039000
1	230049001	230050000
1	230216001	230217000
1	230584001	230585000
1	230761001	230762000
1	231437001	231438000
1	231514001	231515000
1	231749001	231750000
1	231778001	231779000
1	231825001	231826000
1	231840001	231841000
1	231971001	231972000
1	232618001	232619000
1	233329001	233330000
1	233477001	233478000
1	233530001	233531000
1	233894001	233895000
1	234538001	234539000
1	234748001	234749000
1	234773001	234774000
1	234848001	234849000
1	235684001	235685000
1	236407001	236408000
1	237074001	237075000
1	237700001	237701000
1	237857001	237858000
1	238206001	238207000
1	238271001	238272000
1	238343001	238344000
1	239251001	239252000
1	239596001	239597000
1	240510001	240511000
1	240518001	240519000
1	243132001	243133000
1	244702001	244703000
1	244892001	244893000
1	245042001	245043000
1	245099001	245100000
1	245132001	245133000
1	245263001	245264000
1	245998001	245999000
1	246052001	246053000
1	247168001	247169000
1	247242001	247243000
1	247256001	247257000
1	247461001	247462000
1	247662001	247663000
1	247694001	247695000
1	247958001	247959000
1	247971001	247972000
1	248445001	248446000
1	249829001	249830000
1	249901001	249902000
1	249931001	249932000
1	249953001	249954000
1	250510001	250511000
1	251118001	251119000
1	251260001	251261000
1	251513001	251514000
1	251762001	251763000
1	251764001	251765000
1	251790001	251791000
1	251829001	251830000
1	251837001	251838000
1	252061001	252062000
1	252268001	252269000
1	252447001	252448000
1	252575001	252576000
1	252725001	252726000
1	252831001	252832000
1	252844001	252845000
1	252933001	252934000
1	253000001	253001000
1	253095001	253096000
1	253450001	253451000
1	253945001	253946000
1	253990001	253991000
1	254011001	254012000
1	254860001	254861000
1	254982001	254983000
1	255266001	255267000
1	255404001	255405000
1	255715001	255716000
1	255756001	255757000
1	255891001	255892000
1	256612001	256613000
1	256859001	256860000
1	256923001	256924000
1	257194001	257195000
1	257223001	257224000
1	257454001	257455000
1	257508001	257509000
1	257748001	257749000
1	258345001	258346000
1	258398001	258399000
1	258957001	258958000
1	259860001	259861000
1	260774001	260775000
1	260865001	260866000
1	261003001	261004000
1	261033001	261034000
1	261035001	261036000
1	261042001	261043000
1	261239001	261240000
1	261306001	261307000
1	261383001	261384000
1	261688001	261689000
1	261745001	261746000
1	261954001	261955000
1	263744001	263745000
1	263873001	263874000
1	264936001	264937000
1	265161001	265162000
1	265695001	265696000
1	265904001	265905000
1	266870001	266871000
1	266935001	266936000
1	266941001	266942000
1	267052001	267053000
1	267260001	267261000
1	267866001	267867000
1	267908001	267909000
1	267912001	267913000
1	268026001	268027000
1	268044001	268045000
1	268580001	268581000
1	268942001	268943000
1	269028001	269029000
1	269055001	269056000
1	269321001	269322000
1	269422001	269423000
1	269977001	269978000
1	270765001	270766000
1	270841001	270842000
1	271329001	271330000
1	271972001	271973000
1	272800001	272801000
1	273425001	273426000
1	274137001	274138000
10	602001	603000
10	605001	606000
10	609001	610000
10	636001	637000
10	831001	832000
10	932001	933000
10	1335001	1336000
10	1813001	1814000
10	2083001	2084000
10	2091001	2092000
10	2264001	2265000
10	2281001	2282000
10	2470001	2471000
10	2500001	2501000
10	3072001	3073000
10	3236001	3237000
10	4509001	4510000
10	4678001	4679000
10	4836001	4837000
10	4969001	4970000
10	5142001	5143000
10	5810001	5811000
10	6056001	6057000
10	6792001	6793000
10	7081001	7082000
10	7128001	7129000
10	7252001	7253000
10	7343001	7344000
10	7541001	7542000
10	7755001	7756000
10	7790001	7791000
10	7848001	7849000
10	8289001	8290000
10	8311001	8312000
10	8449001	8450000
10	8648001	8649000
10	8846001	8847000
10	9050001	9051000
10	9123001	9124000
10	9345001	9346000
10	9991001	9992000
10	10002001	10003000
10	10102001	10103000
10	10152001	10153000
10	10675001	10676000
10	11082001	11083000
10	11498001	11499000
10	11550001	11551000
10	11677001	11678000
10	11863001	11864000
10	12034001	12035000
10	12475001	12476000
10	12514001	12515000
10	12620001	12621000
10	12622001	12623000
10	12832001	12833000
10	13235001	13236000
10	13357001	13358000
10	13623001	13624000
10	13637001	13638000
10	15057001	15058000
10	17040001	17041000
10	17187001	17188000
10	17776001	17777000
10	18220001	18221000
10	18240001	18241000
10	18683001	18684000
10	18764001	18765000
10	18850001	18851000
10	18925001	18926000
10	19406001	19407000
10	19678001	19679000
10	19689001	19690000
10	19712001	19713000
10	19748001	19749000
10	19777001	19778000
10	19814001	19815000
10	19816001	19817000
10	19905001	19906000
10	20008001	20009000
10	20084001	20085000
10	20187001	20188000
10	20484001	20485000
10	20646001	20647000
10	20649001	20650000
10	21136001	21137000
10	21223001	21224000
10	21570001	21571000
10	22193001	22194000
10	22199001	22200000
10	22260001	22261000
10	22568001	22569000
10	22944001	22945000
10	23314001	23315000
10	23481001	23482000
10	23483001	23484000
10	23864001	23865000
10	24068001	24069000
10	24180001	24181000
10	24189001	24190000
10	24845001	24846000
10	26089001	26090000
10	28265001	28266000
10	28279001	28280000
10	28491001	28492000
10	28831001	28832000
10	28844001	28845000
10	29106001	29107000
10	29127001	29128000
10	29243001	29244000
10	29546001	29547000
10	29916001	29917000
10	30175001	30176000
10	31606001	31607000
10	31781001	31782000
10	32272001	32273000
10	32416001	32417000
10	33326001	33327000
10	34215001	34216000
10	34502001	34503000
10	35567001	35568000
10	36811001	36812000
10	38670001	38671000
10	38713001	38714000
10	40178001	40179000
10	40221001	40222000
10	40515001	40516000
10	41069001	41070000
10	41123001	41124000
10	41342001	41343000
10	41423001	41424000
10	41928001	41929000
10	42077001	42078000
10	42440001	42441000
10	42690001	42691000
10	42889001	42890000
10	43132001	43133000
10	43384001	43385000
10	43486001	43487000
10	43611001	43612000
10	43662001	43663000
10	43870001	43871000
10	43962001	43963000
10	43976001	43977000
10	43992001	43993000
10	43999001	44000000
10	44390001	44391000
10	44525001	44526000
10	44919001	44920000
10	45298001	45299000
10	45342001	45343000
10	45352001	45353000
10	45915001	45916000
10	46012001	46013000
10	46016001	46017000
10	47016001	47017000
10	47039001	47040000
10	47208001	47209000
10	47500001	47501000
10	47639001	47640000
10	47837001	47838000
10	48047001	48048000
10	48649001	48650000
10	48954001	48955000
10	49308001	49309000
10	49436001	49437000
10	50174001	50175000
10	50621001	50622000
10	51172001	51173000
10	51183001	51184000
10	51483001	51484000
10	51587001	51588000
10	52083001	52084000
10	52796001	52797000
10	52877001	52878000
10	53011001	53012000
10	53013001	53014000
[truncated: 8,110 more rows]

## Sheet: P35VSP28_hyper
Chromosome	Start	End
1	1761001	1762000
1	1970001	1971000
1	2147001	2148000
1	2231001	2232000
1	2318001	2319000
1	3318001	3319000
1	3406001	3407000
1	3455001	3456000
1	3737001	3738000
1	3834001	3835000
1	4055001	4056000
1	4953001	4954000
1	5011001	5012000
1	5188001	5189000
1	5269001	5270000
1	5271001	5272000
1	5373001	5374000
1	5398001	5399000
1	5422001	5423000
1	5430001	5431000
1	5432001	5433000
1	5565001	5566000
1	5618001	5619000
1	5634001	5635000
1	5843001	5844000
1	6231001	6232000
1	6365001	6366000
1	6615001	6616000
1	7572001	7573000
1	7585001	7586000
1	7663001	7664000
1	7724001	7725000
1	7875001	7876000
1	7976001	7977000
1	8020001	8021000
1	8214001	8215000
1	8321001	8322000
1	8599001	8600000
1	9011001	9012000
1	10281001	10282000
1	10323001	10324000
1	10327001	10328000
1	10391001	10392000
1	10553001	10554000
1	10608001	10609000
1	11837001	11838000
1	12617001	12618000
1	12717001	12718000
1	12779001	12780000
1	12897001	12898000
1	12993001	12994000
1	13026001	13027000
1	13038001	13039000
1	13041001	13042000
1	13044001	13045000
1	13067001	13068000
1	13079001	13080000
1	13086001	13087000
1	13096001	13097000
1	13101001	13102000
1	13160001	13161000
1	13228001	13229000
1	13465001	13466000
1	13591001	13592000
1	14264001	14265000
1	15109001	15110000
1	15364001	15365000
1	15488001	15489000
1	15570001	15571000
1	15596001	15597000
1	15655001	15656000
1	15709001	15710000
1	15769001	15770000
1	16382001	16383000
1	16954001	16955000
1	17048001	17049000
1	17146001	17147000
1	17672001	17673000
1	18101001	18102000
1	18578001	18579000
1	18618001	18619000
1	18847001	18848000
1	19326001	19327000
1	19611001	19612000
1	19675001	19676000
1	19730001	19731000
1	19800001	19801000
1	19823001	19824000
1	19911001	19912000
1	20037001	20038000
1	20049001	20050000
1	20078001	20079000
1	20079001	20080000
1	20259001	20260000
1	20470001	20471000
1	20725001	20726000
1	20904001	20905000
1	20972001	20973000
1	21163001	21164000
1	21405001	21406000
1	21473001	21474000
1	21526001	21527000
1	21544001	21545000
1	21642001	21643000
1	21875001	21876000
1	22100001	22101000
1	22122001	22123000
1	22204001	22205000
1	22528001	22529000
1	22920001	22921000
1	22962001	22963000
1	23061001	23062000
1	23509001	23510000
1	23668001	23669000
1	23952001	23953000
1	24148001	24149000
1	24445001	24446000
1	24565001	24566000
1	24574001	24575000
1	24616001	24617000
1	24619001	24620000
1	24724001	24725000
1	25321001	25322000
1	25585001	25586000
1	25910001	25911000
1	25974001	25975000
1	26062001	26063000
1	26239001	26240000
1	26308001	26309000
1	26357001	26358000
1	26368001	26369000
1	26452001	26453000
1	26605001	26606000
1	26648001	26649000
1	26661001	26662000
1	26664001	26665000
1	26710001	26711000
1	26746001	26747000
1	26782001	26783000
1	26786001	26787000
1	26819001	26820000
1	26845001	26846000
1	26874001	26875000
1	27084001	27085000
1	27130001	27131000
1	27139001	27140000
1	27201001	27202000
1	27215001	27216000
1	27258001	27259000
1	27286001	27287000
1	27289001	27290000
1	27302001	27303000
1	27318001	27319000
1	27322001	27323000
1	27354001	27355000
1	27358001	27359000
1	27392001	27393000
1	27409001	27410000
1	27477001	27478000
1	27480001	27481000
1	27504001	27505000
1	27509001	27510000
1	27513001	27514000
1	27528001	27529000
1	27552001	27553000
1	27827001	27828000
1	28458001	28459000
1	28486001	28487000
1	28557001	28558000
1	28715001	28716000
1	29043001	29044000
1	29055001	29056000
1	29093001	29094000
1	29332001	29333000
1	29333001	29334000
1	29337001	29338000
1	29652001	29653000
1	29757001	29758000
1	29786001	29787000
1	29914001	29915000
1	30442001	30443000
1	30638001	30639000
1	30743001	30744000
1	30849001	30850000
1	30863001	30864000
1	31155001	31156000
1	31410001	31411000
1	31486001	31487000
1	31515001	31516000
1	31738001	31739000
1	32040001	32041000
1	32082001	32083000
1	32144001	32145000
1	32317001	32318000
1	32379001	32380000
1	32669001	32670000
1	32704001	32705000
1	32910001	32911000
1	32970001	32971000
1	33013001	33014000
1	33161001	33162000
1	33250001	33251000
1	33291001	33292000
1	33345001	33346000
1	33381001	33382000
1	33401001	33402000
1	33423001	33424000
1	33424001	33425000
1	33469001	33470000
1	33533001	33534000
1	33709001	33710000
1	33784001	33785000
1	33809001	33810000
1	33811001	33812000
1	33816001	33817000
1	33890001	33891000
1	34178001	34179000
1	34292001	34293000
1	34340001	34341000
1	34524001	34525000
1	34564001	34565000
1	34645001	34646000
1	34681001	34682000
1	34812001	34813000
1	34840001	34841000
1	35094001	35095000
1	35716001	35717000
1	35721001	35722000
1	36009001	36010000
1	36012001	36013000
1	36026001	36027000
1	36028001	36029000
1	36258001	36259000
1	36493001	36494000
1	37023001	37024000
1	37033001	37034000
1	37162001	37163000
1	37164001	37165000
1	37213001	37214000
1	37214001	37215000
1	37284001	37285000
1	37369001	37370000
1	37401001	37402000
1	37786001	37787000
1	37931001	37932000
1	38266001	38267000
1	38350001	38351000
1	38510001	38511000
1	38822001	38823000
1	38986001	38987000
1	39360001	39361000
1	40044001	40045000
1	40600001	40601000
1	40703001	40704000
1	40864001	40865000
1	41021001	41022000
1	41024001	41025000
1	41985001	41986000
1	41998001	41999000
1	42566001	42567000
1	43352001	43353000
1	43680001	43681000
1	43687001	43688000
1	44452001	44453000
1	45199001	45200000
1	45609001	45610000
1	47387001	47388000
1	47852001	47853000
1	48001001	48002000
1	48008001	48009000
1	48058001	48059000
1	48070001	48071000
1	48113001	48114000
1	48173001	48174000
1	48899001	48900000
1	49412001	49413000
1	49642001	49643000
1	49695001	49696000
1	49700001	49701000
1	50026001	50027000
1	50029001	50030000
1	50030001	50031000
1	50147001	50148000
1	50153001	50154000
1	50186001	50187000
1	50357001	50358000
1	50443001	50444000
1	51053001	51054000
1	51169001	51170000
1	51216001	51217000
1	51224001	51225000
1	51534001	51535000
1	51739001	51740000
1	52578001	52579000
1	54808001	54809000
1	55139001	55140000
1	55287001	55288000
1	55669001	55670000
1	55966001	55967000
1	56138001	56139000
1	56158001	56159000
1	56239001	56240000
1	56241001	56242000
1	56728001	56729000
1	57104001	57105000
1	57249001	57250000
1	57531001	57532000
1	58200001	58201000
1	58399001	58400000
1	60097001	60098000
1	60196001	60197000
1	60201001	60202000
1	60404001	60405000
1	60605001	60606000
1	60730001	60731000
1	60877001	60878000
1	61582001	61583000
1	63505001	63506000
1	65849001	65850000
1	66082001	66083000
1	66644001	66645000
1	66678001	66679000
1	67964001	67965000
1	68217001	68218000
1	68316001	68317000
1	68983001	68984000
1	69063001	69064000
1	69084001	69085000
1	69195001	69196000
1	69989001	69990000
1	70346001	70347000
1	70478001	70479000
1	70528001	70529000
1	70539001	70540000
1	70577001	70578000
1	70893001	70894000
1	71390001	71391000
1	71981001	71982000
1	72299001	72300000
1	74584001	74585000
1	74970001	74971000
1	75253001	75254000
1	75378001	75379000
1	76297001	76298000
1	76902001	76903000
1	77978001	77979000
1	78585001	78586000
1	78593001	78594000
1	78615001	78616000
1	78634001	78635000
1	78652001	78653000
1	78683001	78684000
1	78697001	78698000
1	79212001	79213000
1	79306001	79307000
1	79317001	79318000
1	79480001	79481000
1	79491001	79492000
1	79759001	79760000
1	79781001	79782000
1	79784001	79785000
1	79827001	79828000
1	79830001	79831000
1	79833001	79834000
1	79835001	79836000
1	79863001	79864000
1	79903001	79904000
1	79950001	79951000
1	79994001	79995000
1	80444001	80445000
1	80460001	80461000
1	80576001	80577000
1	80585001	80586000
1	80739001	80740000
1	80889001	80890000
1	80986001	80987000
1	81766001	81767000
1	81945001	81946000
1	82830001	82831000
1	82918001	82919000
1	82963001	82964000
1	83004001	83005000
1	83266001	83267000
1	83355001	83356000
1	83407001	83408000
1	83410001	83411000
1	83413001	83414000
1	83415001	83416000
1	83420001	83421000
1	83606001	83607000
1	83682001	83683000
1	84166001	84167000
1	84338001	84339000
1	84634001	84635000
1	84815001	84816000
1	84989001	84990000
1	85066001	85067000
1	85398001	85399000
1	85496001	85497000
1	86325001	86326000
1	87398001	87399000
1	87480001	87481000
1	87485001	87486000
1	87490001	87491000
1	87534001	87535000
1	87577001	87578000
1	87635001	87636000
1	87639001	87640000
1	87818001	87819000
1	88080001	88081000
1	88973001	88974000
1	89007001	89008000
1	89298001	89299000
1	89313001	89314000
1	89390001	89391000
1	89495001	89496000
1	89638001	89639000
1	89756001	89757000
1	89825001	89826000
1	89915001	89916000
1	89980001	89981000
1	90615001	90616000
1	90767001	90768000
1	91092001	91093000
1	91103001	91104000
1	91111001	91112000
1	91398001	91399000
1	91616001	91617000
1	92047001	92048000
1	93854001	93855000
1	93909001	93910000
1	94180001	94181000
1	94944001	94945000
1	95042001	95043000
1	95186001	95187000
1	95300001	95301000
1	95389001	95390000
1	95396001	95397000
1	95562001	95563000
1	95610001	95611000
1	95926001	95927000
1	95940001	95941000
1	96016001	96017000
1	96039001	96040000
1	96579001	96580000
1	96582001	96583000
1	96583001	96584000
1	97728001	97729000
1	98216001	98217000
1	98434001	98435000
1	98471001	98472000
1	98654001	98655000
1	98853001	98854000
1	99033001	99034000
1	99111001	99112000
1	99227001	99228000
1	99332001	99333000
1	99679001	99680000
1	99768001	99769000
1	99781001	99782000
1	99812001	99813000
1	99950001	99951000
1	99954001	99955000
1	100033001	100034000
1	100075001	100076000
1	100404001	100405000
1	100554001	100555000
1	100669001	100670000
1	100789001	100790000
1	100905001	100906000
1	101195001	101196000
1	101545001	101546000
1	101548001	101549000
1	102034001	102035000
1	102323001	102324000
1	102588001	102589000
1	103165001	103166000
1	103290001	103291000
1	103563001	103564000
1	103778001	103779000
1	103782001	103783000
1	104644001	104645000
1	104965001	104966000
1	105905001	105906000
1	108028001	108029000
1	108613001	108614000
1	108954001	108955000
1	109254001	109255000
1	109260001	109261000
1	109310001	109311000
1	109572001	109573000
1	109795001	109796000
1	109884001	109885000
1	110964001	110965000
1	111252001	111253000
1	111865001	111866000
1	112147001	112148000
1	113915001	113916000
1	114087001	114088000
1	114116001	114117000
1	114121001	114122000
1	114135001	114136000
1	114302001	114303000
1	115144001	115145000
1	115165001	115166000
1	115281001	115282000
1	115284001	115285000
1	115704001	115705000
1	115896001	115897000
1	115960001	115961000
1	116036001	116037000
1	116768001	116769000
1	116781001	116782000
1	116915001	116916000
1	116937001	116938000
1	116939001	116940000
1	117077001	117078000
1	117080001	117081000
1	117120001	117121000
1	117135001	117136000
1	117347001	117348000
1	117855001	117856000
1	117878001	117879000
1	117883001	117884000
1	119446001	119447000
1	119458001	119459000
1	119547001	119548000
1	119696001	119697000
1	120034001	120035000
1	120197001	120198000
1	120566001	120567000
1	120580001	120581000
1	120844001	120845000
1	121263001	121264000
1	121843001	121844000
1	121865001	121866000
1	121940001	121941000
1	122393001	122394000
1	122983001	122984000
1	123095001	123096000
1	123331001	123332000
1	123468001	123469000
1	123695001	123696000
1	123959001	123960000
1	124256001	124257000
1	124543001	124544000
1	124676001	124677000
1	125010001	125011000
1	125144001	125145000
1	125186001	125187000
1	125351001	125352000
1	125361001	125362000
1	125375001	125376000
1	125423001	125424000
1	125460001	125461000
1	125462001	125463000
1	125707001	125708000
1	125991001	125992000
1	126106001	126107000
1	126136001	126137000
1	126175001	126176000
1	126331001	126332000
1	126424001	126425000
1	127290001	127291000
1	127347001	127348000
1	127827001	127828000
1	127837001	127838000
1	127900001	127901000
1	128042001	128043000
1	128578001	128579000
1	129332001	129333000
1	129338001	129339000
1	130398001	130399000
1	130498001	130499000
1	130815001	130816000
1	130817001	130818000
1	130887001	130888000
1	130977001	130978000
1	131003001	131004000
1	131042001	131043000
1	131436001	131437000
1	131481001	131482000
1	131749001	131750000
1	131899001	131900000
1	131948001	131949000
1	132208001	132209000
1	132349001	132350000
1	132867001	132868000
1	133004001	133005000
1	133229001	133230000
1	133712001	133713000
1	134974001	134975000
1	135002001	135003000
1	135036001	135037000
1	135262001	135263000
1	135762001	135763000
1	136063001	136064000
1	136084001	136085000
1	136271001	136272000
1	137348001	137349000
1	137369001	137370000
1	137808001	137809000
1	138246001	138247000
1	138475001	138476000
1	138903001	138904000
1	138915001	138916000
1	138933001	138934000
1	139036001	139037000
1	139081001	139082000
1	139148001	139149000
1	139640001	139641000
1	139691001	139692000
1	140436001	140437000
1	140792001	140793000
1	140793001	140794000
1	140877001	140878000
1	141146001	141147000
1	141592001	141593000
1	142221001	142222000
1	143341001	143342000
1	143452001	143453000
1	143492001	143493000
1	143642001	143643000
1	144023001	144024000
1	144846001	144847000
1	144913001	144914000
1	145283001	145284000
1	145406001	145407000
1	145414001	145415000
1	145628001	145629000
1	145763001	145764000
1	145837001	145838000
1	145940001	145941000
1	146094001	146095000
1	146573001	146574000
1	147167001	147168000
1	147824001	147825000
1	147834001	147835000
1	147884001	147885000
1	148383001	148384000
1	148572001	148573000
1	148573001	148574000
1	149215001	149216000
1	149866001	149867000
1	150067001	150068000
1	150076001	150077000
1	150105001	150106000
1	151116001	151117000
1	151563001	151564000
1	152018001	152019000
1	152125001	152126000
1	152382001	152383000
1	152492001	152493000
1	152495001	152496000
1	152556001	152557000
1	152652001	152653000
1	152705001	152706000
1	152761001	152762000
1	152762001	152763000
1	152808001	152809000
1	152987001	152988000
1	153116001	153117000
1	153269001	153270000
1	153281001	153282000
1	153283001	153284000
1	153302001	153303000
1	153560001	153561000
1	153580001	153581000
1	153752001	153753000
1	153933001	153934000
1	153973001	153974000
1	154113001	154114000
1	154182001	154183000
1	154384001	154385000
1	154698001	154699000
1	154745001	154746000
1	154746001	154747000
1	154749001	154750000
1	154775001	154776000
1	154821001	154822000
1	154826001	154827000
1	155074001	155075000
1	155120001	155121000
1	155885001	155886000
1	155897001	155898000
1	156312001	156313000
1	156405001	156406000
1	156605001	156606000
1	156646001	156647000
1	156727001	156728000
1	157142001	157143000
1	157150001	157151000
1	157232001	157233000
1	157358001	157359000
1	157377001	157378000
1	157555001	157556000
1	157820001	157821000
1	157825001	157826000
1	157857001	157858000
1	157860001	157861000
1	157929001	157930000
1	158334001	158335000
1	158394001	158395000
1	158439001	158440000
1	158490001	158491000
1	158511001	158512000
1	158534001	158535000
1	158609001	158610000
1	158878001	158879000
1	158906001	158907000
1	159043001	159044000
1	159260001	159261000
1	159266001	159267000
1	159306001	159307000
1	159327001	159328000
1	159333001	159334000
1	159346001	159347000
1	159387001	159388000
1	159393001	159394000
1	159397001	159398000
1	159508001	159509000
1	159677001	159678000
1	159682001	159683000
1	159740001	159741000
1	159837001	159838000
1	159841001	159842000
1	159954001	159955000
1	159968001	159969000
1	160008001	160009000
1	160034001	160035000
1	160161001	160162000
1	160258001	160259000
1	160267001	160268000
1	160325001	160326000
1	160355001	160356000
1	160366001	160367000
1	160367001	160368000
1	160457001	160458000
1	160601001	160602000
1	160906001	160907000
1	160945001	160946000
1	160991001	160992000
1	161052001	161053000
1	161054001	161055000
1	161060001	161061000
1	161071001	161072000
1	161072001	161073000
1	161087001	161088000
1	161105001	161106000
1	161210001	161211000
1	161334001	161335000
1	161352001	161353000
1	161467001	161468000
1	161504001	161505000
1	161555001	161556000
1	161809001	161810000
1	161810001	161811000
1	161812001	161813000
1	161826001	161827000
1	161876001	161877000
1	162108001	162109000
1	162113001	162114000
1	162135001	162136000
1	162141001	162142000
1	162150001	162151000
1	162156001	162157000
1	162246001	162247000
1	162276001	162277000
1	162403001	162404000
1	162404001	162405000
1	162424001	162425000
1	162598001	162599000
1	162864001	162865000
1	162869001	162870000
1	162895001	162896000
1	162903001	162904000
1	162943001	162944000
1	163009001	163010000
1	163016001	163017000
1	163022001	163023000
1	163025001	163026000
1	163060001	163061000
1	163225001	163226000
1	163358001	163359000
1	163837001	163838000
1	163953001	163954000
1	163980001	163981000
1	164002001	164003000
1	164173001	164174000
1	164251001	164252000
1	164264001	164265000
1	164514001	164515000
1	164633001	164634000
1	164700001	164701000
1	164915001	164916000
1	164952001	164953000
1	164974001	164975000
1	165005001	165006000
1	165499001	165500000
1	165583001	165584000
1	166081001	166082000
1	166292001	166293000
1	166309001	166310000
1	166344001	166345000
1	166532001	166533000
1	166566001	166567000
1	166763001	166764000
1	166793001	166794000
1	166796001	166797000
1	166800001	166801000
1	166807001	166808000
1	166858001	166859000
1	166876001	166877000
1	166904001	166905000
1	166972001	166973000
1	167033001	167034000
1	167073001	167074000
1	167287001	167288000
1	167362001	167363000
1	167537001	167538000
1	167619001	167620000
1	167640001	167641000
1	167700001	167701000
1	167907001	167908000
1	167971001	167972000
1	168094001	168095000
1	168303001	168304000
1	168354001	168355000
1	168472001	168473000
1	168486001	168487000
1	168576001	168577000
1	168584001	168585000
1	168602001	168603000
1	168613001	168614000
1	168614001	168615000
1	168615001	168616000
1	168630001	168631000
1	168634001	168635000
1	168681001	168682000
1	168711001	168712000
1	168726001	168727000
1	168754001	168755000
1	168776001	168777000
1	168877001	168878000
1	168958001	168959000
1	168971001	168972000
1	169238001	169239000
1	169280001	169281000
1	169338001	169339000
1	169359001	169360000
1	169484001	169485000
1	169745001	169746000
1	169830001	169831000
1	169833001	169834000
1	170161001	170162000
1	170204001	170205000
1	170302001	170303000
1	170329001	170330000
1	170350001	170351000
1	170444001	170445000
1	170457001	170458000
1	170481001	170482000
1	170484001	170485000
1	170496001	170497000
1	170597001	170598000
1	170673001	170674000
1	170694001	170695000
1	170886001	170887000
1	170892001	170893000
1	170943001	170944000
1	170959001	170960000
1	170967001	170968000
1	170969001	170970000
1	171002001	171003000
1	171016001	171017000
1	171026001	171027000
1	171064001	171065000
1	171499001	171500000
1	171579001	171580000
1	171585001	171586000
1	171587001	171588000
1	171627001	171628000
1	171673001	171674000
1	171816001	171817000
1	171861001	171862000
1	171964001	171965000
1	172054001	172055000
1	172269001	172270000
1	172277001	172278000
1	172398001	172399000
1	172514001	172515000
1	172861001	172862000
1	173001001	173002000
1	173249001	173250000
1	173278001	173279000
1	173369001	173370000
1	173372001	173373000
1	173376001	173377000
1	173475001	173476000
1	173478001	173479000
1	173492001	173493000
1	173523001	173524000
1	173694001	173695000
1	173709001	173710000
1	173725001	173726000
1	173765001	173766000
1	173824001	173825000
1	173958001	173959000
1	173999001	174000000
1	174001001	174002000
1	174019001	174020000
1	174022001	174023000
1	174026001	174027000
1	174065001	174066000
1	174274001	174275000
1	174299001	174300000
1	174333001	174334000
1	174387001	174388000
1	174418001	174419000
1	174449001	174450000
1	174457001	174458000
1	174461001	174462000
1	174622001	174623000
1	175023001	175024000
1	175557001	175558000
1	175581001	175582000
1	175842001	175843000
1	175863001	175864000
1	176223001	176224000
1	176240001	176241000
1	176244001	176245000
1	176257001	176258000
1	176292001	176293000
1	176312001	176313000
1	176412001	176413000
1	176505001	176506000
1	176510001	176511000
1	176556001	176557000
1	176567001	176568000
1	176596001	176597000
1	176614001	176615000
1	176616001	176617000
1	176675001	176676000
1	176703001	176704000
1	176706001	176707000
1	176728001	176729000
1	176730001	176731000
1	176840001	176841000
1	176872001	176873000
1	176888001	176889000
1	176921001	176922000
1	177214001	177215000
1	177435001	177436000
1	177555001	177556000
1	177580001	177581000
1	177660001	177661000
1	177671001	177672000
1	177726001	177727000
1	177754001	177755000
1	177959001	177960000
1	178485001	178486000
1	178617001	178618000
1	178711001	178712000
1	178912001	178913000
1	179192001	179193000
1	179235001	179236000
1	179836001	179837000
1	180349001	180350000
1	180452001	180453000
1	180568001	180569000
1	180626001	180627000
1	180665001	180666000
1	181139001	181140000
1	181144001	181145000
1	181220001	181221000
1	181231001	181232000
1	181235001	181236000
1	181286001	181287000
1	181523001	181524000
1	181612001	181613000
1	181730001	181731000
1	181831001	181832000
1	182206001	182207000
1	182420001	182421000
1	182506001	182507000
1	182825001	182826000
1	183011001	183012000
1	183014001	183015000
1	183092001	183093000
1	183115001	183116000
1	183250001	183251000
1	183277001	183278000
1	183352001	183353000
1	183631001	183632000
1	184101001	184102000
1	184125001	184126000
1	184206001	184207000
1	184359001	184360000
1	184371001	184372000
1	184767001	184768000
1	184829001	184830000
1	184927001	184928000
1	185115001	185116000
1	185141001	185142000
1	185151001	185152000
1	185187001	185188000
1	185266001	185267000
1	185333001	185334000
1	185633001	185634000
1	185866001	185867000
1	185903001	185904000
1	186204001	186205000
1	186604001	186605000
1	186703001	186704000
1	186710001	186711000
1	186737001	186738000
1	186739001	186740000
1	186804001	186805000
1	187048001	187049000
1	187189001	187190000
1	187353001	187354000
1	187475001	187476000
1	187547001	187548000
1	187553001	187554000
1	187592001	187593000
1	187735001	187736000
1	187747001	187748000
1	187870001	187871000
1	188077001	188078000
1	188112001	188113000
1	188113001	188114000
1	188115001	188116000
1	188144001	188145000
1	188514001	188515000
1	188627001	188628000
1	188792001	188793000
1	188860001	188861000
1	189040001	189041000
1	189351001	189352000
1	189636001	189637000
1	189717001	189718000
1	189737001	189738000
1	189746001	189747000
1	189752001	189753000
1	189782001	189783000
1	189784001	189785000
1	189797001	189798000
1	189813001	189814000
1	189852001	189853000
1	189877001	189878000
1	190190001	190191000
1	190269001	190270000
1	190295001	190296000
1	190384001	190385000
1	190402001	190403000
1	190478001	190479000
1	190479001	190480000
1	190480001	190481000
1	190537001	190538000
1	190639001	190640000
1	191001001	191002000
1	191182001	191183000
1	191251001	191252000
1	191444001	191445000
1	192109001	192110000
1	192110001	192111000
1	192461001	192462000
1	192771001	192772000
1	192799001	192800000
1	192886001	192887000
1	192903001	192904000
1	192920001	192921000
1	192972001	192973000
1	192980001	192981000
1	193115001	193116000
1	193155001	193156000
1	193405001	193406000
1	193408001	193409000
1	193541001	193542000
1	193571001	193572000
1	193599001	193600000
1	193600001	193601000
1	194032001	194033000
1	194039001	194040000
1	194051001	194052000
1	194090001	194091000
1	194211001	194212000
1	194687001	194688000
1	194692001	194693000
1	195130001	195131000
1	195136001	195137000
1	195435001	195436000
1	195512001	195513000
1	195816001	195817000
1	195860001	195861000
1	195959001	195960000
1	195977001	195978000
1	196020001	196021000
1	196021001	196022000
1	196097001	196098000
1	196099001	196100000
1	196189001	196190000
1	196203001	196204000
1	196267001	196268000
1	196385001	196386000
1	196506001	196507000
1	196509001	196510000
1	196522001	196523000
1	196526001	196527000
1	196538001	196539000
1	196700001	196701000
1	196757001	196758000
1	196840001	196841000
1	196966001	196967000
1	197061001	197062000
1	197229001	197230000
1	197292001	197293000
1	197298001	197299000
1	197346001	197347000
1	197347001	197348000
1	197438001	197439000
1	197873001	197874000
1	197886001	197887000
1	198007001	198008000
1	198044001	198045000
1	198069001	198070000
1	198075001	198076000
1	198489001	198490000
1	198677001	198678000
1	198718001	198719000
1	198948001	198949000
1	199263001	199264000
1	199391001	199392000
1	199489001	199490000
1	199497001	199498000
1	199527001	199528000
1	200017001	200018000
1	200211001	200212000
1	200660001	200661000
1	200677001	200678000
1	200712001	200713000
1	200912001	200913000
1	201276001	201277000
1	201502001	201503000
1	201549001	201550000
1	201551001	201552000
1	201615001	201616000
1	201777001	201778000
1	202615001	202616000
1	202729001	202730000
1	202951001	202952000
1	203054001	203055000
1	203206001	203207000
1	204343001	204344000
1	204679001	204680000
1	204681001	204682000
1	205628001	205629000
1	205745001	205746000
1	205806001	205807000
1	205870001	205871000
1	205872001	205873000
1	206071001	206072000
1	206285001	206286000
1	206876001	206877000
1	207406001	207407000
1	207552001	207553000
1	207652001	207653000
1	207672001	207673000
1	207774001	207775000
1	208249001	208250000
1	208295001	208296000
1	208473001	208474000
1	209192001	209193000
1	209214001	209215000
1	209412001	209413000
1	209749001	209750000
1	211076001	211077000
1	211523001	211524000
1	212265001	212266000
1	213809001	213810000
1	213927001	213928000
1	213932001	213933000
1	214311001	214312000
1	214450001	214451000
1	214624001	214625000
1	214674001	214675000
1	214698001	214699000
1	214735001	214736000
1	214940001	214941000
1	214944001	214945000
1	214998001	214999000
1	215577001	215578000
1	216060001	216061000
1	216733001	216734000
1	217389001	217390000
1	217412001	217413000
1	217509001	217510000
1	217527001	217528000
1	217535001	217536000
1	217548001	217549000
1	219157001	219158000
1	219289001	219290000
1	219430001	219431000
1	219493001	219494000
1	219729001	219730000
1	219859001	219860000
1	220521001	220522000
1	220844001	220845000
1	220845001	220846000
1	220920001	220921000
1	220986001	220987000
1	221007001	221008000
1	221105001	221106000
1	221111001	221112000
1	221113001	221114000
1	221128001	221129000
1	221167001	221168000
1	221204001	221205000
1	221361001	221362000
1	221985001	221986000
1	222013001	222014000
1	222019001	222020000
1	222095001	222096000
1	222348001	222349000
1	222455001	222456000
1	222663001	222664000
1	222736001	222737000
1	222761001	222762000
1	222833001	222834000
1	223468001	223469000
1	223538001	223539000
1	223564001	223565000
1	223623001	223624000
1	223760001	223761000
1	223914001	223915000
1	224082001	224083000
1	224466001	224467000
1	224493001	224494000
1	224542001	224543000
1	224754001	224755000
1	224777001	224778000
1	224955001	224956000
1	224991001	224992000
1	225062001	225063000
1	225093001	225094000
1	225169001	225170000
1	225305001	225306000
1	225308001	225309000
1	225312001	225313000
1	225318001	225319000
1	225353001	225354000
1	225515001	225516000
1	225668001	225669000
1	225794001	225795000
1	226344001	226345000
1	226387001	226388000
1	226403001	226404000
1	226465001	226466000
1	226703001	226704000
1	226819001	226820000
1	226830001	226831000
1	226909001	226910000
1	226930001	226931000
1	226931001	226932000
1	226936001	226937000
1	226986001	226987000
1	226992001	226993000
1	227000001	227001000
1	227036001	227037000
1	227059001	227060000
1	227193001	227194000
1	227211001	227212000
1	227233001	227234000
1	227418001	227419000
1	227551001	227552000
1	227947001	227948000
1	228032001	228033000
1	228579001	228580000
1	228603001	228604000
1	228892001	228893000
1	229024001	229025000
1	229278001	229279000
1	229424001	229425000
1	229444001	229445000
1	230424001	230425000
1	230489001	230490000
1	230595001	230596000
1	231350001	231351000
1	231584001	231585000
1	231809001	231810000
1	231903001	231904000
1	231905001	231906000
1	232176001	232177000
1	232578001	232579000
1	232618001	232619000
1	232964001	232965000
1	233103001	233104000
1	233108001	233109000
1	233162001	233163000
1	233297001	233298000
1	233438001	233439000
1	233861001	233862000
1	234000001	234001000
1	234505001	234506000
1	234829001	234830000
1	234883001	234884000
1	235189001	235190000
1	235473001	235474000
1	235493001	235494000
1	235553001	235554000
1	235795001	235796000
1	235811001	235812000
1	235967001	235968000
1	236056001	236057000
1	236332001	236333000
1	236849001	236850000
1	236915001	236916000
1	237031001	237032000
1	237032001	237033000
1	237038001	237039000
1	237072001	237073000
1	237074001	237075000
1	237076001	237077000
1	237096001	237097000
1	237098001	237099000
1	237116001	237117000
1	237390001	237391000
1	237648001	237649000
1	237667001	237668000
1	238056001	238057000
1	238093001	238094000
1	238129001	238130000
1	238189001	238190000
1	238280001	238281000
1	238297001	238298000
1	238414001	238415000
1	238429001	238430000
1	238431001	238432000
1	238465001	238466000
1	238720001	238721000
1	238760001	238761000
1	238921001	238922000
1	238978001	238979000
1	239030001	239031000
1	239050001	239051000
1	239068001	239069000
1	239101001	239102000
1	239251001	239252000
1	239280001	239281000
1	239299001	239300000
1	239310001	239311000
1	239644001	239645000
1	239681001	239682000
1	239874001	239875000
1	239982001	239983000
1	240087001	240088000
1	240151001	240152000
1	240352001	240353000
1	240510001	240511000
1	240533001	240534000
1	240679001	240680000
1	240705001	240706000
1	240791001	240792000
1	241642001	241643000
1	241726001	241727000
1	242632001	242633000
1	242645001	242646000
1	242711001	242712000
1	243054001	243055000
1	243160001	243161000
1	243282001	243283000
1	243346001	243347000
1	243573001	243574000
1	243635001	243636000
1	244574001	244575000
1	244757001	244758000
1	245263001	245264000
1	245412001	245413000
1	245416001	245417000
1	245421001	245422000
1	245489001	245490000
1	245502001	245503000
1	246453001	246454000
1	246926001	246927000
1	247256001	247257000
1	247258001	247259000
1	247662001	247663000
1	247686001	247687000
1	247718001	247719000
1	248393001	248394000
1	248445001	248446000
1	248583001	248584000
1	249982001	249983000
1	250225001	250226000
1	250399001	250400000
1	250659001	250660000
1	250692001	250693000
1	250781001	250782000
1	250865001	250866000
1	250972001	250973000
1	250987001	250988000
1	250989001	250990000
1	251021001	251022000
1	251030001	251031000
1	251040001	251041000
1	251112001	251113000
1	251118001	251119000
1	251164001	251165000
1	251194001	251195000
1	251204001	251205000
1	251260001	251261000
1	251358001	251359000
1	251387001	251388000
1	251389001	251390000
1	251527001	251528000
1	251601001	251602000
1	251790001	251791000
1	251829001	251830000
1	251878001	251879000
1	251960001	251961000
1	252268001	252269000
1	252610001	252611000
1	252884001	252885000
1	253000001	253001000
1	253095001	253096000
1	253110001	253111000
1	253422001	253423000
1	253500001	253501000
1	253727001	253728000
1	253989001	253990000
1	253990001	253991000
1	254955001	254956000
1	254982001	254983000
1	254986001	254987000
1	255217001	255218000
1	255404001	255405000
1	255477001	255478000
1	255486001	255487000
1	255508001	255509000
1	255510001	255511000
1	255716001	255717000
1	256821001	256822000
1	256830001	256831000
1	256956001	256957000
1	257223001	257224000
1	257284001	257285000
1	257504001	257505000
1	257646001	257647000
1	259089001	259090000
1	260398001	260399000
1	260647001	260648000
1	260688001	260689000
1	260697001	260698000
1	261041001	261042000
1	261163001	261164000
1	261294001	261295000
1	261306001	261307000
1	261317001	261318000
1	261383001	261384000
1	261449001	261450000
1	261465001	261466000
1	261475001	261476000
1	261704001	261705000
1	261954001	261955000
1	263561001	263562000
1	263847001	263848000
1	264251001	264252000
1	264866001	264867000
1	264868001	264869000
1	264936001	264937000
1	264937001	264938000
1	264938001	264939000
1	265161001	265162000
1	265242001	265243000
1	265258001	265259000
1	265430001	265431000
1	265695001	265696000
1	265733001	265734000
1	265825001	265826000
1	266226001	266227000
1	266590001	266591000
1	266618001	266619000
1	266713001	266714000
1	266877001	266878000
1	266890001	266891000
1	267314001	267315000
1	267348001	267349000
1	268012001	268013000
1	268099001	268100000
1	268158001	268159000
1	268251001	268252000
1	268374001	268375000
1	268410001	268411000
1	268789001	268790000
1	269331001	269332000
1	269734001	269735000
1	269814001	269815000
1	270957001	270958000
1	270968001	270969000
1	271263001	271264000
1	272528001	272529000
1	273104001	273105000
1	273531001	273532000
10	602001	603000
10	605001	606000
10	982001	983000
10	1236001	1237000
10	1800001	1801000
10	1806001	1807000
10	1859001	1860000
10	2097001	2098000
10	2205001	2206000
10	2281001	2282000
10	2607001	2608000
10	2645001	2646000
10	2804001	2805000
10	2827001	2828000
10	2872001	2873000
10	2879001	2880000
10	2947001	2948000
10	3232001	3233000
10	3423001	3424000
10	3534001	3535000
10	4800001	4801000
10	4836001	4837000
10	4918001	4919000
10	4946001	4947000
10	5046001	5047000
10	5171001	5172000
10	5388001	5389000
10	5463001	5464000
10	5765001	5766000
10	6313001	6314000
10	7519001	7520000
10	7541001	7542000
10	7706001	7707000
10	7712001	7713000
10	7755001	7756000
10	7784001	7785000
10	7857001	7858000
10	7883001	7884000
10	7977001	7978000
10	8081001	8082000
10	8129001	8130000
10	8596001	8597000
10	8833001	8834000
10	8873001	8874000
10	9102001	9103000
10	9123001	9124000
10	9345001	9346000
10	9914001	9915000
10	10102001	10103000
10	10150001	10151000
10	10869001	10870000
10	11189001	11190000
10	11310001	11311000
10	11755001	11756000
10	11819001	11820000
10	11863001	11864000
10	11915001	11916000
10	12072001	12073000
10	12187001	12188000
10	13129001	13130000
10	13204001	13205000
10	13208001	13209000
10	13830001	13831000
10	13991001	13992000
10	14450001	14451000
10	14598001	14599000
10	15057001	15058000
10	15318001	15319000
10	15536001	15537000
10	15693001	15694000
10	16118001	16119000
10	16434001	16435000
10	17167001	17168000
10	17170001	17171000
10	17299001	17300000
10	17668001	17669000
10	17776001	17777000
10	18008001	18009000
10	18240001	18241000
10	18282001	18283000
10	18764001	18765000
10	18801001	18802000
10	19961001	19962000
10	20008001	20009000
10	20557001	20558000
10	20563001	20564000
10	20649001	20650000
10	23215001	23216000
10	23612001	23613000
10	25519001	25520000
10	25679001	25680000
10	25787001	25788000
10	25833001	25834000
10	26126001	26127000
10	26714001	26715000
10	26794001	26795000
10	26878001	26879000
10	26893001	26894000
10	27070001	27071000
10	27435001	27436000
10	27499001	27500000
10	27516001	27517000
10	27816001	27817000
10	27857001	27858000
10	28078001	28079000
10	28092001	28093000
10	28150001	28151000
10	28231001	28232000
10	28248001	28249000
10	28265001	28266000
10	28521001	28522000
10	28672001	28673000
10	28844001	28845000
10	29106001	29107000
10	29525001	29526000
10	29916001	29917000
10	29990001	29991000
10	30015001	30016000
10	30070001	30071000
10	30132001	30133000
10	30175001	30176000
10	30269001	30270000
10	30483001	30484000
10	31120001	31121000
10	31227001	31228000
10	31267001	31268000
10	31528001	31529000
10	31544001	31545000
10	31683001	31684000
10	31781001	31782000
10	31878001	31879000
10	31889001	31890000
10	32086001	32087000
10	32127001	32128000
10	32196001	32197000
10	32201001	32202000
10	33583001	33584000
10	33771001	33772000
10	33904001	33905000
10	34318001	34319000
10	34485001	34486000
10	35392001	35393000
10	35426001	35427000
10	35599001	35600000
10	35733001	35734000
10	36000001	36001000
10	36172001	36173000
10	36260001	36261000
10	36811001	36812000
10	37098001	37099000
10	37419001	37420000
10	38319001	38320000
10	38373001	38374000
10	38459001	38460000
10	38803001	38804000
10	38910001	38911000
10	38912001	38913000
10	39136001	39137000
10	39303001	39304000
10	39607001	39608000
10	40186001	40187000
10	40271001	40272000
10	40348001	40349000
10	40409001	40410000
10	40453001	40454000
10	40474001	40475000
10	40478001	40479000
10	40523001	40524000
10	40575001	40576000
10	40676001	40677000
10	40837001	40838000
10	41012001	41013000
10	41048001	41049000
10	41054001	41055000
10	41056001	41057000
10	41087001	41088000
10	41101001	41102000
10	41183001	41184000
10	41191001	41192000
10	41470001	41471000
10	41687001	41688000
10	41711001	41712000
10	42283001	42284000
10	42407001	42408000
10	42690001	42691000
10	42953001	42954000
10	43370001	43371000
10	43376001	43377000
10	43784001	43785000
10	43818001	43819000
10	43962001	43963000
10	43992001	43993000
10	44001001	44002000
10	44717001	44718000
10	44874001	44875000
10	45113001	45114000
10	45149001	45150000
10	45342001	45343000
10	45528001	45529000
10	45538001	45539000
10	45819001	45820000
10	46101001	46102000
10	46223001	46224000
10	46308001	46309000
10	46346001	46347000
10	46568001	46569000
10	46772001	46773000
10	46803001	46804000
10	47107001	47108000
10	47108001	47109000
10	47127001	47128000
10	47184001	47185000
10	47208001	47209000
10	47237001	47238000
10	47414001	47415000
10	47712001	47713000
10	48602001	48603000
10	49044001	49045000
10	49239001	49240000
10	49369001	49370000
10	49492001	49493000
10	49705001	49706000
10	49913001	49914000
10	50231001	50232000
10	50426001	50427000
10	50498001	50499000
10	50621001	50622000
10	50681001	50682000
10	50766001	50767000
10	50887001	50888000
10	50899001	50900000
10	50976001	50977000
10	51002001	51003000
10	51092001	51093000
10	51142001	51143000
10	51151001	51152000
10	51181001	51182000
10	51182001	51183000
10	51183001	51184000
10	51483001	51484000
10	51506001	51507000
10	51587001	51588000
10	51725001	51726000
10	51962001	51963000
10	52006001	52007000
10	52021001	52022000
10	52073001	52074000
10	52235001	52236000
10	52337001	52338000
10	52341001	52342000
10	52449001	52450000
10	52469001	52470000
10	52697001	52698000
10	52711001	52712000
10	52796001	52797000
10	52818001	52819000
10	53013001	53014000
10	53016001	53017000
10	53109001	53110000
10	53403001	53404000
10	53726001	53727000
10	53962001	53963000
10	53986001	53987000
10	54023001	54024000
10	54082001	54083000
10	54253001	54254000
10	54266001	54267000
10	54429001	54430000
10	54468001	54469000
10	54612001	54613000
10	54657001	54658000
10	54695001	54696000
10	54700001	54701000
10	54746001	54747000
10	54853001	54854000
10	54866001	54867000
10	54875001	54876000
10	55001001	55002000
10	55032001	55033000
10	55154001	55155000
10	55168001	55169000
10	55186001	55187000
10	55197001	55198000
10	55205001	55206000
10	55211001	55212000
10	55268001	55269000
10	55383001	55384000
10	55569001	55570000
10	55574001	55575000
10	55575001	55576000
10	55627001	55628000
10	55692001	55693000
10	55696001	55697000
10	55904001	55905000
10	55905001	55906000
10	55912001	55913000
10	55940001	55941000
10	55974001	55975000
10	56021001	56022000
10	56045001	56046000
10	56054001	56055000
10	56279001	56280000
10	56524001	56525000
10	56525001	56526000
10	57015001	57016000
10	57140001	57141000
10	57144001	57145000
10	57350001	57351000
10	57487001	57488000
10	57528001	57529000
10	57897001	57898000
10	57963001	57964000
10	58191001	58192000
10	58647001	58648000
10	58918001	58919000
10	58962001	58963000
10	59034001	59035000
10	59065001	59066000
10	59092001	59093000
10	59168001	59169000
10	59207001	59208000
10	59222001	59223000
10	59284001	59285000
10	59304001	59305000
10	59352001	59353000
10	59408001	59409000
10	59433001	59434000
10	59503001	59504000
10	59508001	59509000
10	59568001	59569000
10	59672001	59673000
10	59693001	59694000
10	59866001	59867000
10	60024001	60025000
10	60052001	60053000
10	60148001	60149000
10	60206001	60207000
10	60482001	60483000
10	60497001	60498000
10	60519001	60520000
10	60735001	60736000
10	60773001	60774000
10	60946001	60947000
10	60947001	60948000
10	61127001	61128000
10	61329001	61330000
10	61627001	61628000
10	61750001	61751000
10	63030001	63031000
10	64702001	64703000
10	65270001	65271000
10	65383001	65384000
10	65479001	65480000
10	65729001	65730000
10	65948001	65949000
10	66002001	66003000
10	66897001	66898000
10	67102001	67103000
10	67524001	67525000
10	67580001	67581000
10	67762001	67763000
11	94001	95000
11	180001	181000
11	624001	625000
11	626001	627000
11	726001	727000
11	741001	742000
11	924001	925000
11	2370001	2371000
11	2453001	2454000
11	3026001	3027000
11	3492001	3493000
11	3944001	3945000
11	4873001	4874000
11	5324001	5325000
11	5406001	5407000
11	5595001	5596000
11	6015001	6016000
11	6662001	6663000
11	8097001	8098000
11	9317001	9318000
11	9649001	9650000
11	9846001	9847000
11	9948001	9949000
11	10017001	10018000
11	10201001	10202000
11	10202001	10203000
11	10671001	10672000
11	10677001	10678000
11	10991001	10992000
11	11341001	11342000
11	11346001	11347000
11	11375001	11376000
11	11680001	11681000
11	11751001	11752000
11	11778001	11779000
11	11785001	11786000
11	11829001	11830000
11	11872001	11873000
11	12311001	12312000
11	12713001	12714000
11	13509001	13510000
11	13815001	13816000
11	14274001	14275000
11	14277001	14278000
11	14401001	14402000
11	14965001	14966000
11	14968001	14969000
11	16020001	16021000
11	16026001	16027000
11	16660001	16661000
11	17903001	17904000
11	18248001	18249000
11	19227001	19228000
11	19559001	19560000
11	19858001	19859000
11	19908001	19909000
11	19924001	19925000
11	20195001	20196000
11	20510001	20511000
11	20981001	20982000
11	21673001	21674000
11	21827001	21828000
11	21889001	21890000
11	22224001	22225000
11	22605001	22606000
11	22731001	22732000
11	22767001	22768000
11	22919001	22920000
11	22925001	22926000
11	22966001	22967000
11	23047001	23048000
11	23098001	23099000
11	24087001	24088000
11	24098001	24099000
11	24303001	24304000
11	25023001	25024000
11	26094001	26095000
11	26491001	26492000
11	27150001	27151000
11	27218001	27219000
11	28110001	28111000
11	28587001	28588000
11	28621001	28622000
11	28636001	28637000
11	28654001	28655000
11	28655001	28656000
11	28727001	28728000
11	28734001	28735000
11	28813001	28814000
11	28818001	28819000
11	28943001	28944000
11	28980001	28981000
11	29054001	29055000
11	29092001	29093000
11	29118001	29119000
11	29131001	29132000
11	29184001	29185000
11	29245001	29246000
11	29394001	29395000
11	29467001	29468000
11	29494001	29495000
11	29614001	29615000
11	29627001	29628000
11	29842001	29843000
11	29872001	29873000
11	29953001	29954000
11	29962001	29963000
11	30037001	30038000
11	30124001	30125000
11	30148001	30149000
11	30468001	30469000
11	30923001	30924000
11	30940001	30941000
11	30975001	30976000
11	31032001	31033000
11	31088001	31089000
11	31146001	31147000
11	31338001	31339000
11	31354001	31355000
11	31388001	31389000
11	32528001	32529000
11	33003001	33004000
11	33078001	33079000
11	33313001	33314000
11	33317001	33318000
11	33361001	33362000
11	33464001	33465000
11	33831001	33832000
11	33887001	33888000
11	36064001	36065000
11	36967001	36968000
11	37146001	37147000
11	37473001	37474000
11	38197001	38198000
11	38822001	38823000
[truncated: 9,419 more rows]

## Sheet: P35VSP28_hypo
Chromosome	Start	End
1	624001	625000
1	670001	671000
1	1001001	1002000
1	1040001	1041000
1	1314001	1315000
1	2276001	2277000
1	2876001	2877000
1	2879001	2880000
1	3270001	3271000
1	3532001	3533000
1	3569001	3570000
1	3674001	3675000
1	3699001	3700000
1	3711001	3712000
1	3820001	3821000
1	3831001	3832000
1	4003001	4004000
1	4299001	4300000
1	4416001	4417000
1	4648001	4649000
1	4783001	4784000
1	5151001	5152000
1	5236001	5237000
1	5549001	5550000
1	5599001	5600000
1	5640001	5641000
1	5664001	5665000
1	5667001	5668000
1	5704001	5705000
1	5764001	5765000
1	5768001	5769000
1	5889001	5890000
1	6055001	6056000
1	6115001	6116000
1	6282001	6283000
1	6455001	6456000
1	6471001	6472000
1	6634001	6635000
1	7221001	7222000
1	7777001	7778000
1	8074001	8075000
1	8455001	8456000
1	8951001	8952000
1	8960001	8961000
1	9043001	9044000
1	9189001	9190000
1	9233001	9234000
1	10027001	10028000
1	10234001	10235000
1	10360001	10361000
1	10696001	10697000
1	11017001	11018000
1	12037001	12038000
1	12131001	12132000
1	13594001	13595000
1	13650001	13651000
1	13996001	13997000
1	14297001	14298000
1	14767001	14768000
1	15292001	15293000
1	15576001	15577000
1	15768001	15769000
1	16135001	16136000
1	16338001	16339000
1	16341001	16342000
1	16345001	16346000
1	16361001	16362000
1	16826001	16827000
1	16848001	16849000
1	16982001	16983000
1	17194001	17195000
1	17278001	17279000
1	17780001	17781000
1	17843001	17844000
1	18165001	18166000
1	18252001	18253000
1	18262001	18263000
1	18270001	18271000
1	19177001	19178000
1	19439001	19440000
1	19592001	19593000
1	19824001	19825000
1	19880001	19881000
1	19961001	19962000
1	19984001	19985000
1	20164001	20165000
1	20422001	20423000
1	20458001	20459000
1	20471001	20472000
1	20622001	20623000
1	20623001	20624000
1	20624001	20625000
1	20728001	20729000
1	20788001	20789000
1	20931001	20932000
1	21618001	21619000
1	21634001	21635000
1	21648001	21649000
1	21654001	21655000
1	21983001	21984000
1	22078001	22079000
1	22446001	22447000
1	22578001	22579000
1	22699001	22700000
1	22729001	22730000
1	22754001	22755000
1	22874001	22875000
1	23165001	23166000
1	23624001	23625000
1	23745001	23746000
1	23777001	23778000
1	24260001	24261000
1	24414001	24415000
1	24670001	24671000
1	24680001	24681000
1	24857001	24858000
1	25031001	25032000
1	25410001	25411000
1	25506001	25507000
1	25657001	25658000
1	26292001	26293000
1	26318001	26319000
1	27560001	27561000
1	27793001	27794000
1	27867001	27868000
1	27883001	27884000
1	27896001	27897000
1	27911001	27912000
1	28048001	28049000
1	28244001	28245000
1	28949001	28950000
1	29013001	29014000
1	29127001	29128000
1	29539001	29540000
1	30182001	30183000
1	30879001	30880000
1	31310001	31311000
1	31530001	31531000
1	32015001	32016000
1	32029001	32030000
1	32416001	32417000
1	32764001	32765000
1	32985001	32986000
1	33247001	33248000
1	33347001	33348000
1	33436001	33437000
1	33481001	33482000
1	33798001	33799000
1	34143001	34144000
1	34476001	34477000
1	35135001	35136000
1	35498001	35499000
1	35717001	35718000
1	35959001	35960000
1	36041001	36042000
1	36148001	36149000
1	36153001	36154000
1	36232001	36233000
1	36233001	36234000
1	36667001	36668000
1	37008001	37009000
1	37051001	37052000
1	37102001	37103000
1	37272001	37273000
1	37618001	37619000
1	37815001	37816000
1	38052001	38053000
1	38278001	38279000
1	38303001	38304000
1	38557001	38558000
1	38571001	38572000
1	38610001	38611000
1	38959001	38960000
1	39344001	39345000
1	39509001	39510000
1	39525001	39526000
1	39642001	39643000
1	39700001	39701000
1	39705001	39706000
1	39772001	39773000
1	39932001	39933000
1	40448001	40449000
1	40597001	40598000
1	40926001	40927000
1	40935001	40936000
1	41137001	41138000
1	41319001	41320000
1	41504001	41505000
1	41824001	41825000
1	42272001	42273000
1	42418001	42419000
1	42884001	42885000
1	43121001	43122000
1	43167001	43168000
1	43185001	43186000
1	43386001	43387000
1	43781001	43782000
1	43965001	43966000
1	44086001	44087000
1	44105001	44106000
1	44254001	44255000
1	44256001	44257000
1	44259001	44260000
1	44299001	44300000
1	44318001	44319000
1	44454001	44455000
1	44587001	44588000
1	44862001	44863000
1	44960001	44961000
1	45010001	45011000
1	45033001	45034000
1	45216001	45217000
1	45241001	45242000
1	45603001	45604000
1	45848001	45849000
1	46414001	46415000
1	46591001	46592000
1	46662001	46663000
1	46692001	46693000
1	47470001	47471000
1	47586001	47587000
1	47702001	47703000
1	47914001	47915000
1	47949001	47950000
1	47979001	47980000
1	47981001	47982000
1	50469001	50470000
1	51183001	51184000
1	51246001	51247000
1	51289001	51290000
1	51295001	51296000
1	51441001	51442000
1	51490001	51491000
1	51580001	51581000
1	52373001	52374000
1	52546001	52547000
1	52768001	52769000
1	52829001	52830000
1	53123001	53124000
1	53157001	53158000
1	53167001	53168000
1	53208001	53209000
1	53273001	53274000
1	53327001	53328000
1	53356001	53357000
1	53376001	53377000
1	53379001	53380000
1	53500001	53501000
1	53508001	53509000
1	53632001	53633000
1	53679001	53680000
1	53690001	53691000
1	53758001	53759000
1	53914001	53915000
1	54137001	54138000
1	54175001	54176000
1	54252001	54253000
1	54755001	54756000
1	54798001	54799000
1	54832001	54833000
1	54850001	54851000
1	54913001	54914000
1	54960001	54961000
1	54975001	54976000
1	55216001	55217000
1	55226001	55227000
1	55236001	55237000
1	55352001	55353000
1	55636001	55637000
1	55660001	55661000
1	55662001	55663000
1	55676001	55677000
1	55681001	55682000
1	55737001	55738000
1	55746001	55747000
1	55869001	55870000
1	55896001	55897000
1	55907001	55908000
1	56001001	56002000
1	56017001	56018000
1	56098001	56099000
1	56285001	56286000
1	56316001	56317000
1	56477001	56478000
1	56514001	56515000
1	56694001	56695000
1	56711001	56712000
1	56801001	56802000
1	56864001	56865000
1	56921001	56922000
1	58019001	58020000
1	59185001	59186000
1	59999001	60000000
1	60704001	60705000
1	60719001	60720000
1	64403001	64404000
1	64456001	64457000
1	66370001	66371000
1	66377001	66378000
1	67250001	67251000
1	67494001	67495000
1	67495001	67496000
1	67498001	67499000
1	67666001	67667000
1	68281001	68282000
1	68758001	68759000
1	68826001	68827000
1	68906001	68907000
1	69117001	69118000
1	69152001	69153000
1	69975001	69976000
1	70223001	70224000
1	70993001	70994000
1	70994001	70995000
1	71005001	71006000
1	72374001	72375000
1	72449001	72450000
1	72886001	72887000
1	72922001	72923000
1	73271001	73272000
1	73389001	73390000
1	74249001	74250000
1	74407001	74408000
1	74748001	74749000
1	75584001	75585000
1	75674001	75675000
1	76425001	76426000
1	76487001	76488000
1	77070001	77071000
1	77088001	77089000
1	78558001	78559000
1	78936001	78937000
1	79175001	79176000
1	79450001	79451000
1	79664001	79665000
1	79757001	79758000
1	79930001	79931000
1	79938001	79939000
1	81408001	81409000
1	81421001	81422000
1	81787001	81788000
1	81887001	81888000
1	82193001	82194000
1	82200001	82201000
1	82879001	82880000
1	83918001	83919000
1	84688001	84689000
1	84992001	84993000
1	85207001	85208000
1	86155001	86156000
1	87328001	87329000
1	87608001	87609000
1	87802001	87803000
1	87806001	87807000
1	87837001	87838000
1	87861001	87862000
1	87947001	87948000
1	89383001	89384000
1	89464001	89465000
1	89498001	89499000
1	89738001	89739000
1	89768001	89769000
1	90024001	90025000
1	90655001	90656000
1	91315001	91316000
1	91449001	91450000
1	91477001	91478000
1	91482001	91483000
1	92117001	92118000
1	92420001	92421000
1	92622001	92623000
1	93236001	93237000
1	94056001	94057000
1	94156001	94157000
1	94244001	94245000
1	94934001	94935000
1	95766001	95767000
1	96731001	96732000
1	97363001	97364000
1	98538001	98539000
1	99023001	99024000
1	99538001	99539000
1	99916001	99917000
1	100245001	100246000
1	100477001	100478000
1	100914001	100915000
1	101063001	101064000
1	101713001	101714000
1	102027001	102028000
1	102437001	102438000
1	103257001	103258000
1	103479001	103480000
1	103643001	103644000
1	103996001	103997000
1	104619001	104620000
1	106712001	106713000
1	106955001	106956000
1	107432001	107433000
1	108479001	108480000
1	108834001	108835000
1	109630001	109631000
1	109846001	109847000
1	109993001	109994000
1	112248001	112249000
1	112292001	112293000
1	112598001	112599000
1	112780001	112781000
1	113157001	113158000
1	113511001	113512000
1	113533001	113534000
1	113838001	113839000
1	114174001	114175000
1	114317001	114318000
1	114981001	114982000
1	114991001	114992000
1	115317001	115318000
1	115904001	115905000
1	116207001	116208000
1	117868001	117869000
1	117976001	117977000
1	118446001	118447000
1	118533001	118534000
1	118871001	118872000
1	119040001	119041000
1	119930001	119931000
1	121483001	121484000
1	122106001	122107000
1	122160001	122161000
1	122205001	122206000
1	122219001	122220000
1	122596001	122597000
1	123121001	123122000
1	123338001	123339000
1	123340001	123341000
1	123363001	123364000
1	123384001	123385000
1	124354001	124355000
1	124690001	124691000
1	125427001	125428000
1	125570001	125571000
1	125683001	125684000
1	126309001	126310000
1	126882001	126883000
1	126949001	126950000
1	126978001	126979000
1	127465001	127466000
1	127766001	127767000
1	127984001	127985000
1	127989001	127990000
1	128057001	128058000
1	128884001	128885000
1	129160001	129161000
1	130795001	130796000
1	131132001	131133000
1	131761001	131762000
1	132081001	132082000
1	132086001	132087000
1	132087001	132088000
1	135012001	135013000
1	135072001	135073000
1	136627001	136628000
1	137924001	137925000
1	138118001	138119000
1	138241001	138242000
1	138554001	138555000
1	138660001	138661000
1	139409001	139410000
1	139756001	139757000
1	140291001	140292000
1	140369001	140370000
1	141527001	141528000
1	141755001	141756000
1	143218001	143219000
1	144074001	144075000
1	144679001	144680000
1	144900001	144901000
1	144904001	144905000
1	145153001	145154000
1	145768001	145769000
1	145771001	145772000
1	146149001	146150000
1	146581001	146582000
1	147785001	147786000
1	148556001	148557000
1	148612001	148613000
1	149501001	149502000
1	150022001	150023000
1	150107001	150108000
1	150129001	150130000
1	150490001	150491000
1	152237001	152238000
1	156251001	156252000
1	158658001	158659000
1	163667001	163668000
1	164584001	164585000
1	164646001	164647000
1	164654001	164655000
1	164726001	164727000
1	167219001	167220000
1	178342001	178343000
1	184322001	184323000
1	187227001	187228000
1	187355001	187356000
1	191156001	191157000
1	194379001	194380000
1	197895001	197896000
1	199949001	199950000
1	200103001	200104000
1	200169001	200170000
1	200932001	200933000
1	202916001	202917000
1	203131001	203132000
1	203598001	203599000
1	203606001	203607000
1	204002001	204003000
1	204441001	204442000
1	205033001	205034000
1	207279001	207280000
1	207307001	207308000
1	207345001	207346000
1	207584001	207585000
1	207636001	207637000
1	208014001	208015000
1	210052001	210053000
1	210771001	210772000
1	211417001	211418000
1	211940001	211941000
1	214134001	214135000
1	214235001	214236000
1	214407001	214408000
1	214745001	214746000
1	215132001	215133000
1	215534001	215535000
1	215583001	215584000
1	215672001	215673000
1	215713001	215714000
1	215885001	215886000
1	216823001	216824000
1	219394001	219395000
1	219639001	219640000
1	219737001	219738000
1	219738001	219739000
1	220107001	220108000
1	220155001	220156000
1	220205001	220206000
1	220266001	220267000
1	220464001	220465000
1	220904001	220905000
1	221049001	221050000
1	221376001	221377000
1	221593001	221594000
1	221760001	221761000
1	221877001	221878000
1	221955001	221956000
1	221993001	221994000
1	222057001	222058000
1	222062001	222063000
1	222089001	222090000
1	222240001	222241000
1	222263001	222264000
1	222294001	222295000
1	222299001	222300000
1	222312001	222313000
1	222357001	222358000
1	222358001	222359000
1	222382001	222383000
1	222387001	222388000
1	222411001	222412000
1	222642001	222643000
1	222662001	222663000
1	222676001	222677000
1	223402001	223403000
1	223706001	223707000
1	223965001	223966000
1	225556001	225557000
1	226025001	226026000
1	226402001	226403000
1	226590001	226591000
1	227370001	227371000
1	227595001	227596000
1	227759001	227760000
1	228175001	228176000
1	228281001	228282000
1	228283001	228284000
1	228558001	228559000
1	228602001	228603000
1	228611001	228612000
1	228713001	228714000
1	228780001	228781000
1	228839001	228840000
1	229500001	229501000
1	229530001	229531000
1	229817001	229818000
1	230825001	230826000
1	230916001	230917000
1	230947001	230948000
1	235877001	235878000
1	235983001	235984000
1	236771001	236772000
1	236773001	236774000
1	236792001	236793000
1	237083001	237084000
1	237340001	237341000
1	238139001	238140000
1	238326001	238327000
1	238426001	238427000
1	239409001	239410000
1	239423001	239424000
1	239424001	239425000
1	239462001	239463000
1	239563001	239564000
1	239588001	239589000
1	239836001	239837000
1	239871001	239872000
1	240052001	240053000
1	240383001	240384000
1	240749001	240750000
1	241014001	241015000
1	241168001	241169000
1	241389001	241390000
1	241392001	241393000
1	241429001	241430000
1	241840001	241841000
1	241863001	241864000
1	241907001	241908000
1	241940001	241941000
1	241997001	241998000
1	242045001	242046000
1	242106001	242107000
1	242249001	242250000
1	242257001	242258000
1	242264001	242265000
1	242270001	242271000
1	242291001	242292000
1	242295001	242296000
1	242322001	242323000
1	242390001	242391000
1	242450001	242451000
1	242460001	242461000
1	242512001	242513000
1	242514001	242515000
1	242674001	242675000
1	242886001	242887000
1	242902001	242903000
1	243045001	243046000
1	243109001	243110000
1	243127001	243128000
1	243310001	243311000
1	243318001	243319000
1	243339001	243340000
1	243596001	243597000
1	243658001	243659000
1	243659001	243660000
1	243660001	243661000
1	243772001	243773000
1	243780001	243781000
1	243792001	243793000
1	243820001	243821000
1	243825001	243826000
1	243828001	243829000
1	243833001	243834000
1	243894001	243895000
1	243910001	243911000
1	243923001	243924000
1	244072001	244073000
1	244121001	244122000
1	244122001	244123000
1	244263001	244264000
1	244299001	244300000
1	244300001	244301000
1	244307001	244308000
1	244308001	244309000
1	244314001	244315000
1	244321001	244322000
1	244407001	244408000
1	244424001	244425000
1	244473001	244474000
1	244495001	244496000
1	244500001	244501000
1	244509001	244510000
1	244559001	244560000
1	244567001	244568000
1	244665001	244666000
1	244752001	244753000
1	244774001	244775000
1	244775001	244776000
1	244808001	244809000
1	244822001	244823000
1	245028001	245029000
1	245071001	245072000
1	245081001	245082000
1	245117001	245118000
1	245121001	245122000
1	245142001	245143000
1	245346001	245347000
1	245439001	245440000
1	245447001	245448000
1	245451001	245452000
1	245463001	245464000
1	245465001	245466000
1	245474001	245475000
1	245479001	245480000
1	245668001	245669000
1	245870001	245871000
1	246041001	246042000
1	246099001	246100000
1	246155001	246156000
1	246183001	246184000
1	246391001	246392000
1	246394001	246395000
1	246401001	246402000
1	246424001	246425000
1	246435001	246436000
1	246538001	246539000
1	246616001	246617000
1	246707001	246708000
1	246902001	246903000
1	246965001	246966000
1	246976001	246977000
1	247117001	247118000
1	247338001	247339000
1	247364001	247365000
1	247383001	247384000
1	247466001	247467000
1	247467001	247468000
1	247472001	247473000
1	247719001	247720000
1	247795001	247796000
1	247830001	247831000
1	247894001	247895000
1	247970001	247971000
1	248115001	248116000
1	248139001	248140000
1	248233001	248234000
1	248277001	248278000
1	248298001	248299000
1	248343001	248344000
1	248439001	248440000
1	248469001	248470000
1	249049001	249050000
1	249204001	249205000
1	249281001	249282000
1	249481001	249482000
1	249493001	249494000
1	249641001	249642000
1	249759001	249760000
1	249888001	249889000
1	250066001	250067000
1	250144001	250145000
1	250149001	250150000
1	250155001	250156000
1	250337001	250338000
1	250479001	250480000
1	250521001	250522000
1	250760001	250761000
1	250903001	250904000
1	251059001	251060000
1	251122001	251123000
1	251242001	251243000
1	251287001	251288000
1	251497001	251498000
1	251544001	251545000
1	251609001	251610000
1	251852001	251853000
1	251925001	251926000
1	251969001	251970000
1	252022001	252023000
1	252097001	252098000
1	252196001	252197000
1	252296001	252297000
1	252535001	252536000
1	252664001	252665000
1	252763001	252764000
1	252764001	252765000
1	252867001	252868000
1	252874001	252875000
1	252923001	252924000
1	253120001	253121000
1	253140001	253141000
1	253254001	253255000
1	253470001	253471000
1	253743001	253744000
1	254008001	254009000
1	255498001	255499000
1	256150001	256151000
1	256260001	256261000
1	256268001	256269000
1	256401001	256402000
1	256567001	256568000
1	257932001	257933000
1	257959001	257960000
1	257976001	257977000
1	258005001	258006000
1	258023001	258024000
1	258040001	258041000
1	258042001	258043000
1	258113001	258114000
1	258122001	258123000
1	258478001	258479000
1	258486001	258487000
1	258489001	258490000
1	258623001	258624000
1	258676001	258677000
1	258736001	258737000
1	258819001	258820000
1	259381001	259382000
1	259405001	259406000
1	259907001	259908000
1	259911001	259912000
1	260002001	260003000
1	260168001	260169000
1	260395001	260396000
1	261137001	261138000
1	261283001	261284000
1	262076001	262077000
1	262282001	262283000
1	263059001	263060000
1	263095001	263096000
1	263114001	263115000
1	263217001	263218000
1	263687001	263688000
1	263728001	263729000
1	263885001	263886000
1	263891001	263892000
1	263950001	263951000
1	264732001	264733000
1	264953001	264954000
1	265028001	265029000
1	265327001	265328000
1	265420001	265421000
1	265647001	265648000
1	265702001	265703000
1	265933001	265934000
1	266125001	266126000
1	266170001	266171000
1	266304001	266305000
1	266574001	266575000
1	266869001	266870000
1	267252001	267253000
1	267350001	267351000
1	268107001	268108000
1	268524001	268525000
1	268535001	268536000
1	268559001	268560000
1	269068001	269069000
1	270849001	270850000
1	271165001	271166000
1	271297001	271298000
1	271619001	271620000
1	271995001	271996000
1	272772001	272773000
1	272858001	272859000
1	273799001	273800000
10	356001	357000
10	423001	424000
10	729001	730000
10	796001	797000
10	1304001	1305000
10	1341001	1342000
10	1530001	1531000
10	1664001	1665000
10	1941001	1942000
10	2774001	2775000
10	3355001	3356000
10	3396001	3397000
10	4543001	4544000
10	4554001	4555000
10	5362001	5363000
10	5778001	5779000
10	6221001	6222000
10	6436001	6437000
10	8827001	8828000
10	8893001	8894000
10	9085001	9086000
10	9566001	9567000
10	9581001	9582000
10	9590001	9591000
10	9597001	9598000
10	9777001	9778000
10	9812001	9813000
10	9942001	9943000
10	11080001	11081000
10	11501001	11502000
10	11559001	11560000
10	11934001	11935000
10	12066001	12067000
10	12246001	12247000
10	12273001	12274000
10	12540001	12541000
10	12629001	12630000
10	12632001	12633000
10	12776001	12777000
10	12789001	12790000
10	12894001	12895000
10	13084001	13085000
10	13141001	13142000
10	13198001	13199000
10	13215001	13216000
10	13587001	13588000
10	13867001	13868000
10	14531001	14532000
10	15218001	15219000
10	16177001	16178000
10	16664001	16665000
10	16824001	16825000
10	16844001	16845000
10	17209001	17210000
10	17237001	17238000
10	17461001	17462000
10	17677001	17678000
10	17826001	17827000
10	18268001	18269000
10	18329001	18330000
10	18459001	18460000
10	18491001	18492000
10	18584001	18585000
10	18707001	18708000
10	18823001	18824000
10	18879001	18880000
10	18957001	18958000
10	19078001	19079000
10	19896001	19897000
10	20069001	20070000
10	21155001	21156000
10	21366001	21367000
10	21536001	21537000
10	22006001	22007000
10	22186001	22187000
10	22982001	22983000
10	23609001	23610000
10	24201001	24202000
10	24299001	24300000
10	24658001	24659000
10	25127001	25128000
10	25155001	25156000
10	25394001	25395000
10	26214001	26215000
10	26470001	26471000
10	26881001	26882000
10	26921001	26922000
10	26940001	26941000
10	27085001	27086000
10	28222001	28223000
10	29567001	29568000
10	29600001	29601000
10	30158001	30159000
10	31257001	31258000
10	31571001	31572000
10	32102001	32103000
10	32225001	32226000
10	32565001	32566000
10	33166001	33167000
10	33894001	33895000
10	34354001	34355000
10	34711001	34712000
10	35474001	35475000
10	36271001	36272000
10	36575001	36576000
10	36669001	36670000
10	37140001	37141000
10	38094001	38095000
10	38341001	38342000
10	38836001	38837000
10	38842001	38843000
10	39257001	39258000
10	39630001	39631000
10	39645001	39646000
10	39860001	39861000
10	40781001	40782000
10	41035001	41036000
10	42674001	42675000
10	42686001	42687000
10	42993001	42994000
10	42996001	42997000
10	43300001	43301000
10	43744001	43745000
10	44025001	44026000
10	44503001	44504000
10	44511001	44512000
10	44744001	44745000
10	44794001	44795000
10	44895001	44896000
10	44900001	44901000
10	44932001	44933000
10	44943001	44944000
10	45027001	45028000
10	46763001	46764000
10	47122001	47123000
10	47489001	47490000
10	47584001	47585000
10	47626001	47627000
10	48142001	48143000
10	48621001	48622000
10	48716001	48717000
10	48750001	48751000
10	49298001	49299000
10	49744001	49745000
10	50563001	50564000
10	50566001	50567000
10	50568001	50569000
10	50573001	50574000
10	51144001	51145000
10	51190001	51191000
10	51432001	51433000
10	51955001	51956000
10	52028001	52029000
10	52185001	52186000
10	52198001	52199000
10	52368001	52369000
10	52497001	52498000
10	52799001	52800000
10	54588001	54589000
10	54769001	54770000
10	54980001	54981000
10	55235001	55236000
10	55238001	55239000
10	55296001	55297000
10	55623001	55624000
10	55630001	55631000
10	55654001	55655000
10	55762001	55763000
10	55792001	55793000
10	55805001	55806000
10	55841001	55842000
10	55845001	55846000
10	55966001	55967000
10	55994001	55995000
10	56028001	56029000
10	56326001	56327000
10	58065001	58066000
10	58233001	58234000
10	59124001	59125000
10	59470001	59471000
10	59835001	59836000
10	60029001	60030000
10	60081001	60082000
10	60686001	60687000
10	61675001	61676000
10	61849001	61850000
10	61867001	61868000
10	61898001	61899000
10	62002001	62003000
10	62004001	62005000
10	62039001	62040000
10	62081001	62082000
10	62095001	62096000
10	62162001	62163000
10	62172001	62173000
10	62227001	62228000
10	62472001	62473000
10	62636001	62637000
10	63010001	63011000
10	63245001	63246000
10	63295001	63296000
10	63433001	63434000
10	63610001	63611000
10	63616001	63617000
10	63768001	63769000
10	63829001	63830000
10	64009001	64010000
10	64012001	64013000
10	64201001	64202000
10	64631001	64632000
10	64900001	64901000
10	65232001	65233000
10	65285001	65286000
10	65625001	65626000
10	65702001	65703000
10	65770001	65771000
10	65869001	65870000
10	66350001	66351000
10	66361001	66362000
10	66885001	66886000
11	566001	567000
11	1350001	1351000
11	1467001	1468000
11	1480001	1481000
11	2355001	2356000
11	3239001	3240000
11	3244001	3245000
11	3325001	3326000
11	3704001	3705000
11	4433001	4434000
11	4935001	4936000
11	5079001	5080000
11	5990001	5991000
11	6282001	6283000
11	6457001	6458000
11	7126001	7127000
11	7141001	7142000
11	7404001	7405000
11	7772001	7773000
11	8996001	8997000
11	9177001	9178000
11	9594001	9595000
11	9598001	9599000
11	9606001	9607000
11	9771001	9772000
11	10344001	10345000
11	10489001	10490000
11	10668001	10669000
11	11628001	11629000
11	11642001	11643000
11	12327001	12328000
11	12926001	12927000
11	12933001	12934000
11	13063001	13064000
11	13340001	13341000
11	13369001	13370000
11	13613001	13614000
11	14587001	14588000
11	14597001	14598000
11	15281001	15282000
11	15775001	15776000
11	16154001	16155000
11	16568001	16569000
11	16771001	16772000
11	17130001	17131000
11	18415001	18416000
11	18766001	18767000
11	19487001	19488000
11	19567001	19568000
11	19639001	19640000
11	19640001	19641000
11	19666001	19667000
11	19875001	19876000
11	20186001	20187000
11	20953001	20954000
11	21108001	21109000
11	21419001	21420000
11	21515001	21516000
11	21670001	21671000
11	21993001	21994000
11	22013001	22014000
11	22714001	22715000
11	22766001	22767000
11	22801001	22802000
11	23079001	23080000
11	23365001	23366000
11	23723001	23724000
11	24154001	24155000
11	24516001	24517000
11	24922001	24923000
11	25203001	25204000
11	25529001	25530000
11	25543001	25544000
11	25603001	25604000
11	25967001	25968000
11	26085001	26086000
11	26152001	26153000
11	26945001	26946000
11	27362001	27363000
11	27365001	27366000
11	27795001	27796000
11	28329001	28330000
11	29760001	29761000
11	30217001	30218000
11	30256001	30257000
11	30931001	30932000
11	31001001	31002000
11	31863001	31864000
11	32690001	32691000
11	32873001	32874000
11	33187001	33188000
11	33243001	33244000
11	33329001	33330000
11	33431001	33432000
11	33868001	33869000
11	34075001	34076000
11	34078001	34079000
11	34099001	34100000
11	34274001	34275000
11	34665001	34666000
11	34903001	34904000
11	35045001	35046000
11	35884001	35885000
11	35927001	35928000
11	36067001	36068000
11	36416001	36417000
11	36523001	36524000
11	36957001	36958000
11	37802001	37803000
11	38895001	38896000
11	39058001	39059000
11	39589001	39590000
11	39707001	39708000
11	39744001	39745000
11	39769001	39770000
11	39986001	39987000
11	40156001	40157000
11	40476001	40477000
11	40584001	40585000
11	41137001	41138000
11	41276001	41277000
11	41885001	41886000
11	41951001	41952000
11	42008001	42009000
11	42214001	42215000
11	42310001	42311000
11	42354001	42355000
11	42357001	42358000
11	42479001	42480000
11	42589001	42590000
11	42900001	42901000
11	43099001	43100000
11	44048001	44049000
11	44243001	44244000
11	44338001	44339000
11	44442001	44443000
11	44715001	44716000
11	45749001	45750000
11	45959001	45960000
11	46014001	46015000
11	46119001	46120000
11	46276001	46277000
11	46779001	46780000
11	47011001	47012000
11	47360001	47361000
11	47484001	47485000
11	47638001	47639000
11	47705001	47706000
11	48350001	48351000
11	48403001	48404000
11	48691001	48692000
11	49575001	49576000
11	50034001	50035000
11	50887001	50888000
11	50969001	50970000
11	50992001	50993000
11	51423001	51424000
11	51844001	51845000
11	51972001	51973000
11	52089001	52090000
11	52450001	52451000
11	52481001	52482000
11	52843001	52844000
11	53279001	53280000
11	53431001	53432000
11	53762001	53763000
11	54288001	54289000
11	54357001	54358000
11	54901001	54902000
11	55436001	55437000
11	55515001	55516000
11	55698001	55699000
11	55754001	55755000
11	55879001	55880000
11	55964001	55965000
11	55989001	55990000
11	56412001	56413000
11	56444001	56445000
11	56471001	56472000
11	56833001	56834000
11	57197001	57198000
11	57477001	57478000
11	57690001	57691000
11	57812001	57813000
11	58092001	58093000
11	58096001	58097000
11	58627001	58628000
11	58628001	58629000
11	58935001	58936000
11	59032001	59033000
11	59062001	59063000
11	59542001	59543000
11	59763001	59764000
11	59933001	59934000
11	59953001	59954000
11	60216001	60217000
11	60440001	60441000
11	60910001	60911000
11	60937001	60938000
11	61052001	61053000
11	61855001	61856000
11	61924001	61925000
11	62790001	62791000
11	62870001	62871000
11	63196001	63197000
11	63246001	63247000
11	63656001	63657000
11	64061001	64062000
11	64247001	64248000
11	65244001	65245000
11	65246001	65247000
11	65256001	65257000
11	65262001	65263000
11	65269001	65270000
11	65393001	65394000
11	65402001	65403000
11	65445001	65446000
11	65465001	65466000
11	65757001	65758000
11	65801001	65802000
11	66832001	66833000
11	67021001	67022000
11	68175001	68176000
11	68890001	68891000
11	68903001	68904000
11	68984001	68985000
11	69110001	69111000
11	69127001	69128000
11	69147001	69148000
11	69163001	69164000
11	69377001	69378000
11	69406001	69407000
11	69721001	69722000
11	69844001	69845000
11	70240001	70241000
11	71622001	71623000
11	75637001	75638000
11	75833001	75834000
11	75894001	75895000
11	76050001	76051000
11	77007001	77008000
12	2477001	2478000
12	4235001	4236000
12	4237001	4238000
12	4747001	4748000
12	4782001	4783000
12	5961001	5962000
12	6557001	6558000
12	6798001	6799000
12	7340001	7341000
12	7857001	7858000
12	7865001	7866000
12	7895001	7896000
12	7902001	7903000
12	8106001	8107000
12	8987001	8988000
12	9371001	9372000
12	9375001	9376000
12	9403001	9404000
12	9486001	9487000
12	9567001	9568000
12	10782001	10783000
12	11262001	11263000
12	11544001	11545000
12	11983001	11984000
12	13278001	13279000
12	13699001	13700000
12	13724001	13725000
12	14096001	14097000
12	14324001	14325000
12	14640001	14641000
12	14914001	14915000
12	15132001	15133000
12	15149001	15150000
12	15177001	15178000
12	15512001	15513000
12	15521001	15522000
12	15546001	15547000
12	15587001	15588000
12	15704001	15705000
12	15708001	15709000
12	15723001	15724000
12	15726001	15727000
12	15756001	15757000
12	16339001	16340000
12	16442001	16443000
12	16482001	16483000
12	16504001	16505000
12	16554001	16555000
12	16683001	16684000
12	16879001	16880000
12	16882001	16883000
12	16886001	16887000
12	16972001	16973000
12	17308001	17309000
12	18251001	18252000
12	18401001	18402000
12	19077001	19078000
12	20122001	20123000
12	20594001	20595000
12	20647001	20648000
12	20682001	20683000
12	21654001	21655000
12	21993001	21994000
12	22161001	22162000
12	22525001	22526000
12	22813001	22814000
12	22931001	22932000
12	22985001	22986000
12	23111001	23112000
12	23234001	23235000
12	23792001	23793000
12	24158001	24159000
12	24305001	24306000
12	25616001	25617000
12	25842001	25843000
12	25931001	25932000
12	26187001	26188000
12	26437001	26438000
12	26445001	26446000
12	26617001	26618000
12	26769001	26770000
12	27055001	27056000
12	27299001	27300000
12	27500001	27501000
12	27531001	27532000
12	27718001	27719000
12	27741001	27742000
12	27742001	27743000
12	27871001	27872000
12	27966001	27967000
12	27998001	27999000
12	28357001	28358000
12	28382001	28383000
12	29014001	29015000
12	29021001	29022000
12	29570001	29571000
12	30079001	30080000
12	30315001	30316000
12	30437001	30438000
12	30463001	30464000
12	30738001	30739000
12	30781001	30782000
12	31087001	31088000
12	31979001	31980000
12	32001001	32002000
12	32002001	32003000
12	32064001	32065000
12	32098001	32099000
12	32113001	32114000
12	32126001	32127000
12	32130001	32131000
12	32150001	32151000
12	32420001	32421000
12	33054001	33055000
12	33503001	33504000
12	33531001	33532000
12	34922001	34923000
12	35032001	35033000
12	35313001	35314000
12	35622001	35623000
12	35921001	35922000
12	36147001	36148000
12	36220001	36221000
12	36322001	36323000
12	36539001	36540000
12	36591001	36592000
12	36656001	36657000
12	36657001	36658000
12	36706001	36707000
12	36748001	36749000
12	36750001	36751000
12	37095001	37096000
12	37293001	37294000
12	37495001	37496000
12	37768001	37769000
12	37813001	37814000
12	37833001	37834000
12	37916001	37917000
12	38060001	38061000
12	38380001	38381000
12	38438001	38439000
12	38502001	38503000
12	38550001	38551000
12	38965001	38966000
12	38968001	38969000
12	39032001	39033000
12	39043001	39044000
12	39050001	39051000
12	39308001	39309000
12	39330001	39331000
12	39332001	39333000
12	39338001	39339000
12	39353001	39354000
12	39693001	39694000
12	39697001	39698000
12	39806001	39807000
12	39837001	39838000
12	39856001	39857000
12	39860001	39861000
12	40069001	40070000
12	40404001	40405000
12	40736001	40737000
12	40803001	40804000
12	40976001	40977000
12	42365001	42366000
12	42542001	42543000
12	42799001	42800000
12	42953001	42954000
12	43010001	43011000
12	43011001	43012000
12	43020001	43021000
12	43752001	43753000
12	44687001	44688000
12	44990001	44991000
12	45121001	45122000
12	45594001	45595000
12	46213001	46214000
12	46232001	46233000
12	46271001	46272000
12	46272001	46273000
12	46277001	46278000
12	46408001	46409000
12	47621001	47622000
12	47642001	47643000
12	47708001	47709000
12	47860001	47861000
12	48306001	48307000
12	48665001	48666000
12	49774001	49775000
12	50219001	50220000
12	50221001	50222000
12	51480001	51481000
12	51590001	51591000
12	51699001	51700000
12	52111001	52112000
12	55387001	55388000
12	55397001	55398000
12	56105001	56106000
12	56870001	56871000
12	57118001	57119000
12	58431001	58432000
12	59543001	59544000
12	60209001	60210000
13	405001	406000
13	1515001	1516000
13	2616001	2617000
13	2808001	2809000
13	4005001	4006000
13	4491001	4492000
13	4840001	4841000
13	5593001	5594000
13	6055001	6056000
13	6165001	6166000
13	6526001	6527000
13	6590001	6591000
13	6991001	6992000
13	7297001	7298000
13	7645001	7646000
13	8102001	8103000
13	8124001	8125000
13	8211001	8212000
13	8265001	8266000
13	8934001	8935000
13	8998001	8999000
13	9814001	9815000
13	11011001	11012000
13	11229001	11230000
13	11372001	11373000
13	11404001	11405000
13	11449001	11450000
13	11521001	11522000
13	11523001	11524000
13	11718001	11719000
13	11733001	11734000
13	12272001	12273000
13	12528001	12529000
13	12564001	12565000
13	12753001	12754000
13	12791001	12792000
13	12959001	12960000
13	13034001	13035000
13	13194001	13195000
13	13549001	13550000
13	14027001	14028000
13	14039001	14040000
13	14112001	14113000
13	14133001	14134000
13	14557001	14558000
13	14601001	14602000
13	14610001	14611000
13	14887001	14888000
13	15139001	15140000
13	15152001	15153000
13	15475001	15476000
13	15754001	15755000
13	15874001	15875000
13	16593001	16594000
13	17188001	17189000
13	17400001	17401000
13	17407001	17408000
13	17643001	17644000
13	18269001	18270000
13	18289001	18290000
13	18344001	18345000
13	18673001	18674000
13	19008001	19009000
13	19635001	19636000
13	19745001	19746000
13	20266001	20267000
13	20324001	20325000
13	20357001	20358000
13	20493001	20494000
13	20564001	20565000
13	20755001	20756000
13	21667001	21668000
13	21752001	21753000
13	22410001	22411000
13	22484001	22485000
13	22643001	22644000
13	23461001	23462000
13	24784001	24785000
13	25405001	25406000
13	25624001	25625000
13	25923001	25924000
13	26357001	26358000
13	26787001	26788000
13	27263001	27264000
13	27533001	27534000
13	28198001	28199000
13	28325001	28326000
13	28420001	28421000
13	28701001	28702000
13	28900001	28901000
13	29877001	29878000
13	31715001	31716000
13	31981001	31982000
13	36880001	36881000
13	38440001	38441000
13	38934001	38935000
13	39238001	39239000
13	39244001	39245000
13	39671001	39672000
13	39791001	39792000
13	39814001	39815000
13	40465001	40466000
13	41158001	41159000
13	42123001	42124000
13	42768001	42769000
13	43147001	43148000
13	43628001	43629000
13	46881001	46882000
13	46952001	46953000
13	47150001	47151000
13	48368001	48369000
13	48548001	48549000
13	48943001	48944000
13	50861001	50862000
13	51601001	51602000
13	51612001	51613000
13	53319001	53320000
13	53405001	53406000
13	53823001	53824000
13	54019001	54020000
13	54327001	54328000
13	54806001	54807000
13	55050001	55051000
13	55066001	55067000
13	55501001	55502000
13	56691001	56692000
13	56740001	56741000
13	57195001	57196000
13	57464001	57465000
13	57839001	57840000
13	60372001	60373000
13	61672001	61673000
13	61833001	61834000
13	62233001	62234000
13	62371001	62372000
13	62512001	62513000
13	62705001	62706000
13	62794001	62795000
13	64110001	64111000
13	64351001	64352000
13	64838001	64839000
13	65243001	65244000
13	65629001	65630000
13	66317001	66318000
13	67261001	67262000
13	68478001	68479000
13	68612001	68613000
13	68648001	68649000
13	69015001	69016000
13	69985001	69986000
13	71493001	71494000
13	72439001	72440000
13	74064001	74065000
13	74169001	74170000
13	74570001	74571000
13	74689001	74690000
13	75613001	75614000
13	76999001	77000000
13	77641001	77642000
13	80589001	80590000
13	80643001	80644000
13	82553001	82554000
13	82694001	82695000
13	82787001	82788000
13	83090001	83091000
13	83546001	83547000
13	84475001	84476000
13	84476001	84477000
13	84483001	84484000
13	86636001	86637000
13	87622001	87623000
13	88887001	88888000
13	91925001	91926000
13	92002001	92003000
13	93706001	93707000
13	94324001	94325000
13	95915001	95916000
13	97072001	97073000
13	99065001	99066000
13	99849001	99850000
13	100381001	100382000
13	102857001	102858000
13	104740001	104741000
13	106845001	106846000
13	108392001	108393000
13	108551001	108552000
13	109031001	109032000
13	111396001	111397000
13	111592001	111593000
13	111712001	111713000
13	113109001	113110000
13	113558001	113559000
13	113587001	113588000
13	115621001	115622000
13	118560001	118561000
13	121356001	121357000
13	121358001	121359000
13	121402001	121403000
13	121893001	121894000
13	122095001	122096000
13	126091001	126092000
13	126657001	126658000
13	127061001	127062000
13	128565001	128566000
13	128918001	128919000
13	129273001	129274000
13	129746001	129747000
13	129834001	129835000
13	130055001	130056000
13	130705001	130706000
13	130843001	130844000
13	131227001	131228000
13	132008001	132009000
13	132118001	132119000
13	132759001	132760000
13	132770001	132771000
13	133058001	133059000
13	133961001	133962000
13	135785001	135786000
13	136718001	136719000
13	136841001	136842000
13	136869001	136870000
13	136873001	136874000
13	136874001	136875000
13	137224001	137225000
13	137748001	137749000
13	138076001	138077000
13	138424001	138425000
13	138799001	138800000
13	139183001	139184000
13	139203001	139204000
13	139232001	139233000
13	139312001	139313000
13	139606001	139607000
13	140172001	140173000
13	141152001	141153000
13	141716001	141717000
13	141788001	141789000
13	141869001	141870000
13	142059001	142060000
13	142369001	142370000
13	142411001	142412000
13	142533001	142534000
13	142744001	142745000
13	142868001	142869000
13	143194001	143195000
13	143211001	143212000
13	143286001	143287000
13	145234001	145235000
13	146389001	146390000
13	146996001	146997000
13	147045001	147046000
13	147276001	147277000
13	147819001	147820000
13	147924001	147925000
13	148967001	148968000
13	149107001	149108000
13	149188001	149189000
13	149266001	149267000
13	149447001	149448000
13	149555001	149556000
13	149572001	149573000
13	150549001	150550000
13	152346001	152347000
13	153128001	153129000
13	153567001	153568000
13	154049001	154050000
13	154240001	154241000
13	155046001	155047000
13	155245001	155246000
13	155458001	155459000
13	155473001	155474000
13	155581001	155582000
13	155803001	155804000
13	156202001	156203000
13	156288001	156289000
13	157995001	157996000
13	158823001	158824000
13	160357001	160358000
13	160487001	160488000
13	160690001	160691000
13	161535001	161536000
13	162286001	162287000
13	163068001	163069000
13	163069001	163070000
13	163087001	163088000
13	163465001	163466000
13	163564001	163565000
13	163768001	163769000
13	163841001	163842000
13	163854001	163855000
13	164097001	164098000
13	164203001	164204000
13	164226001	164227000
13	164341001	164342000
13	164410001	164411000
13	164421001	164422000
13	164543001	164544000
13	164936001	164937000
13	164942001	164943000
13	165112001	165113000
13	165642001	165643000
13	165687001	165688000
13	165883001	165884000
13	166446001	166447000
13	166621001	166622000
13	167105001	167106000
13	167109001	167110000
13	167866001	167867000
13	167893001	167894000
13	168115001	168116000
13	168399001	168400000
13	169045001	169046000
13	169136001	169137000
13	169378001	169379000
13	169414001	169415000
13	169522001	169523000
13	169556001	169557000
13	169558001	169559000
13	169565001	169566000
13	169583001	169584000
13	169759001	169760000
13	169901001	169902000
13	169956001	169957000
13	170019001	170020000
13	170211001	170212000
13	170348001	170349000
13	170629001	170630000
13	170923001	170924000
13	171555001	171556000
13	172013001	172014000
13	172082001	172083000
13	172539001	172540000
13	172597001	172598000
13	172762001	172763000
13	172784001	172785000
13	173801001	173802000
13	174390001	174391000
13	174430001	174431000
13	174549001	174550000
13	174639001	174640000
13	174811001	174812000
13	174899001	174900000
13	174967001	174968000
13	175230001	175231000
13	175237001	175238000
13	175321001	175322000
13	175764001	175765000
13	176180001	176181000
13	176247001	176248000
13	176828001	176829000
13	176876001	176877000
13	177165001	177166000
13	177355001	177356000
13	177466001	177467000
13	177542001	177543000
13	177862001	177863000
13	178329001	178330000
13	179646001	179647000
13	180174001	180175000
13	180522001	180523000
13	180624001	180625000
13	180933001	180934000
13	182279001	182280000
13	182314001	182315000
13	182361001	182362000
13	182588001	182589000
13	183115001	183116000
13	183254001	183255000
13	183359001	183360000
13	183670001	183671000
13	183772001	183773000
13	183773001	183774000
13	183885001	183886000
13	183904001	183905000
13	184143001	184144000
13	184441001	184442000
13	184766001	184767000
13	184789001	184790000
13	184812001	184813000
13	184840001	184841000
13	185033001	185034000
13	185465001	185466000
13	185471001	185472000
13	185531001	185532000
13	185960001	185961000
13	186015001	186016000
13	186016001	186017000
13	186049001	186050000
13	186071001	186072000
13	186115001	186116000
13	186136001	186137000
13	186254001	186255000
13	186331001	186332000
13	186477001	186478000
13	186666001	186667000
13	186699001	186700000
13	186802001	186803000
13	187197001	187198000
13	187346001	187347000
13	187366001	187367000
13	187374001	187375000
13	187439001	187440000
13	187465001	187466000
13	187480001	187481000
13	187484001	187485000
13	187673001	187674000
13	187822001	187823000
13	187832001	187833000
13	187868001	187869000
13	188028001	188029000
13	188498001	188499000
13	188580001	188581000
13	189001001	189002000
13	189112001	189113000
13	189293001	189294000
13	189347001	189348000
13	189413001	189414000
13	189593001	189594000
13	189841001	189842000
13	189989001	189990000
13	190365001	190366000
13	190834001	190835000
13	190838001	190839000
13	190972001	190973000
13	190983001	190984000
13	191393001	191394000
13	191398001	191399000
13	191524001	191525000
13	191555001	191556000
13	191587001	191588000
13	191778001	191779000
13	192256001	192257000
13	192387001	192388000
13	192388001	192389000
13	192545001	192546000
13	192868001	192869000
13	193479001	193480000
13	193546001	193547000
13	193599001	193600000
13	194237001	194238000
13	194496001	194497000
13	194583001	194584000
13	194918001	194919000
13	195223001	195224000
13	196271001	196272000
13	196660001	196661000
13	197348001	197349000
13	197871001	197872000
13	198112001	198113000
13	198278001	198279000
13	198330001	198331000
13	198359001	198360000
13	198738001	198739000
13	198848001	198849000
13	198916001	198917000
13	198945001	198946000
13	198949001	198950000
13	199007001	199008000
13	200673001	200674000
13	200832001	200833000
13	200973001	200974000
13	201519001	201520000
13	201621001	201622000
13	201724001	201725000
13	202369001	202370000
13	203215001	203216000
13	203678001	203679000
13	203912001	203913000
13	204858001	204859000
13	205553001	205554000
13	205684001	205685000
13	206012001	206013000
13	206148001	206149000
13	206880001	206881000
13	207371001	207372000
13	207465001	207466000
13	207948001	207949000
14	27001	28000
14	1725001	1726000
14	2852001	2853000
14	3180001	3181000
[truncated: 5,314 more rows]
