# Supplementary material for: Integrated Analysis of DNA Methylation and Gene Expression in Porcine Placental Development
Source: Int J Mol Sci. 2023 Mar 8;24(6):5169. doi: 10.3390/ijms24065169 (PMC10049215; doi:10.3390/ijms24065169)
Supplement: Supplementary file 1 [file ijms-24-05169-s001.zip › Supplementary Table S5. The list and enrichment analysis of DEGs exhibiting negative correlation between expression levels and DNA methylation level.xlsx]

## Sheet: DE-DEGs list
Supplementary Table S5. The DEGs exhibiting negative correlation between expression levels and DNA methylation level.
Gene_id	name	p21_TPM	p28_TPM	p35_TPM
ENSSSCG00000000571	ABCC9	18.4113	17.8948	17.5782
ENSSSCG00000034923	ABHD16A	45.5814	43.8869	40.0118
ENSSSCG00000001782	ABHD17C	19.6795	16.4549	24.0493
ENSSSCG00000010723	ACADSB	10.764	12.3107	15.3441
ENSSSCG00000007286	ACSS2	32.8117	36.5642	40.6883
ENSSSCG00000010144	ACTN2	46.1059	36.9953	45.4679
ENSSSCG00000010746	ADAM12	16.3193	14.1237	17.9431
ENSSSCG00000012026	ADAMTS1	4.42901	4.53064	4.91486
ENSSSCG00000016816	ADAMTS12	30.8222	29.8213	31.6616
ENSSSCG00000021241	ADAMTS13	22.1115	22.9414	23.4408
ENSSSCG00000000795	ADAMTS20	10.5138	8.6704	10.7976
ENSSSCG00000012027	ADAMTS5	5.46315	5.00585	7.19096
ENSSSCG00000016943	ADAMTS6	27.0757	24.5672	25.9161
ENSSSCG00000040366	ADAMTSL1	33.0057	29.3613	31.0679
ENSSSCG00000006651	ADAMTSL4	42.5393	43.5896	48.2832
ENSSSCG00000011160	ADARB2	36.2077	31.5376	35.0619
ENSSSCG00000026129	ADGRL3	59.3555	59.0442	57.7201
ENSSSCG00000007139	ADRA1D	31.0198	25.2674	29.4536
ENSSSCG00000010647	ADRB1	9.3422	7.85066	7.03738
ENSSSCG00000016754	AEBP1	42.4776	39.6928	45.5509
ENSSSCG00000012730	AFF2	18.1698	14.9091	16.3336
ENSSSCG00000010957	AGTPBP1	14.4957	12.7257	15.927
ENSSSCG00000016829	AGXT2	54.511	56.9344	59.1069
ENSSSCG00000007278	AHCY	20.3392	22.9464	25.5594
ENSSSCG00000037878	AHSP	35.2822	40.8692	39.4298
ENSSSCG00000016519	AKR1D1	30.3491	30.0905	28.3001
ENSSSCG00000011437	ALAS1	28.5758	24.9386	29.5911
ENSSSCG00000009889	ALDH2	26.8763	23.1465	22.257
ENSSSCG00000028115	ALDH8A1	62.6664	65.5561	67.8813
ENSSSCG00000009330	ALOX5AP	45.955	47.2201	45.7074
ENSSSCG00000014806	ANAPC15	42.5053	40.3368	42.9886
ENSSSCG00000037099	ANKLE1	33.8571	33.836	39.4183
ENSSSCG00000010461	ANKRD1	63.636	63.0736	64.0641
ENSSSCG00000017793	ANKRD13B	16.0175	12.2593	15.923
ENSSSCG00000006688	ANKRD35	36.3343	36.6451	41.7461
ENSSSCG00000005267	ANXA1	31.8884	32.1658	36.5058
ENSSSCG00000048443	APLN	41.299	29.4874	55.25
ENSSSCG00000006355	APOA2	40.9542	46.0438	44.5813
ENSSSCG00000015238	ARHGAP32	25.1177	20.6913	26.648
ENSSSCG00000005314	ARHGEF39	40.2191	41.171	43.8388
ENSSSCG00000036810	ARL11	67.09	64.8923	64.5588
ENSSSCG00000034293	ARL4C	18.7972	18.5579	20.6306
ENSSSCG00000012508	ARMCX6	33.9157	35.0884	33.0243
ENSSSCG00000011238	ARPP21	12.6993	11.7625	13.3706
ENSSSCG00000000607	ART4	64.7467	63.3677	67.1366
ENSSSCG00000010592	AS3MT	52.2664	50.7443	56.902
ENSSSCG00000006995	ASAH1	73.0846	74.3161	69.4153
ENSSSCG00000007248	ASXL1	33.5865	32.2204	39.602
ENSSSCG00000035954	ATAD5	25.2765	24.6247	30.9026
ENSSSCG00000010800	B3GALT2	53.9542	45.466	49.1005
ENSSSCG00000033412	B4GALNT3	35.3188	30.2157	45.5461
ENSSSCG00000011903	B4GALT4	16.5349	19.3694	20.7292
ENSSSCG00000000623	BCL2L14	52.8142	55.2492	52.1989
ENSSSCG00000007708	BCL7B	33.2898	26.9215	35.6635
ENSSSCG00000024109	BDH1	10.848	12.4958	13.8857
ENSSSCG00000013733	BEST2	28.2912	30.6094	35.3471
ENSSSCG00000039442	BMP2	7.49555	7.70186	9.76654
ENSSSCG00000029061	BMP3	21.1315	18.2126	22.7149
ENSSSCG00000005180	BNC2	10.2824	10.116	13.0962
ENSSSCG00000002035	C14orf119	23.9271	22.5387	19.7682
ENSSSCG00000039101	C1QL1	14.2058	15.7306	18.1597
ENSSSCG00000008737	C1QTNF7	48.2874	47.0026	43.1169
ENSSSCG00000031773	C4orf3	15.9471	16.2053	15.8126
ENSSSCG00000029371	C5AR1	52.0943	51.2282	51.3524
ENSSSCG00000036801	C6orf132	30.3368	25.5145	36.6605
ENSSSCG00000027875	CA14	25.9808	27.2001	30.4973
ENSSSCG00000011412	CACNA2D2	26.0427	31.2407	35.8742
ENSSSCG00000003257	CACNG6	32.4086	28.3664	35.0887
ENSSSCG00000031898	CALHM5	44.4674	42.5202	37.9093
ENSSSCG00000037019	CAMK4	75.5764	73.1676	67.545
ENSSSCG00000001068	CAP2	38.1118	35.9826	33.8814
ENSSSCG00000004728	CAPN3	59.7539	53.7016	49.5382
ENSSSCG00000001100	CARMIL1	12.6972	14.3913	17.0535
ENSSSCG00000005271	CARNMT1	24.8788	24.8529	28.7869
ENSSSCG00000011878	CASR	15.5031	12.1252	16.1622
ENSSSCG00000007495	CASS4	62.5479	62.5242	62.3404
ENSSSCG00000005182	CCDC171	25.1283	23.3438	26.4017
ENSSSCG00000017834	CCDC92B	50.085	48.3847	56.1492
ENSSSCG00000044762	CCL11	66.4934	61.8294	70.4385
ENSSSCG00000039874	CCL26	53.9261	54.0961	57.4155
ENSSSCG00000004192	CCN2	35.8076	32.2329	42.4784
ENSSSCG00000017024	CCNG1	29.9621	30.7776	27.5948
ENSSSCG00000023776	CCSAP	13.0908	13.228	15.6167
ENSSSCG00000006734	CD101	70.0496	67.7644	71.9342
ENSSSCG00000000653	CD69	51.5795	51.9726	54.6719
ENSSSCG00000003949	CDC20	31.471	29.6401	35.8537
ENSSSCG00000009653	CDCA2	12.7917	10.4241	13.5976
ENSSSCG00000015961	CDCA7	18.8625	18.7596	19.1219
ENSSSCG00000023162	CDH3	9.88042	11.6402	13.6844
ENSSSCG00000010214	CDK1	21.6278	21.3049	24.7337
ENSSSCG00000028218	CEACAM20	49.9667	49.5081	49.7628
ENSSSCG00000039216	CENPN	14.6323	19.9599	22.579
ENSSSCG00000003403	CENPS	34.4421	36.1232	40.5244
ENSSSCG00000002768	CENPT	44.7224	43.4655	47.0232
ENSSSCG00000015080	CEP164	35.728	35.1305	41.9152
ENSSSCG00000025152	CEP89	37.1082	35.3668	39.226
ENSSSCG00000005650	CERCAM	49.9958	47.0361	50.451
ENSSSCG00000004819	CERS3	68.5076	68.2363	76.8286
ENSSSCG00000001959	CFL2	33.4968	34.6014	42.027
ENSSSCG00000032532	CHRM2	7.7682	7.08605	7.79382
ENSSSCG00000011625	CHST13	34.6254	36.9813	36.9739
ENSSSCG00000009839	CIT	30.4619	28.6158	31.8872
ENSSSCG00000009378	CKAP2	23.3664	22.7674	28.3489
ENSSSCG00000021536	CLDN9	27.5754	25.5668	26.8036
ENSSSCG00000000649	CLEC1A	60.2662	48.4145	49.9979
ENSSSCG00000010753	CLRN3	64.0759	66.361	66.9485
ENSSSCG00000008647	CMPK2	23.0742	18.7183	37.1363
ENSSSCG00000012164	CNKSR2	12.0263	10.4319	19.521
ENSSSCG00000014009	CNOT6	20.0101	18.4654	20.6859
ENSSSCG00000027849	CNR2	60.9253	58.8016	64.7479
ENSSSCG00000014975	CNTN5	51.6012	46.6156	51.1066
ENSSSCG00000010607	COL17A1	20.2657	19.5758	22.5754
ENSSSCG00000014029	COL23A1	9.24678	11.4841	14.2508
ENSSSCG00000007678	COL26A1	28.1079	20.8981	33.0414
ENSSSCG00000013667	COL5A3	24.9396	21.1101	25.8005
ENSSSCG00000004274	COL9A1	48.8641	48.2913	49.7028
ENSSSCG00000001884	COMMD4	32.4588	36.5567	31.5588
ENSSSCG00000016557	CPA1	69.0347	66.9923	66.0197
ENSSSCG00000006472	CRABP2	14.5898	17.8781	20.75
ENSSSCG00000013263	CREB3L1	36.0136	26.1652	45.015
ENSSSCG00000036261	CROCC2	50.1892	48.9458	47.8121
ENSSSCG00000000136	CSF2RB	61.9632	60.5481	62.1998
ENSSSCG00000027847	CSKMT	22.7711	25.4275	22.5808
ENSSSCG00000012960	CST6	42.4669	43.9623	36.3211
ENSSSCG00000011030	CUBN	68.9381	63.6785	67.7803
ENSSSCG00000033844	CYP1B1	8.60761	7.17876	9.21039
ENSSSCG00000003891	CYP4A24	50.0252	50.2847	56.3386
ENSSSCG00000015311	CYP51A1	15.2191	15.052	14.1902
ENSSSCG00000001595	DAAM2	30.7031	28.404	33.9083
ENSSSCG00000010949	DAPK1	17.356	15.2268	21.9549
ENSSSCG00000003148	DBP	10.9462	9.33471	8.64398
ENSSSCG00000025240	DDIT4L	29.1096	29.7	31.9134
ENSSSCG00000009720	DDX60	41.5683	40.0121	44.7453
ENSSSCG00000033443	DEPDC1	28.0678	27.5784	35.3174
ENSSSCG00000016521	DGKI	27.4606	21.3527	30.6588
ENSSSCG00000032094	DKK2	6.89715	6.38974	7.7838
ENSSSCG00000013401	DKK3	25.8942	25.833	37.991
ENSSSCG00000007317	DLGAP4	59.8679	57.0068	61.8428
ENSSSCG00000035805	DLK1	29.2949	25.8381	25.4181
ENSSSCG00000015954	DLX2	5.56815	4.47303	5.16854
ENSSSCG00000017589	DLX3	8.6501	6.37498	10.7562
ENSSSCG00000033314	DLX6	3.3253	2.38183	5.13044
ENSSSCG00000031354	DMAC2L	21.8664	24.0417	24.1834
ENSSSCG00000005233	DMRT2	4.30581	4.0465	5.41463
ENSSSCG00000040550	DNAI7	26.6016	24.6595	24.926
ENSSSCG00000000198	DNAJC22	20.8885	21.5415	21.9376
ENSSSCG00000005641	DNM1	30.6734	24.7461	29.4449
ENSSSCG00000007252	DNMT3B	57.1653	58.5618	63.4433
ENSSSCG00000016237	DOCK10	16.6166	14.5727	15.8285
ENSSSCG00000007488	DOK5	23.6592	18.5251	21.4936
ENSSSCG00000025430	DTX2	40.2183	39.4095	43.3557
ENSSSCG00000004676	DUOXA2	78.7783	74.3715	77.7636
ENSSSCG00000015649	DYRK3	19.0903	19.8231	18.2392
ENSSSCG00000000950	E2F7	33.582	32.7341	39.6128
ENSSSCG00000009655	EBF2	4.35503	3.03905	4.82313
ENSSSCG00000028943	ECH1	54.6819	53.6733	51.5465
ENSSSCG00000004216	ECHDC1	28.038	26.6789	29.4487
ENSSSCG00000029230	ECM1	49.1499	48.2925	49.3546
ENSSSCG00000037856	EDN2	45.1221	46.3307	41.9735
ENSSSCG00000010224	EGR2	6.96797	5.8855	7.77309
ENSSSCG00000006033	EIF3E	18.9928	19.2027	18.2616
ENSSSCG00000029484	EMB	45.6103	49.3114	50.7993
ENSSSCG00000014072	ENC1	23.3297	23.7119	30.6261
ENSSSCG00000014965	ENDOD1	26.6079	26.1412	29.1095
ENSSSCG00000029860	EPB41L4A	6.38202	5.93713	7.73313
ENSSSCG00000004336	EPHA7	2.45379	2.02407	2.73442
ENSSSCG00000003527	EPHB2	24.776	18.4451	25.0611
ENSSSCG00000037572	EPSTI1	45.7203	41.0809	50.1595
ENSSSCG00000038185	EREG	24.782	26.7266	32.747
ENSSSCG00000035774	ERRFI1	29.0269	27.94	34.4418
ENSSSCG00000010814	ESRRG	62.0956	61.6237	62.3523
ENSSSCG00000017379	ETV4	19.1961	16.9539	26.0947
ENSSSCG00000023229	ETV5	10.0021	11.3395	14.1125
ENSSSCG00000021598	EVA1C	21.3503	14.4449	21.6015
ENSSSCG00000016696	EVX1	10.2704	10.3389	13.0721
ENSSSCG00000002718	FA2H	35.2909	32.1872	39.5034
ENSSSCG00000024015	FADS1	10.5079	12.6955	13.1792
ENSSSCG00000036649	FAM151A	67.1598	63.7076	68.2683
ENSSSCG00000011047	FAM171A1	12.997	12.8991	15.3143
ENSSSCG00000002265	FAM174B	22.9719	20.583	25.5299
ENSSSCG00000004245	FAM184A	21.3146	20.3182	24.5349
ENSSSCG00000004850	FAM189A1	8.66589	7.07852	10.6623
ENSSSCG00000039321	FAM222B	27.3471	23.0808	32.9
ENSSSCG00000007351	FAM83D	21.4839	20.58	23.1538
ENSSSCG00000011563	FANCD2	26.3879	26.6754	27.7192
ENSSSCG00000001837	FANCI	72.6917	72.6442	72.932
ENSSSCG00000004658	FBN1	11.4886	8.7051	10.6935
ENSSSCG00000025667	FBXO2	45.2015	42.1414	40.9725
ENSSSCG00000009702	FBXO8	15.742	13.4363	10.4307
ENSSSCG00000015656	FCMR	66.3857	63.2283	68.905
ENSSSCG00000014047	FGFR4	29.9649	35.5154	36.4525
ENSSSCG00000045531	FKBP1B	14.1159	16.5647	17.378
ENSSSCG00000004052	FNDC1	54.6584	52.1798	56.4173
ENSSSCG00000032527	FOSL2	2.72458	2.47809	3.80628
ENSSSCG00000012399	FOXO4	36.5331	31.2758	27.0511
ENSSSCG00000016639	FOXP2	1.72855	1.33421	1.83203
ENSSSCG00000005626	FPGS	63.2825	62.6012	66.0756
ENSSSCG00000003145	FUT2	54.1021	52.5887	57.5919
ENSSSCG00000011060	GAD2	5.60994	4.86486	5.74683
ENSSSCG00000026146	GALNT5	38.5833	35.7566	38.7534
ENSSSCG00000027237	GATA1	70.0143	69.5014	80.965
ENSSSCG00000011125	GATA3	4.20355	2.56631	4.98327
ENSSSCG00000027472	GCA	40.5209	38.9499	37.5022
ENSSSCG00000029945	GCAT	28.7872	28.7636	33.2027
ENSSSCG00000012376	GDPD2	56.4016	55.4138	68.7514
ENSSSCG00000021811	GDPD3	54.525	57.4188	52.0613
ENSSSCG00000038677	GJB3	36.3537	31.9418	39.9228
ENSSSCG00000004632	GLDN	30.0855	28.2766	34.7403
ENSSSCG00000022055	GLIPR1L1	62.2254	61.3628	63.2146
ENSSSCG00000042718	GNAT1	79.9192	76.1452	80.6463
ENSSSCG00000010046	GNAZ	23.7744	24.1848	37.7974
ENSSSCG00000016364	GPC1	25.7159	25.172	38.3749
ENSSSCG00000021284	GPR20	59.1509	57.5658	63.0962
ENSSSCG00000040789	GPR52	65.0954	61.8802	64.0525
ENSSSCG00000007864	GPRC5B	7.66743	4.23806	4.85076
ENSSSCG00000033727	GPX1	30.585	28.8061	32.7013
ENSSSCG00000003699	GREB1L	5.99519	5.28217	7.08789
ENSSSCG00000023289	GREM2	58.9353	60.7507	60.5225
ENSSSCG00000033106	GTF2A1L	71.5125	67.3918	68.5998
ENSSSCG00000000002	GTSE1	51.6145	50.5343	69.8714
ENSSSCG00000009178	H2AFZ	16.627	18.3017	18.7064
ENSSSCG00000031080	HAND1	4.13819	4.29404	7.01449
ENSSSCG00000003239	HAS1	45.1793	40.1393	43.9915
ENSSSCG00000014726	HBE1	42.8896	41.2215	52.703
ENSSSCG00000014362	HBEGF	38.2821	38.7922	47.6454
ENSSSCG00000006912	HFM1	60.9596	55.4835	63.5159
ENSSSCG00000017347	HIGD1B	54.0149	52.5607	51.8734
ENSSSCG00000014264	HINT1	22.4936	23.1009	22.1907
ENSSSCG00000016313	HJURP	40.5331	38.5858	44.7463
ENSSSCG00000010252	HKDC1	62.9889	69.6435	69.4076
ENSSSCG00000001804	HOMER2	33.9551	30.417	39.2903
ENSSSCG00000016703	HOXA5	10.6656	9.14957	14.2008
ENSSSCG00000017540	HOXB5	10.3966	10.992	13.9914
ENSSSCG00000039193	HOXB9	7.85489	9.12151	9.91906
ENSSSCG00000009237	HPSE	31.909	30.1291	33.3585
ENSSSCG00000004433	HS3ST5	5.42378	4.01135	6.72273
ENSSSCG00000015616	HSD11B1	63.532	58.3565	46.5664
ENSSSCG00000035147	HSD17B1	21.9159	22.8635	26.9638
ENSSSCG00000037452	HTR2A	41.1185	36.9397	31.7797
ENSSSCG00000016273	HTR2B	79.1283	79.6741	76.4247
ENSSSCG00000001755	HYKK	35.0068	40.0773	42.2983
ENSSSCG00000037016	ID1	6.5547	7.92226	9.51667
ENSSSCG00000029763	IFI35	56.9193	55.4808	50.7603
ENSSSCG00000036695	IGF2BP3	1.07863	0.843522	1.33852
ENSSSCG00000011906	IGSF11	48.6101	51.3351	53.365
ENSSSCG00000020992	IGSF21	12.8943	12.3959	14.6091
ENSSSCG00000025308	IL17D	31.1546	28.7092	41.4129
ENSSSCG00000012196	IL1RAPL1	43.6651	40.4607	51.7697
ENSSSCG00000016676	INMT	59.5213	63.546	66.1575
ENSSSCG00000016298	INPP5D	58.2723	54.8822	55.1791
ENSSSCG00000005214	INSL6	31.8458	29.479	27.4553
ENSSSCG00000012324	IQSEC2	17.9004	12.1412	22.0648
ENSSSCG00000004472	IRAK1BP1	23.5254	22.4429	21.3392
ENSSSCG00000016573	IRF5	34.9554	31.6815	31.1494
ENSSSCG00000002831	IRX3	5.85424	4.05757	6.62529
ENSSSCG00000017112	IRX4	7.52045	6.3148	9.03906
ENSSSCG00000016883	ISL1	2.91339	3.15273	3.76832
ENSSSCG00000040524	ISYNA1	39.1585	36.7042	30.4924
ENSSSCG00000016009	ITGA4	12.2835	13.4697	14.5525
ENSSSCG00000001518	ITPR3	19.0497	17.0688	22.9717
ENSSSCG00000003172	KASH5	53.5152	54.6946	59.3045
ENSSSCG00000031378	KBTBD6	49.3881	49.1888	41.1145
ENSSSCG00000026680	KCND3	60.8361	58.6043	65.0715
ENSSSCG00000016448	KCNH2	19.1843	14.7211	22.4403
ENSSSCG00000000573	KCNJ8	16.1778	15.5674	14.5906
ENSSSCG00000038902	KCNK6	28.1432	27.8172	31.475
ENSSSCG00000014213	KCNN2	19.6535	14.632	19.7579
ENSSSCG00000003069	KCNN4	50.7561	52.2503	55.2955
ENSSSCG00000004281	KCNQ5	5.68794	4.81315	7.01134
ENSSSCG00000012262	KDM6A	17.7618	12.2106	20.8381
ENSSSCG00000005469	KIAA1958	27.9805	21.4752	38.6848
ENSSSCG00000010471	KIF11	21.1478	19.9522	21.6772
ENSSSCG00000010912	KIF14	82.8872	81.1772	85.9075
ENSSSCG00000029509	KIF22	28.6726	31.3152	37.3667
ENSSSCG00000021571	KIF27	35.404	31.0356	38.3907
ENSSSCG00000003931	KIF2C	37.6637	37.043	41.7354
ENSSSCG00000001510	KIFC1	20.6546	20.3533	24.0055
ENSSSCG00000038350	KISS1	37.8864	43.5196	44.969
ENSSSCG00000038911	KLF2	9.80561	9.45939	10.1388
ENSSSCG00000005437	KLF4	5.87596	4.21256	5.69499
ENSSSCG00000035101	KLF5	10.741	12.2353	14.0927
ENSSSCG00000023732	KLHDC7A	66.5883	64.3396	68.8915
ENSSSCG00000012637	KLHL13	27.5863	22.1167	39.1066
ENSSSCG00000035521	KLHL38	67.0386	64.4896	62.5983
ENSSSCG00000036362	KLK14	59.4383	60.2049	64.726
ENSSSCG00000025686	KMO	28.4593	31.8386	32.5602
ENSSSCG00000029005	KPNA2	28.0992	25.5633	31.4554
ENSSSCG00000000253	KRT18	22.1953	23.892	27.9884
ENSSSCG00000038966	KRT7	31.9007	30.8215	35.5967
ENSSSCG00000007646	LAMTOR4	35.8374	36.748	29.5211
ENSSSCG00000013056	LGALS12	46.77	41.9722	48.4809
ENSSSCG00000005055	LGALS3	28.2294	26.5704	36.5325
ENSSSCG00000028927	LGI2	30.8531	30.5833	40.6859
ENSSSCG00000003557	LIN28A	7.00816	10.8597	11.4628
ENSSSCG00000030137	LMNTD2	40.432	43.5965	45.4312
ENSSSCG00000014232	LOX	19.1299	15.7986	25.5232
ENSSSCG00000000699	LPAR5	28.7089	30.9949	41.2696
ENSSSCG00000009021	LRBA	21.7829	18.3297	23.7961
ENSSSCG00000008259	LRRTM4	38.9536	37.0354	38.8804
ENSSSCG00000033760	LTBP4	19.8427	17.8993	20.4828
ENSSSCG00000028488	LTC4S	26.9149	28.4888	31.4155
ENSSSCG00000000916	LUM	45.1746	41.3057	36.3197
ENSSSCG00000038766	MAD1L1	41.4997	35.0812	44.8886
ENSSSCG00000023215	MAOB	50.4217	53.8351	55.8274
ENSSSCG00000004705	MAP1A	23.8774	23.7617	27.3108
ENSSSCG00000010825	MARK1	31.2387	24.3038	31.8791
ENSSSCG00000021749	MCF2L2	24.5932	21.3678	24.6459
ENSSSCG00000032180	MCM7	30.6519	28.5985	37.2441
ENSSSCG00000010290	MCU	17.5716	17.4798	22.0268
ENSSSCG00000031712	MFAP5	71.9268	66.3431	75.1756
ENSSSCG00000013400	MICAL2	28.6821	27.2846	31.0559
ENSSSCG00000012110	MID1	48.3081	41.3842	49.4833
ENSSSCG00000004836	MKRN3	55.3301	53.8012	51.8014
ENSSSCG00000007710	MLXIPL	37.7116	36.8364	47.7906
ENSSSCG00000006132	MMP16	20.5148	16.1562	19.4851
ENSSSCG00000038811	MOB3B	17.7476	14.3143	19.8449
ENSSSCG00000001248	MOG	63.3166	61.9934	69.9433
ENSSSCG00000014861	MOGAT2	50.6683	51.4938	52.0749
ENSSSCG00000005191	MPDZ	11.5764	10.4794	13.3385
ENSSSCG00000017367	MPP2	17.3866	16.7058	17.7288
ENSSSCG00000016175	MREG	31.6577	31.0138	30.5631
ENSSSCG00000026538	MSGN1	53.9473	50.4959	53.796
ENSSSCG00000010826	MTARC2	28.3844	34.6913	38.2685
ENSSSCG00000036785	MTMR7	26.1651	25.5176	29.9608
ENSSSCG00000025996	MTUS2	38.1168	37.5569	38.8093
ENSSSCG00000013340	MUC15	50.5037	48.1737	53.5125
ENSSSCG00000005456	MUSK	45.0754	47.148	49.3131
ENSSSCG00000027872	MYBL1	13.8798	12.5602	16.1502
ENSSSCG00000005965	MYC	6.84729	6.79134	7.686
ENSSSCG00000002029	MYH7	59.5214	56.1793	64.5271
ENSSSCG00000011325	MYL3	63.1198	61.5803	66.3841
ENSSSCG00000010476	MYOF	37.6035	38.2123	41.8746
ENSSSCG00000003693	MYOM1	57.7305	55.185	55.577
ENSSSCG00000032838	MYOZ2	74.2822	70.1431	69.6499
ENSSSCG00000016836	NADK2	10.423	13.5812	14.6493
ENSSSCG00000015045	NCAM1	8.56138	7.69406	11.2308
ENSSSCG00000000137	NCF4	37.7609	36.5015	33.4506
ENSSSCG00000029260	NDNF	70.2752	63.7688	66.6591
ENSSSCG00000015604	NEK2	39.3506	39.0874	41.0237
ENSSSCG00000007808	NFATC2IP	30.737	30.9236	36.6259
ENSSSCG00000026894	NFE2L3	16.0672	15.9698	18.7363
ENSSSCG00000013742	NFIX	22.2567	19.0017	21.9958
ENSSSCG00000011951	NFKBIZ	41.0541	37.6077	43.7613
ENSSSCG00000005030	NID2	8.71236	8.01051	10.7418
ENSSSCG00000037950	NIPAL1	15.4847	16.2119	18.6284
ENSSSCG00000034181	NKX3-2	4.95057	3.14693	4.48342
ENSSSCG00000044952	NLRX1	31.4647	27.8986	32.971
ENSSSCG00000038348	NME1	36.3888	34.6352	43.4738
ENSSSCG00000031142	NMNAT3	23.64	28.0354	30.3235
ENSSSCG00000017755	NOS2	51.4629	51.1612	50.3889
ENSSSCG00000003108	NPAS1	26.2139	21.287	30.5076
ENSSSCG00000026852	NPPC	20.009	18.8578	23.4478
ENSSSCG00000006572	NPR1	11.7237	14.0277	17.7531
ENSSSCG00000036201	NPR3	4.60177	3.51164	3.83254
ENSSSCG00000017144	NPTX1	11.9213	9.74033	9.60219
ENSSSCG00000002754	NQO1	39.754	43.371	45.507
ENSSSCG00000010640	NRAP	67.1218	65.1933	68.3728
ENSSSCG00000012546	NRK	9.10961	9.6993	5.81442
ENSSSCG00000028210	NT5C	17.887	18.9729	19.4685
ENSSSCG00000010959	NTRK2	6.0724	6.08461	7.77603
ENSSSCG00000008770	NWD2	8.26418	8.0904	11.8754
ENSSSCG00000035269	NXNL2	19.198	14.4882	23.3928
ENSSSCG00000021460	NYX	44.5344	51.9663	67.7238
ENSSSCG00000027091	OAZ3	29.1863	27.1143	36.7255
ENSSSCG00000027434	OLFM2	38.5694	32.0863	40.7596
ENSSSCG00000023133	OSBPL6	10.9577	9.35759	14.4092
ENSSSCG00000040194	PABPC5	41.5676	40.1502	41.1268
ENSSSCG00000025306	PAK3	49.8364	46.368	51.9429
ENSSSCG00000006874	PALMD	51.4086	49.3006	49.3333
ENSSSCG00000000975	PANX2	48.5868	49.3632	63.8562
ENSSSCG00000027206	PARD6B	64.1199	62.6826	68.8365
ENSSSCG00000005604	PBX3	6.4134	6.13008	11.7319
ENSSSCG00000012926	PC	53.196	50.4651	55.9272
ENSSSCG00000002009	PCK2	36.362	44.8593	48.5514
ENSSSCG00000023520	PCSK5	7.63657	8.5607	9.11867
ENSSSCG00000011061	PDSS1	16.9563	21.8522	25.488
ENSSSCG00000011133	PFKFB3	27.4953	29.2994	31.0257
ENSSSCG00000025560	PGLYRP2	52.9049	57.4078	61.6189
ENSSSCG00000004456	PGM3	40.3679	42.5858	47.6333
ENSSSCG00000006717	PHGDH	24.937	23.3069	27.2519
ENSSSCG00000012157	PHKA2	32.658	33.0486	35.5259
ENSSSCG00000007744	PHKG1	71.3032	66.3354	63.5552
ENSSSCG00000015657	PIGR	64.1087	60.0535	64.6877
ENSSSCG00000035006	PIGW	35.3266	38.7286	32.6696
ENSSSCG00000014959	PIWIL4	39.9555	38.9355	42.8788
ENSSSCG00000026149	PKLR	63.7396	63.3382	71.9022
ENSSSCG00000029264	PKMYT1	42.6748	39.461	45.6206
ENSSSCG00000015211	PKNOX2	5.43254	5.13443	7.7866
ENSSSCG00000010023	PLA2G3	57.0402	60.1246	63.9887
ENSSSCG00000010483	PLCE1	74.711	65.8312	76.7903
ENSSSCG00000039094	PLEC	57.1039	49.9327	59.6508
ENSSSCG00000013382	PLEKHA7	24.7302	22.4892	36.31
ENSSSCG00000000709	PLEKHG6	45.5639	42.6425	50.96
ENSSSCG00000008456	PLEKHH2	21.0823	21.0261	31.6702
ENSSSCG00000011689	PLOD2	9.53766	9.65221	11.0917
ENSSSCG00000006876	PLPPR5	13.5339	11.7006	19.4101
ENSSSCG00000037832	PMP22	30.7195	33.7193	48.2615
ENSSSCG00000003216	POLD1	49.8224	44.5986	56.0721
ENSSSCG00000008902	PPAT	11.8877	12.4364	13.3403
ENSSSCG00000007927	PPL	34.8078	31.1333	39.4714
ENSSSCG00000015329	PPP1R9A	44.7308	39.2684	43.7194
ENSSSCG00000037307	PRC1	30.7889	27.6425	34.849
ENSSSCG00000004369	PRDM1	16.525	14.6873	18.3872
ENSSSCG00000022742	PRDX6	10.0848	11.8776	11.9924
ENSSSCG00000014406	PRELID2	25.228	24.6643	28.6388
ENSSSCG00000006703	PRKAB2	23.6551	27.6791	31.6215
ENSSSCG00000026200	PROK2	18.5696	15.7153	24.0837
ENSSSCG00000037003	ENSSSCG00000037003	91.0012	90.4789	91.4195
ENSSSCG00000049184	ENSSSCG00000049184	89.7638	87.7497	89.1149
ENSSSCG00000048195	ENSSSCG00000048195	86.3124	82.0651	87.4699
ENSSSCG00000047701	ENSSSCG00000047701	86.2742	71.1388	90.7843
ENSSSCG00000043622	ENSSSCG00000043622	85.9474	82.9524	84.9332
ENSSSCG00000016538	ENSSSCG00000016538	83.5888	74.3264	81.5439
ENSSSCG00000044626	ENSSSCG00000044626	83.4315	78.4285	84.7752
ENSSSCG00000043390	ENSSSCG00000043390	82.7327	80.8758	82.3015
ENSSSCG00000046889	ENSSSCG00000046889	82.5409	79.8447	81.4853
ENSSSCG00000041978	ENSSSCG00000041978	81.9744	81.0606	82.1393
ENSSSCG00000038260	ENSSSCG00000038260	80.8813	79.1026	80.9092
ENSSSCG00000046127	ENSSSCG00000046127	79.7016	77.3676	79.7094
ENSSSCG00000038226	ENSSSCG00000038226	77.4506	51.0306	78.3906
ENSSSCG00000051128	ENSSSCG00000051128	77.2838	73.0969	78.8772
ENSSSCG00000044623	ENSSSCG00000044623	76.9299	69.187	73.5158
ENSSSCG00000032905	ENSSSCG00000032905	74.7474	71.3108	76.9082
ENSSSCG00000051429	ENSSSCG00000051429	73.8821	71.147	75.8526
ENSSSCG00000041254	ENSSSCG00000041254	73.1948	61.7932	82.0054
ENSSSCG00000051570	ENSSSCG00000051570	71.9934	66.5681	74.8694
ENSSSCG00000043880	ENSSSCG00000043880	71.9206	67.5299	72.1378
ENSSSCG00000031167	ENSSSCG00000031167	71.7041	64.1432	66.9772
ENSSSCG00000046528	ENSSSCG00000046528	71.5225	66.8471	67.0497
ENSSSCG00000046984	ENSSSCG00000046984	69.3334	64.527	65.1922
ENSSSCG00000046745	ENSSSCG00000046745	67.8093	61.3514	69.2162
ENSSSCG00000044304	ENSSSCG00000044304	67.2927	60.8215	68.1348
ENSSSCG00000008241	ENSSSCG00000008241	67.2714	63.7425	66.6699
ENSSSCG00000050771	ENSSSCG00000050771	65.8928	60.8396	67.295
ENSSSCG00000046269	ENSSSCG00000046269	65.195	69.7978	69.5911
ENSSSCG00000007123	ENSSSCG00000007123	65.1259	64.6039	63.4292
ENSSSCG00000023479	ENSSSCG00000023479	64.5411	57.5334	66.1511
ENSSSCG00000044745	ENSSSCG00000044745	63.8088	59.7656	64.1901
ENSSSCG00000049910	ENSSSCG00000049910	63.433	60.8868	63.9199
ENSSSCG00000034740	ENSSSCG00000034740	63.1542	64.6407	66.9739
ENSSSCG00000038633	ENSSSCG00000038633	62.7928	56.9768	66.4704
ENSSSCG00000036618	ENSSSCG00000036618	62.6454	61.855	61.1493
ENSSSCG00000034651	ENSSSCG00000034651	62.6154	64.0851	67.2515
ENSSSCG00000037735	ENSSSCG00000037735	62.2599	59.1477	63.8839
ENSSSCG00000048926	ENSSSCG00000048926	61.9504	58.2235	60.0369
ENSSSCG00000042110	ENSSSCG00000042110	61.5881	57.0706	59.8345
ENSSSCG00000051761	ENSSSCG00000051761	60.9914	57.2981	59.857
ENSSSCG00000045709	ENSSSCG00000045709	60.7908	59.4519	59.8939
ENSSSCG00000043473	ENSSSCG00000043473	60.5396	52.2188	63.3713
ENSSSCG00000004017	ENSSSCG00000004017	59.9412	59.9746	58.8084
ENSSSCG00000045257	ENSSSCG00000045257	59.9083	54.6132	62.6155
ENSSSCG00000028691	ENSSSCG00000028691	59.8482	55.7969	60.6584
ENSSSCG00000048669	ENSSSCG00000048669	59.6935	48.447	63.8838
ENSSSCG00000020967	ENSSSCG00000020967	59.1177	53.9469	55.6755
ENSSSCG00000045942	ENSSSCG00000045942	58.6282	52.6857	58.5203
ENSSSCG00000049525	ENSSSCG00000049525	58.5901	56.8513	60.0647
ENSSSCG00000002601	ENSSSCG00000002601	58.4169	57.7405	58.5338
ENSSSCG00000048973	ENSSSCG00000048973	57.1954	46.7783	59.2917
ENSSSCG00000020695	ENSSSCG00000020695	56.6931	65.478	62.2794
ENSSSCG00000048266	ENSSSCG00000048266	56.3093	51.5365	57.8361
ENSSSCG00000029938	ENSSSCG00000029938	56.2281	55.2628	54.3033
ENSSSCG00000023987	ENSSSCG00000023987	55.0525	54.3599	50.7393
ENSSSCG00000042982	ENSSSCG00000042982	54.8044	51.4488	57.7644
ENSSSCG00000050181	ENSSSCG00000050181	54.0731	49.4967	55.821
ENSSSCG00000026893	ENSSSCG00000026893	53.9904	55.4732	53.8301
ENSSSCG00000043115	ENSSSCG00000043115	53.9031	61.096	60.5098
ENSSSCG00000051344	ENSSSCG00000051344	53.5567	48.9255	51.0006
ENSSSCG00000000025	ENSSSCG00000000025	53.1773	51.8577	52.2407
ENSSSCG00000010370	ENSSSCG00000010370	52.7372	51.6208	50.9332
ENSSSCG00000033457	ENSSSCG00000033457	52.7006	53.9225	51.3201
ENSSSCG00000029596	ENSSSCG00000029596	52.3117	52.826	44.3324
ENSSSCG00000043798	ENSSSCG00000043798	52.0344	49.6619	55.4941
ENSSSCG00000038991	ENSSSCG00000038991	51.9671	52.6567	49.1172
ENSSSCG00000042844	ENSSSCG00000042844	51.6529	49.1906	55.455
ENSSSCG00000034240	ENSSSCG00000034240	50.6202	49.7155	51.8018
ENSSSCG00000002825	ENSSSCG00000002825	49.0499	45.2364	48.37
ENSSSCG00000014323	ENSSSCG00000014323	48.5082	45.1653	41.3461
ENSSSCG00000029291	ENSSSCG00000029291	47.1438	43.7905	47.1726
ENSSSCG00000017640	ENSSSCG00000017640	47.1019	44.3351	46.0712
ENSSSCG00000033041	ENSSSCG00000033041	45.8579	43.939	46.4996
ENSSSCG00000022295	ENSSSCG00000022295	45.0569	46.4058	46.9767
ENSSSCG00000013090	ENSSSCG00000013090	43.7596	43.1298	41.0454
ENSSSCG00000039807	ENSSSCG00000039807	43.2868	42.551	40.8461
ENSSSCG00000045701	ENSSSCG00000045701	41.5463	39.8171	50.6061
ENSSSCG00000007369	ENSSSCG00000007369	40.7121	42.0227	45.8692
ENSSSCG00000014037	ENSSSCG00000014037	38.1384	41.7838	46.2719
ENSSSCG00000002651	ENSSSCG00000002651	35.2386	36.9342	45.321
ENSSSCG00000017181	ENSSSCG00000017181	35.2071	33.322	39.1876
ENSSSCG00000011186	ENSSSCG00000011186	33.1794	30.0392	35.4669
ENSSSCG00000030269	ENSSSCG00000030269	32.6919	26.8977	20.9669
ENSSSCG00000033654	ENSSSCG00000033654	31.6628	31.1837	34.4568
ENSSSCG00000036716	ENSSSCG00000036716	29.6565	33.602	28.7114
ENSSSCG00000035037	ENSSSCG00000035037	29.2978	28.7693	30.9099
ENSSSCG00000002405	ENSSSCG00000002405	26.3091	20.9861	46.0483
ENSSSCG00000033117	ENSSSCG00000033117	25.1268	22.8202	27.836
ENSSSCG00000001917	ENSSSCG00000001917	24.8063	22.869	31.3023
ENSSSCG00000006025	ENSSSCG00000006025	24.5317	27.4569	36.1629
ENSSSCG00000006704	ENSSSCG00000006704	24.4558	22.4681	24.3571
ENSSSCG00000006344	ENSSSCG00000006344	21.5567	23.9363	28.9256
ENSSSCG00000015802	ENSSSCG00000015802	19.6651	21.1549	31.6573
ENSSSCG00000040337	ENSSSCG00000040337	18.7503	19.8362	30.5694
ENSSSCG00000027557	ENSSSCG00000027557	18.7213	19.0959	21.9769
ENSSSCG00000039095	ENSSSCG00000039095	17.5591	21.546	25.8481
ENSSSCG00000012119	ENSSSCG00000012119	15.1022	14.0847	10.2288
ENSSSCG00000006525	ENSSSCG00000006525	14.9432	16.9079	19.2603
ENSSSCG00000009316	ENSSSCG00000009316	12.9045	13.1479	13.8827
ENSSSCG00000026981	ENSSSCG00000026981	10.3167	12.793	18.6346
ENSSSCG00000016548	ENSSSCG00000016548	9.24162	12.8606	15.7129
ENSSSCG00000031741	ENSSSCG00000031741	7.44371	6.13423	10.5645
ENSSSCG00000016602	ENSSSCG00000016602	5.55038	4.83314	5.30845
ENSSSCG00000000195	PRPH	20.1959	18.7161	22.1557
ENSSSCG00000001409	PRRC2A	39.5135	37.7854	40.8401
ENSSSCG00000011561	PRRT3	28.9913	26.9712	29.5943
ENSSSCG00000037087	PRRT4	35.79	36.7255	45.5991
ENSSSCG00000025410	PRSS16	51.9957	50.923	54.4838
ENSSSCG00000014921	PRSS23	57.4495	54.1911	59.5034
ENSSSCG00000035798	PRTG	9.10817	8.4865	11.5566
ENSSSCG00000003788	PTGER3	6.64985	5.33275	4.8109
ENSSSCG00000009664	PTK2B	35.6733	33.7639	42.1671
ENSSSCG00000031474	PTK6	37.4449	37.7956	36.2205
ENSSSCG00000026655	PTPN13	17.2935	18.5189	21.9419
ENSSSCG00000045726	PXMP2	23.5237	26.587	31.6579
ENSSSCG00000034811	QDPR	38.1719	43.0659	49.0626
ENSSSCG00000022162	RAB11FIP5	9.75422	7.54599	9.53761
ENSSSCG00000016328	RAB17	56.8722	52.8416	52.2266
ENSSSCG00000033878	RAB38	20.2374	23.3096	24.3845
ENSSSCG00000021036	RAB3B	51.5908	51.6693	53.69
ENSSSCG00000036352	RAB7B	48.937	47.4853	47.4744
ENSSSCG00000034044	RASD1	20.1426	20.5022	29.053
ENSSSCG00000036746	RASL10B	55.2724	54.8062	59.8934
ENSSSCG00000032601	RASSF2	35.7058	28.9188	34.3045
ENSSSCG00000012149	RBBP7	37.6715	33.2992	29.9456
ENSSSCG00000008994	RBM46	18.428	19.8934	21.4935
ENSSSCG00000037156	RBPJL	9.66508	8.14944	10.479
ENSSSCG00000039508	REC114	67.1649	68.6357	69.7839
ENSSSCG00000033708	REPIN1	21.7673	21.4932	29.5851
ENSSSCG00000000602	RERG	26.808	26.0111	23.4217
ENSSSCG00000024418	RHOU	17.8675	21.1378	28.3736
ENSSSCG00000022312	RHPN2	13.6305	17.0416	20.0033
ENSSSCG00000006079	RIDA	20.1517	23.6153	16.5963
ENSSSCG00000012979	RNASEH2C	33.8175	37.1392	37.8386
ENSSSCG00000005268	RORB	9.9782	8.465	11.2407
ENSSSCG00000035007	RPL17-C18orf32	29.6891	30.4901	29.331
ENSSSCG00000025507	RPL27	44.4652	42.1985	38.6535
ENSSSCG00000032657	RPL3L	22.6659	22.5209	26.5053
ENSSSCG00000024377	RPS6KA5	20.8988	15.6822	20.059
ENSSSCG00000008648	RSAD2	55.4331	54.0448	56.2685
ENSSSCG00000006115	RUNX1T1	6.78309	5.73064	7.88845
ENSSSCG00000031053	S100A1	51.2136	51.2476	48.0341
ENSSSCG00000006610	S100A11	18.1636	18.2083	19.3371
ENSSSCG00000022705	SALL2	38.2447	34.3366	40.3766
ENSSSCG00000007732	SBDS	30.1449	30.5305	28.7228
ENSSSCG00000028517	SC5D	30.3864	30.6544	27.4571
ENSSSCG00000015914	SCN7A	54.9106	53.6273	54.9324
ENSSSCG00000015913	SCN9A	20.5347	16.041	23.3321
ENSSSCG00000000707	SCNN1A	61.2308	58.0785	59.6615
ENSSSCG00000016684	SCRN1	14.605	14.0763	22.1201
ENSSSCG00000006624	SELENBP1	40.9352	44.9644	46.035
ENSSSCG00000015398	SEMA3A	54.0266	51.9942	54.4591
ENSSSCG00000004237	SERINC1	24.0605	24.4623	20.7217
ENSSSCG00000002479	SERPINA11	40.8381	43.0733	44.687
ENSSSCG00000030371	SERPINA3-2	51.7282	51.4801	53.3943
ENSSSCG00000025698	SERPINE1	66.2494	65.2462	67.7935
ENSSSCG00000011740	SERPINI1	9.17895	9.5365	10.0457
ENSSSCG00000024480	SFMBT2	5.41374	3.86721	6.03844
ENSSSCG00000014063	SFXN1	28.6889	33.2956	38.8076
ENSSSCG00000017063	SGCD	49.3107	45.1982	43.5029
ENSSSCG00000015328	SGCE	41.3165	40.1577	38.6812
ENSSSCG00000034692	SH3BP4	8.85541	7.19934	11.5602
ENSSSCG00000001795	SH3GL3	52.7351	52.7416	52.4367
ENSSSCG00000012160	SH3KBP1	45.3221	34.1709	47.0046
ENSSSCG00000002849	SHCBP1	20.2598	19.7459	23.9453
ENSSSCG00000030113	SHISA2	13.468	12.5977	14.121
ENSSSCG00000024429	SIDT1	16.6288	17.2185	22.7573
ENSSSCG00000015074	SIDT2	43.3363	42.2448	46.6123
ENSSSCG00000007146	SIGLEC1	62.9825	56.9026	63.7898
ENSSSCG00000028609	SLC12A4	31.29	27.0695	45.2802
ENSSSCG00000004662	SLC24A5	58.9329	60.0507	61.4919
ENSSSCG00000033037	SLC25A37	16.4611	18.589	23.4979
ENSSSCG00000006569	SLC27A3	31.1554	32.8328	41.8
ENSSSCG00000004172	SLC2A12	37.2125	37.1811	35.2415
ENSSSCG00000020927	SLC2A2	56.9432	57.336	60.1631
ENSSSCG00000027230	SLC35G1	22.1285	24.1493	30.8626
ENSSSCG00000035442	SLC36A1	60.248	51.7274	55.8599
ENSSSCG00000017086	SLC36A2	24.4394	18.2334	23.9834
ENSSSCG00000025981	SLC38A5	61.1698	57.4142	69.237
ENSSSCG00000000385	SLC39A5	75.3974	77.0819	79.484
ENSSSCG00000009169	SLC39A8	14.0635	15.0664	19.7252
ENSSSCG00000020783	SLC41A1	29.6857	29.909	36.6647
ENSSSCG00000026547	SLC45A3	25.8114	27.1067	39.4101
ENSSSCG00000034167	SLC5A3	11.9766	13.3288	18.4951
ENSSSCG00000013890	SLC5A5	13.0174	9.96858	13.4884
ENSSSCG00000039770	SLC6A9	26.758	22.9722	27.7106
ENSSSCG00000002032	SLC7A8	37.4197	37.0679	39.5741
ENSSSCG00000017012	SLIT3	17.8657	16.5157	19.9505
ENSSSCG00000009488	SLITRK5	3.56021	3.62506	4.48692
ENSSSCG00000002314	SMOC1	55.7805	54.8586	60.6037
ENSSSCG00000004233	SMPDL3A	15.2865	15.3046	14.5024
ENSSSCG00000004453	SNAP91	8.00697	7.50156	8.57207
ENSSSCG00000014235	SNCAIP	23.4211	20.8307	23.7401
ENSSSCG00000040317	SOD2	17.7118	22.6077	22.54
ENSSSCG00000031721	SOX14	8.51424	5.78919	5.47593
ENSSSCG00000000567	SOX5	5.21459	4.28888	5.12886
ENSSSCG00000009222	SPARCL1	53.1316	47.9159	44.5539
ENSSSCG00000016090	SPATS2L	23.7304	21.9223	29.3757
ENSSSCG00000010997	SPINK4	71.1145	72.3212	72.5488
ENSSSCG00000014426	SPINK9	64.0607	65.9085	67.0177
ENSSSCG00000009216	SPP1	37.4386	37.2411	36.4389
ENSSSCG00000002277	SPTB	20.0512	17.8069	22.3425
ENSSSCG00000036026	SRARP	66.9939	64.5235	62.9144
ENSSSCG00000018056	SRCIN1	36.6297	36.0305	35.4365
ENSSSCG00000027689	SRM	23.4726	22.7515	26.3193
ENSSSCG00000012482	SRPX2	57.3321	47.5922	59.7493
ENSSSCG00000003589	SRSF4	29.0791	27.6986	30.6931
ENSSSCG00000039594	SSBP3	15.1922	14.8033	16.86
ENSSSCG00000001938	SSTR1	9.69095	8.69459	11.0643
ENSSSCG00000038843	ST3GAL2	62.4416	60.9742	59.2238
ENSSSCG00000032053	ST8SIA5	14.499	12.7613	15.5805
ENSSSCG00000029304	STEAP3	59.8485	58.2471	62.2762
ENSSSCG00000014349	STING1	63.3095	58.3746	56.2252
ENSSSCG00000001977	STXBP6	11.5231	13.9647	17.445
ENSSSCG00000011176	SUSD4	32.6258	30.548	37.9009
ENSSSCG00000027617	SYNPR	16.78	15.7761	16.256
ENSSSCG00000008677	TACC3	27.4884	25.4957	29.6754
ENSSSCG00000028168	TAF7	24.1563	22.7916	21.6604
ENSSSCG00000005781	TARS3	13.6066	14.5589	23.4375
ENSSSCG00000008169	TBC1D8	31.972	32.2015	36.0046
ENSSSCG00000009867	TBX5	6.87991	5.49546	5.84573
ENSSSCG00000010638	TCF7L2	18.036	11.5346	16.8358
ENSSSCG00000036755	TENT5B	24.8197	27.08	29.6684
ENSSSCG00000007499	TFAP2C	2.19193	1.76409	2.55514
ENSSSCG00000010816	TGFB2	16.7578	16.5424	23.6746
ENSSSCG00000006911	TGFBR3	55.7524	52.9896	58.104
ENSSSCG00000001993	TGM1	44.0332	42.6793	46.0613
ENSSSCG00000004789	THBS1	24.1802	21.5502	26.765
ENSSSCG00000006524	THBS3	30.1169	30.047	35.5201
ENSSSCG00000015350	THSD7A	19.8162	17.2109	20.3894
ENSSSCG00000040172	THSD7B	15.7986	14.918	19.9204
ENSSSCG00000024088	TLN2	7.15334	6.97793	8.38309
ENSSSCG00000026592	TLR6	57.1148	56.431	54.784
ENSSSCG00000031808	TM9SF2	28.0012	28.7667	26.8054
ENSSSCG00000003266	TMC4	51.2835	51.7244	53.7897
ENSSSCG00000031170	TMEM123	23.7141	20.1471	26.6224
ENSSSCG00000040673	TMEM140	51.1518	42.7573	35.0209
ENSSSCG00000016443	TMEM176A	57.3133	49.5822	49.2401
ENSSSCG00000036454	TMEM220	48.9656	49.0153	46.8123
ENSSSCG00000025097	TMEM61	43.7856	45.2748	49.5401
ENSSSCG00000027447	TMTC1	9.79817	7.74112	13.4476
ENSSSCG00000005494	TNC	35.9938	35.7271	37.4322
ENSSSCG00000009283	TNFRSF19	31.6686	25.9876	27.1051
ENSSSCG00000001727	TNFRSF21	15.6	14.9249	22.1561
ENSSSCG00000028905	TNIK	12.9045	11.8853	12.409
ENSSSCG00000025116	TONSL	45.7054	44.5545	50.7322
ENSSSCG00000025592	TP63	63.5466	57.9457	63.0038
ENSSSCG00000021068	TRAF5	33.6627	34.2347	38.9553
ENSSSCG00000014567	TRIM66	85.164	84.1746	85.2328
ENSSSCG00000027325	TRNP1	22.1612	20.9618	33.4263
ENSSSCG00000030241	TSC22D3	27.0642	27.0564	25.5821
ENSSSCG00000017638	TSPOAP1	58.9649	55.2982	51.2978
ENSSSCG00000038992	TUBB6	24.4048	23.7086	26.9464
ENSSSCG00000004143	TXLNB	71.1995	68.4541	66.2348
ENSSSCG00000040713	TXLNG	40.8017	39.0325	41.1422
ENSSSCG00000031262	TXNIP	27.1489	24.0866	20.6679
ENSSSCG00000023110	UBXN1	33.6239	37.2259	32.4205
ENSSSCG00000022945	UCHL1	23.259	28.249	29.2276
ENSSSCG00000014833	UCP2	40.5362	39.2401	50.282
ENSSSCG00000013517	UHRF1	73.6289	72.2601	74.6198
ENSSSCG00000001823	UROC1	62.6163	64.1235	67.0453
ENSSSCG00000015120	USP2	28.5561	27.7654	30.8228
ENSSSCG00000002696	VAT1L	11.704	10.4032	12.2814
ENSSSCG00000014136	VCAN	20.559	19.1793	19.3417
ENSSSCG00000027801	VTN	52.456	44.1035	61.5651
ENSSSCG00000035061	WBP1	36.2168	37.1621	33.1727
ENSSSCG00000020987	WDR31	50.8133	46.9003	54.7439
ENSSSCG00000012332	WNK3	15.9622	13.7227	12.1076
ENSSSCG00000039261	WSCD2	19.6218	17.7994	25.0301
ENSSSCG00000031868	XK	26.9284	22.4069	30.7358
ENSSSCG00000000633	YBX3	7.79209	8.20509	12.8471
ENSSSCG00000007674	ZAN	60.5753	59.1772	59.2017
ENSSSCG00000007508	ZBP1	50.9264	49.757	51.5006
ENSSSCG00000026276	ZBTB40	86.1068	84.3186	86.1428
ENSSSCG00000028076	ZBTB7C	7.09471	7.21345	9.44966
ENSSSCG00000016512	ZC3HAV1	35.2039	32.5077	38.173
ENSSSCG00000038376	ZCWPW2	12.5979	10.2714	10.2942
ENSSSCG00000000509	ZFC3H1	12.6162	12.4684	12.7076
ENSSSCG00000040339	ZFHX2	42.8956	42.6176	43.1096
ENSSSCG00000002752	ZFHX3	62.355	58.487	61.4731
ENSSSCG00000006169	ZFHX4	9.48367	9.67833	14.3054
ENSSSCG00000028056	ZFP36	39.1653	38.3645	39.0012
ENSSSCG00000040875	ZFPM1	70.5493	69.0776	71.7713
ENSSSCG00000021586	ZHX2	10.6659	10.7194	11.1866
ENSSSCG00000032566	ZHX3	21.4518	20.708	23.7231
ENSSSCG00000010329	ZMIZ1	78.9618	73.2138	79.2005
ENSSSCG00000012759	ZNF185	44.8189	42.8414	41.8903
ENSSSCG00000011208	ZNF385D	15.0269	14.6687	15.7953
ENSSSCG00000031592	ZNF462	3.71699	3.32035	4.97534
ENSSSCG00000010141	ZP4	58.1926	53.5166	56.7581
ENSSSCG00000016461	ZYX	17.2857	16.1649	21.7399
ENSSSCG00000032049	ZZEF1	18.3467	15.4814	22.0041

## Sheet: Cluster1_GO enrcihment analysis
GO	ID	counts	Fold Enrichment	pvalue
extracellular matrix organization	GO:0030198	7	5.3	0.000434
external encapsulating structure organization	GO:0045229	7	5.27	0.000445
extracellular structure organization	GO:0043062	7	5.25	0.000456
gamma-aminobutyric acid biosynthetic process	GO:0009449	2	85.9	0.000491
phospholipase C-activating G protein-coupled receptor signaling pathway	GO:0007200	4	10.26	0.000771
regulation of cell differentiation	GO:0045595	16	2.46	0.000871
positive regulation of heart rate by epinephrine-norepinephrine	GO:0001996	2	57.27	0.00091
glutamate catabolic process	GO:0006538	2	57.27	0.00091
forebrain neuron differentiation	GO:0021879	3	16.11	0.00108
gamma-aminobutyric acid metabolic process	GO:0009448	2	49.09	0.00116
positive regulation of blood pressure by epinephrine-norepinephrine	GO:0003321	2	49.09	0.00116
epidermal growth factor receptor signaling pathway	GO:0007173	3	14.73	0.00138
detection of calcium ion	GO:0005513	2	42.95	0.00145
proline transmembrane transport	GO:0035524	2	42.95	0.00145
proline transport	GO:0015824	2	38.18	0.00177
forebrain generation of neurons	GO:0021872	3	13.22	0.00184
regulation of multicellular organismal development	GO:2000026	14	2.44	0.00195
ERBB signaling pathway	GO:0038127	3	12.57	0.00211
regulation of systemic arterial blood pressure by norepinephrine-epinephrine	GO:0001993	2	34.36	0.00211
glycine transport	GO:0015816	2	34.36	0.00211
L-alanine transport	GO:0015808	2	31.24	0.00249
sensory perception of taste	GO:0050909	3	11.45	0.00271
dendritic spine morphogenesis	GO:0060997	2	28.63	0.00289
telencephalon development	GO:0021537	5	5.27	0.00297
multicellular organismal water homeostasis	GO:0050891	3	10.74	0.00322
post-embryonic animal organ development	GO:0048569	2	26.43	0.00332
alanine transport	GO:0032328	2	24.54	0.00378
dicarboxylic acid catabolic process	GO:0043649	2	24.54	0.00378
forebrain development	GO:0030900	6	4.11	0.00387
water homeostasis	GO:0030104	3	9.54	0.00441
system development	GO:0048731	27	1.71	0.00449
regulation of neuron projection development	GO:0010975	6	3.88	0.00509
subpallium development	GO:0021544	2	20.21	0.00533
positive regulation of heart rate	GO:0010460	2	20.21	0.00533
sodium ion transmembrane transport	GO:0035725	4	5.87	0.0054
negative regulation of developmental process	GO:0051093	10	2.61	0.00546
dendritic spine organization	GO:0097061	2	19.09	0.0059
cranial skeletal system development	GO:1904888	3	8.45	0.0061
forebrain neuron development	GO:0021884	2	18.08	0.00649
negative regulation of cell development	GO:0010721	4	5.5	0.00676
dendritic spine development	GO:0060996	2	17.18	0.00712
regulation of heart contraction	GO:0008016	4	5.41	0.00713
positive regulation of MAPK cascade	GO:0043410	7	3.16	0.00738
skeletal system development	GO:0001501	7	3.14	0.00769
adenylate cyclase-activating adrenergic receptor signaling pathway	GO:0071880	2	16.36	0.00776
positive regulation of vasoconstriction	GO:0045907	2	16.36	0.00776
mucopolysaccharide metabolic process	GO:1903510	3	7.69	0.00782
central nervous system neuron development	GO:0021954	3	7.69	0.00782
negative regulation of cell differentiation	GO:0045596	8	2.84	0.00794
positive regulation of blood pressure	GO:0045777	2	15.62	0.00844
establishment of skin barrier	GO:0061436	2	15.62	0.00844
positive regulation of blood circulation	GO:1903524	2	14.94	0.00914
positive regulation of heart contraction	GO:0045823	2	14.94	0.00914
negative regulation of multicellular organismal process	GO:0051241	10	2.41	0.0093
central nervous system neuron differentiation	GO:0021953	4	4.98	0.00941
regulation of Notch signaling pathway	GO:0008593	3	7.16	0.00944
positive regulation of cell differentiation	GO:0045597	9	2.51	0.0105
regulation of water loss via skin	GO:0033561	2	13.74	0.0106
neuron projection organization	GO:0106027	2	13.74	0.0106
glutamine family amino acid catabolic process	GO:0009065	2	13.74	0.0106
regulation of plasma membrane bounded cell projection organization	GO:0120035	7	2.91	0.0113
olfactory bulb development	GO:0021772	2	13.22	0.0114
adrenergic receptor signaling pathway	GO:0071875	2	13.22	0.0114
olfactory lobe development	GO:0021988	2	13.22	0.0114
regulation of cell projection organization	GO:0031344	7	2.86	0.0122
sodium ion transport	GO:0006814	4	4.52	0.0129
positive regulation of developmental process	GO:0051094	12	2.19	0.013
glutamate metabolic process	GO:0006536	2	12.27	0.013
sodium ion homeostasis	GO:0055078	2	12.27	0.013
cell-cell signaling	GO:0007267	9	2.42	0.0132
regulation of MAPK cascade	GO:0043408	8	2.59	0.0133
epidermis morphogenesis	GO:0048730	2	11.85	0.0138
regulation of hormone metabolic process	GO:0032350	2	11.85	0.0138
hyaluronan metabolic process	GO:0030212	2	11.85	0.0138
regulation of blood circulation	GO:1903522	4	4.41	0.0141
multicellular organism development	GO:0007275	28	1.58	0.0142
glycosaminoglycan metabolic process	GO:0030203	3	5.92	0.0154
embryonic organ morphogenesis	GO:0048562	5	3.49	0.0155
regulation of keratinocyte differentiation	GO:0045616	2	11.08	0.0156
animal organ formation	GO:0048645	2	10.74	0.0165
regulation of cell migration involved in sprouting angiogenesis	GO:0090049	2	10.74	0.0165
brain development	GO:0007420	7	2.69	0.0166
columnar/cuboidal epithelial cell differentiation	GO:0002065	3	5.73	0.0168
amino acid transmembrane transport	GO:0003333	3	5.73	0.0168
negative regulation of neurogenesis	GO:0050768	3	5.66	0.0173
proximal/distal pattern formation	GO:0009954	2	10.41	0.0175
generation of neurons	GO:0048699	11	2.22	0.0177
establishment of localization in cell	GO:0051649	2	0.24	0.0177
negative regulation of nervous system development	GO:0051961	3	5.54	0.0183
regulation of keratinocyte proliferation	GO:0010837	2	10.11	0.0184
canonical Wnt signaling pathway	GO:0060070	3	5.48	0.0188
response to growth factor	GO:0070848	6	2.9	0.0189
regulation of multicellular organismal process	GO:0051239	20	1.72	0.0193
positive regulation of cation channel activity	GO:2001259	2	9.82	0.0194
embryonic morphogenesis	GO:0048598	7	2.59	0.0201
cellular senescence	GO:0090398	2	9.54	0.0204
blood vessel development	GO:0001568	6	2.82	0.0211
positive regulation of Notch signaling pathway	GO:0045747	2	9.29	0.0214
regulation of systemic arterial blood pressure mediated by a chemical signal	GO:0003044	2	9.29	0.0214
aminoglycan metabolic process	GO:0006022	3	5.15	0.022
regulation of vasoconstriction	GO:0019229	2	9.04	0.0225
embryonic cranial skeleton morphogenesis	GO:0048701	2	9.04	0.0225
head development	GO:0060322	7	2.48	0.0243
tetrapyrrole metabolic process	GO:0033013	2	8.59	0.0246
pallium development	GO:0021543	3	4.91	0.0249
positive regulation of stress-activated MAPK cascade	GO:0032874	3	4.91	0.0249
sensory perception of smell	GO:0007608	2	0.26	0.025
amino acid transport	GO:0006865	3	4.82	0.0261
positive regulation of stress-activated protein kinase signaling cascade	GO:0070304	3	4.82	0.0261
negative regulation of axonogenesis	GO:0050771	2	8.18	0.0268
neutral amino acid transport	GO:0015804	2	8.18	0.0268
vasculature development	GO:0001944	6	2.66	0.027
cellular nitrogen compound metabolic process	GO:0034641	9	0.52	0.0275
neuron differentiation	GO:0030182	10	2.14	0.0279
embryonic skeletal system development	GO:0048706	3	4.69	0.028
regulation of chondrocyte differentiation	GO:0032330	2	7.99	0.028
nervous system development	GO:0007399	15	1.8	0.0286
anatomical structure morphogenesis	GO:0009653	17	1.71	0.0295
response to transforming growth factor beta	GO:0071559	3	4.56	0.0299
neurogenesis	GO:0022008	11	1.95	0.0303
dendrite morphogenesis	GO:0048813	2	7.47	0.0315
positive regulation of synapse assembly	GO:0051965	2	7.31	0.0327
neuron development	GO:0048666	8	2.16	0.0338
regulation of epidermal cell differentiation	GO:0045604	2	7.16	0.034
negative regulation of ion transmembrane transporter activity	GO:0032413	2	7.16	0.034
eye morphogenesis	GO:0048592	3	4.22	0.0361
detection of chemical stimulus involved in sensory perception of smell	GO:0050911	2	0.26	0.0363
entry into host	GO:0044409	2	6.74	0.0378
viral entry into host cell	GO:0046718	2	6.74	0.0378
inorganic cation transmembrane transport	GO:0098662	7	2.24	0.039
regulation of epidermis development	GO:0045682	2	6.61	0.0391
regulation of osteoclast differentiation	GO:0045670	2	6.61	0.0391
sensory organ morphogenesis	GO:0090596	4	3.17	0.0397
positive regulation of leukocyte proliferation	GO:0070665	3	4.03	0.0406
carboxylic acid transmembrane transport	GO:1905039	3	4	0.0414
regulation of stem cell differentiation	GO:2000736	2	6.36	0.0418
negative regulation of response to cytokine stimulus	GO:0060761	2	6.36	0.0418
response to endogenous stimulus	GO:0009719	10	1.92	0.042
adenylate cyclase-modulating G protein-coupled receptor signaling pathway	GO:0007188	4	3.11	0.042
organic acid transmembrane transport	GO:1903825	3	3.96	0.0422
negative regulation of transcription by RNA polymerase II	GO:0000122	9	2.08	0.0429
negative regulation of transporter activity	GO:0032410	2	6.25	0.0431
cellular response to organic cyclic compound	GO:0071407	5	2.62	0.0445
positive regulation of ion transmembrane transporter activity	GO:0032414	2	6.14	0.0445
regulation of dendrite development	GO:0050773	2	6.14	0.0445
regulation of cartilage development	GO:0061035	2	6.14	0.0445
glandular epithelial cell differentiation	GO:0002067	2	6.03	0.0459
negative regulation of cation transmembrane transport	GO:1904063	2	6.03	0.0459
regulation of body fluid levels	GO:0050878	4	3	0.0467
postsynapse organization	GO:0099173	2	5.92	0.0473

## Sheet: Cluster2_GO enrcihment analysis
GO biological process complete	ID	counts	Fold Enrichment	pvalue
small molecule metabolic process	GO:0044281)	35	4.87	3e-15
monocarboxylic acid metabolic process	GO:0032787)	13	6.13	2.91e-07
cellular biosynthetic process	GO:0044249)	30	2.68	4.65e-07
oxoacid metabolic process	GO:0043436)	16	4.34	1.05e-06
nucleobase-containing small molecule metabolic process	GO:0055086)	13	5.39	1.18e-06
organic acid metabolic process	GO:0006082)	16	4.29	1.22e-06
cellular amino acid catabolic process	GO:0009063)	7	13.17	1.63e-06
biosynthetic process	GO:0009058)	30	2.52	1.66e-06
cellular metabolic process	GO:0044237)	56	1.77	1.9e-06
organic substance biosynthetic process	GO:1901576)	29	2.51	2.82e-06
carboxylic acid metabolic process	GO:0019752)	15	4.15	4.02e-06
pyridine nucleotide biosynthetic process	GO:0019363)	4	43.82	4.32e-06
nicotinamide nucleotide biosynthetic process	GO:0019359)	4	43.82	4.32e-06
aromatic amino acid family catabolic process	GO:0009074)	4	43.82	4.32e-06
detoxification	GO:0098754)	7	11.05	4.92e-06
small molecule biosynthetic process	GO:0044283)	11	5.67	5.11e-06
pyridine-containing compound biosynthetic process	GO:0072525)	4	37.25	7.57e-06
nucleotide metabolic process	GO:0009117)	11	5.36	8.58e-06
alpha-amino acid catabolic process	GO:1901606)	6	13.15	9.41e-06
aromatic compound biosynthetic process	GO:0019438)	16	3.62	1.02e-05
nucleoside phosphate metabolic process	GO:0006753)	11	5.21	1.11e-05
nucleotide biosynthetic process	GO:0009165)	8	7.76	1.23e-05
nucleoside phosphate biosynthetic process	GO:1901293)	8	7.64	1.37e-05
organophosphate metabolic process	GO:0019637)	15	3.73	1.38e-05
carboxylic acid catabolic process	GO:0046395)	8	7.52	1.52e-05
organic acid catabolic process	GO:0016054)	8	7.49	1.57e-05
aromatic amino acid family metabolic process	GO:0009072)	4	27.59	2.18e-05
cellular detoxification	GO:1990748)	6	11.06	2.38e-05
response to toxic substance	GO:0009636)	7	8.52	2.47e-05
cellular response to toxic substance	GO:0097237)	6	10.54	3.08e-05
organic cyclic compound biosynthetic process	GO:1901362)	16	3.25	3.71e-05
heterocycle biosynthetic process	GO:0018130)	15	3.4	3.97e-05
small molecule catabolic process	GO:0044282)	9	5.5	4.87e-05
metabolic process	GO:0008152)	61	1.55	5.28e-05
alpha-amino acid metabolic process	GO:1901605)	7	7.49	5.42e-05
one-carbon metabolic process	GO:0006730)	4	19.6	7.4e-05
cellular homeostasis	GO:0019725)	11	4.14	8.62e-05
aromatic compound catabolic process	GO:0019439)	8	5.71	0.0001
cellular nitrogen compound biosynthetic process	GO:0044271)	19	2.62	0.000113
removal of superoxide radicals	GO:0019430)	3	37.25	0.000114
NAD biosynthetic process	GO:0009435)	3	37.25	0.000114
cellular response to superoxide	GO:0071451)	3	34.92	0.000135
cellular response to oxygen radical	GO:0071450)	3	34.92	0.000135
cellular oxidant detoxification	GO:0098869)	5	10.58	0.000143
carboxylic acid biosynthetic process	GO:0046394)	7	6.33	0.00015
organic substance catabolic process	GO:1901575)	19	2.56	0.000157
organic cyclic compound catabolic process	GO:1901361)	8	5.34	0.000157
response to oxygen radical	GO:0000305)	3	32.87	0.000158
response to superoxide	GO:0000303)	3	32.87	0.000158
organic acid biosynthetic process	GO:0016053)	7	6.27	0.000159
carbohydrate derivative metabolic process	GO:1901135)	14	3.15	0.000165
lipid biosynthetic process	GO:0008610)	10	4.18	0.00017
pyridine nucleotide metabolic process	GO:0019362)	4	14.9	0.000199
nicotinamide nucleotide metabolic process	GO:0046496)	4	14.9	0.000199
nucleobase-containing compound biosynthetic process	GO:0034654)	13	3.2	0.000243
IMP metabolic process	GO:0046040)	3	27.94	0.000243
cellular glucose homeostasis	GO:0001678)	4	13.8	0.000263
organonitrogen compound biosynthetic process	GO:1901566)	17	2.62	0.000272
pyridine-containing compound metabolic process	GO:0072524)	4	13.3	0.000299
lipid metabolic process	GO:0006629)	15	2.8	0.000322
phosphorus metabolic process	GO:0006793)	21	2.32	0.00033
purine-containing compound metabolic process	GO:0072521)	8	4.76	0.000334
response to glucose	GO:0009749)	4	12.84	0.00034
cellular lipid metabolic process	GO:0044255)	13	3.05	0.000382
response to hexose	GO:0009746)	4	12.21	0.000407
anthranilate metabolic process	GO:0043420)	2	93.12	0.000418
quinolinate biosynthetic process	GO:0019805)	2	93.12	0.000418
NAD metabolic process	GO:0019674)	2	93.12	0.000418
organophosphate biosynthetic process	GO:0090407)	9	4.09	0.000422
response to monosaccharide	GO:0034284)	4	12.02	0.000432
cellular amino acid metabolic process	GO:0006520)	7	5.21	0.000468
dGMP catabolic process	GO:0046055)	2	74.49	0.000584
quinolinate metabolic process	GO:0046874)	2	74.49	0.000584
response to carbohydrate	GO:0009743)	4	10.64	0.000667
organic substance metabolic process	GO:0071704)	55	1.49	0.00067
dGMP metabolic process	GO:0046054)	2	62.08	0.000776
regulation of microvillus assembly	GO:0032534)	2	62.08	0.000776
peptidoglycan metabolic process	GO:0000270)	2	62.08	0.000776
peptidoglycan catabolic process	GO:0009253)	2	62.08	0.000776
purine deoxyribonucleoside monophosphate catabolic process	GO:0009172)	2	62.08	0.000776
homeostatic process	GO:0042592)	15	2.56	0.000824
purine ribonucleotide metabolic process	GO:0009150)	7	4.72	0.000827
organic cyclic compound metabolic process	GO:1901360)	27	1.93	0.000832
cellular response to glucose stimulus	GO:0071333)	3	16.93	0.000933
IMP catabolic process	GO:0006204)	2	53.21	0.000994
allantoin metabolic process	GO:0000255)	2	53.21	0.000994
de novo' NAD biosynthetic process from tryptophan	GO:0034354)	2	53.21	0.000994
catabolic process	GO:0009056)	19	2.22	0.00102
purine nucleotide metabolic process	GO:0006163)	7	4.54	0.00103
cellular response to hexose stimulus	GO:0071331)	3	15.96	0.00109
cellular response to monosaccharide stimulus	GO:0071326)	3	15.96	0.00109
ribonucleotide metabolic process	GO:0009259)	7	4.45	0.00116
tetrahydrobiopterin metabolic process	GO:0046146)	2	46.56	0.00124
tetrahydrobiopterin biosynthetic process	GO:0006729)	2	46.56	0.00124
de novo' NAD biosynthetic process	GO:0034627)	2	46.56	0.00124
ribose phosphate metabolic process	GO:0019693)	7	4.36	0.0013
organonitrogen compound catabolic process	GO:1901565)	13	2.65	0.00134
purine ribonucleoside monophosphate metabolic process	GO:0009167)	3	14.7	0.00137
glycosaminoglycan metabolic process	GO:0030203)	4	8.56	0.00145
cellular response to carbohydrate stimulus	GO:0071322)	3	14.33	0.00146
purine nucleoside monophosphate metabolic process	GO:0009126)	3	14.33	0.00146
tryptophan catabolic process	GO:0006569)	2	41.39	0.00151
L-phenylalanine catabolic process	GO:0006559)	2	41.39	0.00151
L-phenylalanine metabolic process	GO:0006558)	2	41.39	0.00151
erythrose 4-phosphate/phosphoenolpyruvate family amino acid catabolic process	GO:1902222)	2	41.39	0.00151
erythrose 4-phosphate/phosphoenolpyruvate family amino acid metabolic process	GO:1902221)	2	41.39	0.00151
UDP-N-acetylglucosamine biosynthetic process	GO:0006048)	2	41.39	0.00151
purine deoxyribonucleoside monophosphate metabolic process	GO:0009170)	2	41.39	0.00151
purine ribonucleoside monophosphate catabolic process	GO:0009169)	2	41.39	0.00151
purine deoxyribonucleotide catabolic process	GO:0009155)	2	41.39	0.00151
purine nucleoside monophosphate catabolic process	GO:0009128)	2	41.39	0.00151
indole-containing compound catabolic process	GO:0042436)	2	41.39	0.00151
amino sugar biosynthetic process	GO:0046349)	2	41.39	0.00151
low-density lipoprotein particle remodeling	GO:0034374)	2	41.39	0.00151
cellular nitrogen compound metabolic process	GO:0034641)	29	1.81	0.00171
superoxide metabolic process	GO:0006801)	3	13.3	0.00179
indolalkylamine metabolic process	GO:0006586)	2	37.25	0.0018
tryptophan metabolic process	GO:0006568)	2	37.25	0.0018
cellular chemical homeostasis	GO:0055082)	8	3.56	0.00207
heterocycle catabolic process	GO:0046700)	6	4.66	0.00209
regulation of microvillus organization	GO:0032530)	2	33.86	0.00212
dicarboxylic acid biosynthetic process	GO:0043650)	2	33.86	0.00212
regulation of secondary metabolic process	GO:0043455)	2	33.86	0.00212
regulation of secondary metabolite biosynthetic process	GO:1900376)	2	33.86	0.00212
regulation of melanin biosynthetic process	GO:0048021)	2	33.86	0.00212
detection of bacterium	GO:0016045)	2	33.86	0.00212
urate metabolic process	GO:0046415)	2	33.86	0.00212
polyol biosynthetic process	GO:0046173)	3	12.42	0.00216
cellular nitrogen compound catabolic process	GO:0044270)	6	4.56	0.00232
phosphate-containing compound metabolic process	GO:0006796)	19	2.13	0.00236
aminoglycan metabolic process	GO:0006022)	4	7.45	0.00236
UDP-N-acetylglucosamine metabolic process	GO:0006047)	2	31.04	0.00247
detection of other organism	GO:0098543)	2	31.04	0.00247
deoxyribonucleoside monophosphate catabolic process	GO:0009159)	2	31.04	0.00247
ribonucleoside monophosphate catabolic process	GO:0009158)	2	31.04	0.00247
pteridine-containing compound biosynthetic process	GO:0042559)	2	31.04	0.00247
cellular catabolic process	GO:0044248)	16	2.28	0.00248
heterocycle metabolic process	GO:0046483)	24	1.88	0.00257
high-density lipoprotein particle remodeling	GO:0034375)	2	28.65	0.00284
cellular aromatic compound metabolic process	GO:0006725)	24	1.84	0.003
fatty acid metabolic process	GO:0006631)	6	4.31	0.00303
kinetochore assembly	GO:0051382)	2	26.61	0.00323
purine deoxyribonucleotide metabolic process	GO:0009151)	2	26.61	0.00323
retinoic acid metabolic process	GO:0042573)	2	26.61	0.00323
homophilic cell adhesion via plasma membrane adhesion molecules	GO:0007156)	4	6.77	0.00329
ribonucleoside monophosphate metabolic process	GO:0009161)	3	10.35	0.00352
nucleoside monophosphate catabolic process	GO:0009125)	2	24.83	0.00365
GMP metabolic process	GO:0046037)	2	23.28	0.00409
benzene-containing compound metabolic process	GO:0042537)	2	23.28	0.00409
monocarboxylic acid biosynthetic process	GO:0072330)	4	6.26	0.00431
detection of external biotic stimulus	GO:0098581)	2	21.91	0.00456
deoxyribonucleotide catabolic process	GO:0009264)	2	21.91	0.00456
deoxyribose phosphate catabolic process	GO:0046386)	2	21.91	0.00456
organophosphate catabolic process	GO:0046434)	4	6.01	0.00496
ubiquinone metabolic process	GO:0006743)	2	20.69	0.00505
purine nucleobase metabolic process	GO:0006144)	2	20.69	0.00505
negative regulation of hydrolase activity	GO:0051346)	6	3.87	0.0051
regulation of biological quality	GO:0065008)	26	1.72	0.00543
kinetochore organization	GO:0051383)	2	19.6	0.00556
nucleotide-sugar biosynthetic process	GO:0009226)	2	19.6	0.00556
indole-containing compound metabolic process	GO:0042430)	2	19.6	0.00556
carbohydrate derivative biosynthetic process	GO:1901137)	8	3	0.0057
chemical homeostasis	GO:0048878)	10	2.58	0.0059
deoxyribonucleoside monophosphate metabolic process	GO:0009162)	2	18.62	0.00609
diol biosynthetic process	GO:0034312)	2	18.62	0.00609
purine ribonucleotide biosynthetic process	GO:0009152)	4	5.64	0.00614
carbohydrate derivative catabolic process	GO:1901136)	4	5.6	0.0063
cellular ketone metabolic process	GO:0042180)	3	8.22	0.00652
carbohydrate metabolic process	GO:0005975)	7	3.23	0.00661
organic hydroxy compound biosynthetic process	GO:1901617)	4	5.52	0.00662
diacylglycerol metabolic process	GO:0046339)	2	17.74	0.00665
plasma lipoprotein particle remodeling	GO:0034369)	2	17.74	0.00665
protein-lipid complex remodeling	GO:0034368)	2	17.74	0.00665
carbohydrate homeostasis	GO:0033500)	4	5.48	0.00679
glucose homeostasis	GO:0042593)	4	5.48	0.00679
nucleoside monophosphate metabolic process	GO:0009123)	3	7.98	0.00704
zinc ion transmembrane transport	GO:0071577)	2	16.93	0.00723
acylglycerol biosynthetic process	GO:0046463)	2	16.93	0.00723
neutral lipid biosynthetic process	GO:0046460)	2	16.93	0.00723
protein-containing complex remodeling	GO:0034367)	2	16.93	0.00723
purine nucleotide biosynthetic process	GO:0006164)	4	5.36	0.00731
dicarboxylic acid metabolic process	GO:0043648)	3	7.65	0.00787
ribonucleotide biosynthetic process	GO:0009260)	4	5.14	0.00842
regulation of smooth muscle cell differentiation	GO:0051150)	2	15.52	0.00845
centromere complex assembly	GO:0034508)	2	15.52	0.00845
sensory perception	GO:0007600)	2	0.22	0.00851
glycosaminoglycan catabolic process	GO:0006027)	2	14.9	0.0091
isoprenoid biosynthetic process	GO:0008299)	2	14.9	0.0091
ribose phosphate biosynthetic process	GO:0046390)	4	4.97	0.00943
purine-containing compound biosynthetic process	GO:0072522)	4	4.97	0.00943
response to oxidative stress	GO:0006979)	5	3.95	0.00957
regulation of cellular process	GO:0050794)	41	0.74	0.0096
zinc ion transport	GO:0006829)	2	14.33	0.00976
positive regulation of mRNA processing	GO:0050685)	2	14.33	0.00976
detection of biotic stimulus	GO:0009595)	2	14.33	0.00976
pteridine-containing compound metabolic process	GO:0042558)	2	14.33	0.00976
carbohydrate phosphorylation	GO:0046835)	2	14.33	0.00976
isoprenoid metabolic process	GO:0006720)	3	6.98	0.01
cellular response to reactive oxygen species	GO:0034614)	3	6.9	0.0103
cellular response to oxidative stress	GO:0034599)	4	4.81	0.0105
AMP metabolic process	GO:0046033)	2	13.8	0.0105
cell redox homeostasis	GO:0045454)	2	13.8	0.0105
2'-deoxyribonucleotide metabolic process	GO:0009394)	2	13.8	0.0105
acylglycerol metabolic process	GO:0006639)	3	6.81	0.0107
neutral lipid metabolic process	GO:0006638)	3	6.73	0.011
quinone metabolic process	GO:1901661)	2	13.3	0.0112
deoxyribose phosphate metabolic process	GO:0019692)	2	13.3	0.0112
diol metabolic process	GO:0034311)	2	13.3	0.0112
primary metabolic process	GO:0044238)	48	1.37	0.0114
alcohol biosynthetic process	GO:0046165)	3	6.57	0.0117
sulfur compound biosynthetic process	GO:0044272)	3	6.57	0.0117
polyol metabolic process	GO:0019751)	3	6.57	0.0117
pigment cell differentiation	GO:0050931)	2	12.84	0.0119
nucleobase metabolic process	GO:0009112)	2	12.84	0.0119
plasma lipoprotein particle organization	GO:0071827)	2	12.42	0.0126
deoxyribonucleotide metabolic process	GO:0009262)	2	12.42	0.0126
regulation of biological process	GO:0050789)	45	0.77	0.0129
cellular zinc ion homeostasis	GO:0006882)	2	12.02	0.0134
positive regulation of RNA splicing	GO:0033120)	2	12.02	0.0134
aminoglycan catabolic process	GO:0006026)	2	12.02	0.0134
cell-cell adhesion via plasma-membrane adhesion molecules	GO:0098742)	4	4.41	0.014
organic hydroxy compound metabolic process	GO:1901615)	6	3.1	0.0141
protein-lipid complex subunit organization	GO:0071825)	2	11.64	0.0142
fatty acid biosynthetic process	GO:0006633)	3	6.07	0.0144
nucleotide-sugar metabolic process	GO:0009225)	2	11.29	0.015
zinc ion homeostasis	GO:0055069)	2	11.29	0.015
purine ribonucleotide catabolic process	GO:0009154)	2	11.29	0.015
negative regulation of catalytic activity	GO:0043086)	8	2.5	0.0158
transition metal ion transport	GO:0000041)	3	5.76	0.0165
purine nucleotide catabolic process	GO:0006195)	2	10.64	0.0167
developmental pigmentation	GO:0048066)	2	10.64	0.0167
reactive oxygen species metabolic process	GO:0072593)	3	5.64	0.0174
cation transmembrane transport	GO:0098655)	8	2.43	0.0184
purine nucleoside bisphosphate biosynthetic process	GO:0034033)	2	10.07	0.0184
ribonucleoside bisphosphate biosynthetic process	GO:0034030)	2	10.07	0.0184
amino sugar metabolic process	GO:0006040)	2	10.07	0.0184
ribonucleotide catabolic process	GO:0009261)	2	10.07	0.0184
nucleoside bisphosphate biosynthetic process	GO:0033866)	2	10.07	0.0184
response to reactive oxygen species	GO:0000302)	3	5.42	0.0192
Golgi to plasma membrane transport	GO:0006893)	2	9.8	0.0193
regulation of plasma lipoprotein particle levels	GO:0097006)	2	9.8	0.0193
cellular response to chemical stress	GO:0062197)	4	3.98	0.0194
cellular divalent inorganic cation homeostasis	GO:0072503)	4	3.94	0.02
glycosaminoglycan biosynthetic process	GO:0006024)	2	9.31	0.0212
phospholipid catabolic process	GO:0009395)	2	9.31	0.0212
inorganic ion transmembrane transport	GO:0098660)	8	2.36	0.0214
signaling	GO:0023052)	17	0.62	0.0216
nucleobase-containing compound metabolic process	GO:0006139)	20	1.64	0.023
calcium ion transport	GO:0006816)	4	3.72	0.024
cellular response to chemical stimulus	GO:0070887)	18	1.69	0.0241
glycerolipid catabolic process	GO:0046503)	2	8.66	0.0241
purine-containing compound catabolic process	GO:0072523)	2	8.66	0.0241
detection of stimulus	GO:0051606)	2	0.25	0.0247
signal transduction	GO:0007165)	16	0.61	0.0258
negative regulation of neuron apoptotic process	GO:0043524)	3	4.82	0.026
phosphatidylcholine metabolic process	GO:0046470)	2	8.28	0.0262
inorganic cation transmembrane transport	GO:0098662)	7	2.43	0.0269
negative regulation of molecular function	GO:0044092)	10	2.16	0.0271
positive regulation of gene expression	GO:0010628)	10	2.16	0.0271
aminoglycan biosynthetic process	GO:0006023)	2	7.92	0.0283
glycerolipid metabolic process	GO:0046486)	5	2.97	0.0284
nucleobase-containing compound catabolic process	GO:0034655)	4	3.51	0.0288
divalent inorganic cation homeostasis	GO:0072507)	4	3.5	0.0292
metal ion transport	GO:0030001)	7	2.37	0.0298
cell communication	GO:0007154)	18	0.64	0.0299
negative regulation of macromolecule metabolic process	GO:0010605)	19	1.62	0.0307
hexose metabolic process	GO:0019318)	3	4.47	0.0313
negative regulation of endopeptidase activity	GO:0010951)	4	3.42	0.0314
vesicle organization	GO:0016050)	4	3.42	0.0314
negative regulation of peptidase activity	GO:0010466)	4	3.39	0.0323
negative regulation of metabolic process	GO:0009892)	20	1.6	0.0349
nucleotide catabolic process	GO:0009166)	2	7.03	0.0349
retinoid metabolic process	GO:0001523)	2	6.9	0.0361
cellular aldehyde metabolic process	GO:0006081)	2	6.9	0.0361
negative regulation of transporter activity	GO:0032410)	2	6.77	0.0373
cellular cation homeostasis	GO:0030003)	5	2.73	0.0383
diterpenoid metabolic process	GO:0016101)	2	6.65	0.0385
pyruvate metabolic process	GO:0006090)	2	6.53	0.0397
cellular carbohydrate metabolic process	GO:0044262)	3	3.96	0.0421
regulation of neuron apoptotic process	GO:0043523)	3	3.96	0.0421
negative regulation of neuron death	GO:1901215)	3	3.93	0.0428
hormone metabolic process	GO:0042445)	3	3.91	0.0435
monosaccharide metabolic process	GO:0005996)	3	3.88	0.0443
cellular ion homeostasis	GO:0006873)	5	2.62	0.0445
cell-cell adhesion	GO:0098609)	5	2.62	0.0445
negative regulation of protein metabolic process	GO:0051248)	9	2.04	0.045
sulfur compound metabolic process	GO:0006790)	4	3.02	0.0458
ion transmembrane transport	GO:0034220)	9	2.02	0.0464
terpenoid metabolic process	GO:0006721)	2	5.91	0.0473
alcohol metabolic process	GO:0006066)	4	2.94	0.0492
positive regulation of cell differentiation	GO:0045597)	7	2.12	0.0494
positive regulation of interleukin-6 production	GO:0032755)	2	5.73	0.0499
nucleoside phosphate catabolic process	GO:1901292)	2	5.73	0.0499
positive regulation of mRNA splicing

## Sheet: Cluster3_GO enrcihment analysis
GO biological process complete	counts	Fold Enrichment	pvalue
biological_process (GO:0008150)	168	1.19	2.4e-07
cellular process (GO:0009987)	138	1.17	0.00165
biological regulation (GO:0065007)	117	1.23	0.00127
regulation of biological process (GO:0050789)	109	1.22	0.00444
regulation of cellular process (GO:0050794)	101	1.2	0.0136
regulation of metabolic process (GO:0019222)	66	1.46	0.000739
positive regulation of biological process (GO:0048518)	64	1.6	4.62e-05
regulation of macromolecule metabolic process (GO:0060255)	61	1.45	0.0014
developmental process (GO:0032502)	57	1.74	1.6e-05
positive regulation of cellular process (GO:0048522)	56	1.57	0.000336
regulation of primary metabolic process (GO:0080090)	56	1.42	0.00493
anatomical structure development (GO:0048856)	55	1.81	5.71e-06
regulation of cellular metabolic process (GO:0031323)	55	1.46	0.00235
cellular component organization (GO:0016043)	54	1.52	0.00133
cellular component organization or biogenesis (GO:0071840)	54	1.45	0.00306
regulation of nitrogen compound metabolic process (GO:0051171)	54	1.4	0.00799
regulation of gene expression (GO:0010468)	53	1.64	0.000191
negative regulation of biological process (GO:0048519)	49	1.45	0.00533
regulation of biosynthetic process (GO:0009889)	48	1.75	9.99e-05
regulation of cellular biosynthetic process (GO:0031326)	46	1.7	0.000237
regulation of macromolecule biosynthetic process (GO:0010556)	44	1.68	0.000442
negative regulation of cellular process (GO:0048523)	44	1.5	0.00606
positive regulation of metabolic process (GO:0009893)	43	1.74	0.000296
multicellular organism development (GO:0007275)	42	1.69	0.000701
regulation of nucleobase-containing compound metabolic process (GO:0019219)	42	1.53	0.0047
system development (GO:0048731)	41	1.86	8.99e-05
positive regulation of macromolecule metabolic process (GO:0010604)	40	1.75	0.000442
regulation of DNA-templated transcription (GO:0006355)	39	1.68	0.00112
regulation of nucleic acid-templated transcription (GO:1903506)	39	1.68	0.00113
regulation of RNA biosynthetic process (GO:2001141)	39	1.67	0.00115
regulation of RNA metabolic process (GO:0051252)	39	1.54	0.00514
regulation of biological quality (GO:0065008)	38	1.65	0.00232
cellular developmental process (GO:0048869)	37	1.78	0.000596
cell differentiation (GO:0030154)	36	1.75	0.000906
regulation of developmental process (GO:0050793)	35	2.39	1.65e-06
animal organ development (GO:0048513)	35	1.87	0.000326
response to stress (GO:0006950)	34	1.75	0.00153
positive regulation of cellular metabolic process (GO:0031325)	34	1.68	0.0028
positive regulation of nitrogen compound metabolic process (GO:0051173)	34	1.66	0.00314
anatomical structure morphogenesis (GO:0009653)	32	2.3	9.92e-06
regulation of multicellular organismal process (GO:0051239)	31	1.9	0.000596
regulation of cell communication (GO:0010646)	30	1.44	0.0462
regulation of signaling (GO:0023051)	30	1.43	0.0468
regulation of cell population proliferation (GO:0042127)	29	3	1.57e-07
cellular response to chemical stimulus (GO:0070887)	29	1.79	0.00237
regulation of transcription by RNA polymerase II (GO:0006357)	29	1.69	0.00489
regulation of molecular function (GO:0065009)	29	1.46	0.0416
tissue development (GO:0009888)	28	2.7	1.97e-06
negative regulation of metabolic process (GO:0009892)	28	1.47	0.0382
positive regulation of biosynthetic process (GO:0009891)	26	1.97	0.000887
negative regulation of macromolecule metabolic process (GO:0010605)	26	1.46	0.0454
regulation of cell differentiation (GO:0045595)	25	2.74	6.1e-06
positive regulation of cellular biosynthetic process (GO:0031328)	24	1.84	0.00366
positive regulation of nucleobase-containing compound metabolic process (GO:0045935)	24	1.79	0.0062
nervous system development (GO:0007399)	23	1.97	0.00205
positive regulation of macromolecule biosynthetic process (GO:0010557)	23	1.85	0.00467
regulation of cellular component organization (GO:0051128)	23	1.63	0.0249
negative regulation of cellular metabolic process (GO:0031324)	23	1.62	0.0253
epithelium development (GO:0060429)	21	3.2	3.65e-06
positive regulation of developmental process (GO:0051094)	21	2.73	3.77e-05
cytoskeleton organization (GO:0007010)	21	2.45	0.000166
cell development (GO:0048468)	21	1.94	0.00402
positive regulation of nucleic acid-templated transcription (GO:1903508)	21	1.88	0.00515
positive regulation of DNA-templated transcription (GO:0045893)	21	1.88	0.00515
positive regulation of RNA biosynthetic process (GO:1902680)	21	1.87	0.0077
positive regulation of RNA metabolic process (GO:0051254)	21	1.75	0.0154
positive regulation of transcription by RNA polymerase II (GO:0045944)	20	2.41	0.000475
positive regulation of cell population proliferation (GO:0008284)	19	3.47	3.51e-06
regulation of cell cycle (GO:0051726)	18	2.67	0.000178
regulation of multicellular organismal development (GO:2000026)	18	2.24	0.0016
regulation of immune system process (GO:0002682)	18	1.98	0.00578
positive regulation of molecular function (GO:0044093)	18	1.84	0.0124
cellular response to stress (GO:0033554)	18	1.78	0.021
animal organ morphogenesis (GO:0009887)	17	2.74	0.000201
cell cycle (GO:0007049)	17	2.59	0.00038
regulation of apoptotic process (GO:0042981)	17	2.06	0.00616
regulation of programmed cell death (GO:0043067)	17	2.01	0.00698
regulation of cell death (GO:0010941)	17	1.86	0.0156
transmembrane transport (GO:0055085)	17	1.76	0.0287
negative regulation of cellular biosynthetic process (GO:0031327)	17	1.71	0.0319
negative regulation of biosynthetic process (GO:0009890)	17	1.69	0.0336
homeostatic process (GO:0042592)	16	1.79	0.0237
negative regulation of macromolecule biosynthetic process (GO:0010558)	16	1.66	0.0447
negative regulation of developmental process (GO:0051093)	15	2.8	0.000394
reproductive process (GO:0022414)	15	1.96	0.0141
reproduction (GO:0000003)	15	1.94	0.0148
regulation of response to stress (GO:0080134)	15	1.88	0.0179
positive regulation of multicellular organismal process (GO:0051240)	15	1.78	0.0316
cell cycle process (GO:0022402)	14	2.57	0.00134
negative regulation of multicellular organismal process (GO:0051241)	14	2.41	0.00244
positive regulation of cellular component organization (GO:0051130)	14	2.24	0.00614
embryo development (GO:0009790)	14	2.04	0.0106
positive regulation of catalytic activity (GO:0043085)	14	1.92	0.0209
regulation of organelle organization (GO:0033043)	14	1.86	0.0241
Unclassified (UNCLASSIFIED)	13	0.33	2.4e-07
cell adhesion (GO:0007155)	13	2.56	0.00205
response to abiotic stimulus (GO:0009628)	13	2.38	0.00377
negative regulation of molecular function (GO:0044092)	13	1.84	0.0323
positive regulation of gene expression (GO:0010628)	13	1.84	0.0323
epithelial cell differentiation (GO:0030855)	12	3.34	0.000333
mitotic cell cycle (GO:0000278)	12	2.99	0.000854
regulation of cell cycle process (GO:0010564)	12	2.75	0.00174
cellular response to DNA damage stimulus (GO:0006974)	12	2.55	0.00314
positive regulation of cell differentiation (GO:0045597)	12	2.39	0.00521
circulatory system development (GO:0072359)	12	2.26	0.0122
anatomical structure formation involved in morphogenesis (GO:0048646)	12	2.13	0.0151
mitotic cell cycle process (GO:1903047)	11	3.19	0.000843
supramolecular fiber organization (GO:0097435)	11	2.81	0.00228
negative regulation of cell differentiation (GO:0045596)	11	2.78	0.00243
embryo development ending in birth or egg hatching (GO:0009792)	11	2.44	0.00635
DNA metabolic process (GO:0006259)	11	2.24	0.0179
developmental process involved in reproduction (GO:0003006)	11	2.2	0.0188
programmed cell death (GO:0012501)	11	2.19	0.0191
cell death (GO:0008219)	11	2.11	0.0216
tube development (GO:0035295)	11	2.07	0.0234
regulation of cell migration (GO:0030334)	11	1.95	0.0315
gland development (GO:0048732)	10	4.31	0.000149
chromosome organization (GO:0051276)	10	3.55	0.000663
regulation of secretion by cell (GO:1903530)	10	3.21	0.0014
positive regulation of cell migration (GO:0030335)	10	3.08	0.00185
positive regulation of cell motility (GO:2000147)	10	2.95	0.00253
regulation of secretion (GO:0051046)	10	2.93	0.00266
positive regulation of locomotion (GO:0040017)	10	2.88	0.00298
microtubule cytoskeleton organization (GO:0000226)	10	2.62	0.00567
actin cytoskeleton organization (GO:0030036)	10	2.59	0.00609
actin filament-based process (GO:0030029)	10	2.39	0.0103
chordate embryonic development (GO:0043009)	10	2.25	0.0153
regulation of cell adhesion (GO:0030155)	10	2.16	0.0283
apoptotic process (GO:0006915)	10	2.11	0.0299
cation transmembrane transport (GO:0098655)	10	2	0.0368
cell-cell signaling (GO:0007267)	10	1.92	0.0438
positive regulation of cell cycle (GO:0045787)	9	4.16	0.000413
regulation of hemopoiesis (GO:1903706)	9	3.8	0.000771
regulation of epithelial cell proliferation (GO:0050678)	9	3.76	0.000828
negative regulation of immune system process (GO:0002683)	9	3.51	0.00132
regulation of mitotic cell cycle (GO:0007346)	9	3.1	0.00297
positive regulation of apoptotic process (GO:0043065)	9	3.08	0.00313
positive regulation of programmed cell death (GO:0043068)	9	2.98	0.00387
regulation of hormone levels (GO:0010817)	9	2.95	0.00414
skeletal system development (GO:0001501)	9	2.88	0.00481
positive regulation of cell death (GO:0010942)	9	2.8	0.00565
negative regulation of cell population proliferation (GO:0008285)	9	2.28	0.0192
cellular homeostasis (GO:0019725)	9	2.23	0.022
cellular localization (GO:0051641)	9	0.52	0.0404
regulation of cellular response to stress (GO:0080135)	9	2.14	0.0409
regulation of cytokine production (GO:0001817)	9	2.08	0.044
enzyme-linked receptor protein signaling pathway (GO:0007167)	9	2.05	0.0454
response to xenobiotic stimulus (GO:0009410)	8	6.57	4.35e-05
skin development (GO:0043588)	8	5.29	0.000183
chromosome segregation (GO:0007059)	8	4.06	0.000994
regulation of binding (GO:0051098)	8	3.64	0.00195
embryonic organ development (GO:0048568)	8	2.73	0.0103
cell junction organization (GO:0034330)	8	2.72	0.0105
regulation of anatomical structure size (GO:0090066)	8	2.57	0.0142
sensory organ development (GO:0007423)	8	2.21	0.031
tissue morphogenesis (GO:0048729)	8	2.21	0.0314
brain development (GO:0007420)	8	2.19	0.0324
positive regulation of transferase activity (GO:0051347)	8	2.16	0.0346
gene expression (GO:0010467)	8	0.51	0.0453
regulation of DNA binding (GO:0051101)	7	9.85	1.15e-05
regulation of cell division (GO:0051302)	7	5.53	0.000362
system process (GO:0003008)	7	0.35	0.00108
nuclear chromosome segregation (GO:0098813)	7	4.4	0.00133
epidermis development (GO:0008544)	7	4.35	0.00141
positive regulation of cell cycle process (GO:0090068)	7	4.31	0.00149
regulation of small molecule metabolic process (GO:0062012)	7	3.74	0.00319
muscle tissue development (GO:0060537)	7	3.57	0.0041
regulation of lipid metabolic process (GO:0019216)	7	3.56	0.00419
nuclear division (GO:0000280)	7	3.28	0.00635
negative regulation of cell cycle (GO:0045786)	7	3.22	0.007
organelle fission (GO:0048285)	7	3.03	0.00958
positive regulation of protein localization (GO:1903829)	7	2.87	0.0126
G protein-coupled receptor signaling pathway (GO:0007186)	7	0.43	0.0126
regulation of cell cycle phase transition (GO:1901987)	7	2.82	0.0137
growth (GO:0040007)	7	2.8	0.0141
developmental growth (GO:0048589)	7	2.8	0.0141
muscle structure development (GO:0061061)	7	2.53	0.023
metal ion homeostasis (GO:0055065)	7	2.49	0.0246
cellular response to growth factor stimulus (GO:0071363)	7	2.48	0.025
response to growth factor (GO:0070848)	7	2.41	0.0288
DNA repair (GO:0006281)	7	2.38	0.0304
morphogenesis of an epithelium (GO:0002009)	7	2.37	0.0311
positive regulation of immune response (GO:0050778)	7	2.33	0.0335
regulation of lymphocyte activation (GO:0051249)	7	2.3	0.0356
chemotaxis (GO:0006935)	7	2.23	0.041
taxis (GO:0042330)	7	2.21	0.0419
anion transport (GO:0006820)	7	2.17	0.0459
heart development (GO:0007507)	7	2.16	0.0464
locomotion (GO:0040011)	7	2.13	0.0495
regulation of lipid biosynthetic process (GO:0046890)	6	6.07	0.000598
cardiac muscle tissue development (GO:0048738)	6	5.97	0.00065
striated muscle tissue development (GO:0014706)	6	5.74	0.000793
response to hypoxia (GO:0001666)	6	5.44	0.00103
response to decreased oxygen levels (GO:0036293)	6	5.4	0.00107
regulation of stress-activated MAPK cascade (GO:0032872)	6	4.8	0.00191
response to oxygen levels (GO:0070482)	6	4.77	0.00197
regulation of stress-activated protein kinase signaling cascade (GO:0070302)	6	4.71	0.0021
cell chemotaxis (GO:0060326)	6	4.56	0.00244
gliogenesis (GO:0042063)	6	4.27	0.00335
mesenchyme development (GO:0060485)	6	4.04	0.00437
DNA recombination (GO:0006310)	6	3.93	0.00496
regulation of lymphocyte proliferation (GO:0050670)	6	3.91	0.00509
regulation of mononuclear cell proliferation (GO:0032944)	6	3.85	0.00548
heart morphogenesis (GO:0003007)	6	3.77	0.00603
developmental maturation (GO:0021700)	6	3.64	0.00709
regulation of leukocyte proliferation (GO:0070663)	6	3.6	0.00741
positive regulation of DNA metabolic process (GO:0051054)	6	3.25	0.0117
extracellular matrix organization (GO:0030198)	6	3.24	0.012
external encapsulating structure organization (GO:0045229)	6	3.22	0.0122
extracellular structure organization (GO:0043062)	6	3.21	0.0125
regulation of mitotic cell cycle phase transition (GO:1901990)	6	3.17	0.0132
actin filament organization (GO:0007015)	6	3.07	0.015
cell division (GO:0051301)	6	3.05	0.0156
response to wounding (GO:0009611)	6	2.93	0.0186
regulation of T cell activation (GO:0050863)	6	2.73	0.0249
regulation of cellular component size (GO:0032535)	6	2.65	0.0281
regulation of immune effector process (GO:0002697)	6	2.64	0.0285
cellular metal ion homeostasis (GO:0006875)	6	2.6	0.0307
negative regulation of transport (GO:0051051)	6	2.6	0.0307
organic anion transport (GO:0015711)	6	2.57	0.032
eye development (GO:0001654)	6	2.48	0.0368
visual system development (GO:0150063)	6	2.47	0.0378
regulation of supramolecular fiber organization (GO:1902903)	6	2.44	0.0394
sensory system development (GO:0048880)	6	2.42	0.0404
response to radiation (GO:0009314)	6	2.42	0.0404
granulocyte chemotaxis (GO:0071621)	5	10.56	0.000159
actin cytoskeleton reorganization (GO:0031532)	5	9.72	0.000228
granulocyte migration (GO:0097530)	5	8.75	0.00036
organ growth (GO:0035265)	5	8.5	0.000407
negative regulation of hemopoiesis (GO:1903707)	5	7.65	0.000641
regulation of cellular ketone metabolic process (GO:0010565)	5	7.04	0.000919
negative regulation of immune effector process (GO:0002698)	5	7.04	0.000919
myeloid leukocyte migration (GO:0097529)	5	6.51	0.00128
regulation of ossification (GO:0030278)	5	6.25	0.00152
mitotic sister chromatid segregation (GO:0000070)	5	6.12	0.00166
leukocyte chemotaxis (GO:0030595)	5	6.12	0.00166
endocrine system development (GO:0035270)	5	6.12	0.00166
positive regulation of stress-activated MAPK cascade (GO:0032874)	5	5.83	0.00203
positive regulation of stress-activated protein kinase signaling cascade (GO:0070304)	5	5.72	0.0022
positive regulation of epithelial cell migration (GO:0010634)	5	5.28	0.00308
sister chromatid segregation (GO:0000819)	5	5.06	0.00366
cellular response to tumor necrosis factor (GO:0071356)	5	4.98	0.00392
cartilage development (GO:0051216)	5	4.98	0.00392
response to tumor necrosis factor (GO:0034612)	5	4.34	0.0068
mitotic nuclear division (GO:0140014)	5	4.31	0.00699
regulation of T cell proliferation (GO:0042129)	5	4.19	0.00781
epithelial cell development (GO:0002064)	5	4.14	0.00824
striated muscle cell differentiation (GO:0051146)	5	3.92	0.0101
connective tissue development (GO:0061448)	5	3.9	0.0104
positive regulation of epithelial cell proliferation (GO:0050679)	5	3.87	0.0107
regulation of hormone secretion (GO:0046883)	5	3.73	0.0123
regulation of myeloid cell differentiation (GO:0045637)	5	3.69	0.0129
bone development (GO:0060348)	5	3.67	0.0132
regulation of leukocyte migration (GO:0002685)	5	3.67	0.0132
anatomical structure maturation (GO:0071695)	5	3.62	0.0138
regulation of epithelial cell migration (GO:0010632)	5	3.52	0.0154
positive regulation of secretion by cell (GO:1903532)	5	3.52	0.0154
double-strand break repair (GO:0006302)	5	3.5	0.0158
leukocyte migration (GO:0050900)	5	3.44	0.0168
positive regulation of secretion (GO:0051047)	5	3.27	0.0203
cellular response to chemical stress (GO:0062197)	5	3.27	0.0203
nucleotide biosynthetic process (GO:0009165)	5	3.19	0.0223
nucleoside phosphate biosynthetic process (GO:1901293)	5	3.14	0.0237
muscle cell differentiation (GO:0042692)	5	3.03	0.0269
anatomical structure homeostasis (GO:0060249)	5	3	0.0279
negative regulation of cell cycle process (GO:0010948)	5	2.99	0.0284
regulation of leukocyte differentiation (GO:1902105)	5	2.8	0.036
cellular component disassembly (GO:0022411)	5	2.65	0.0434
organic acid transport (GO:0015849)	5	2.62	0.0454
monocyte chemotaxis (GO:0002548)	4	17.49	0.000125
nucleoside diphosphate phosphorylation (GO:0006165)	4	8.44	0.00161
nucleotide phosphorylation (GO:0046939)	4	8.16	0.00181
negative regulation of myeloid cell differentiation (GO:0045638)	4	7.42	0.00252
carbohydrate transport (GO:0008643)	4	7.42	0.00252
chromosome localization (GO:0050000)	4	7	0.00308
cardiocyte differentiation (GO:0035051)	4	6.53	0.0039
negative regulation of leukocyte differentiation (GO:1902106)	4	6.36	0.00427
regulation of protein depolymerization (GO:1901879)	4	6.2	0.00465
keratinocyte differentiation (GO:0030216)	4	6.12	0.00486
mitochondrial transmembrane transport (GO:1990542)	4	5.97	0.00528
mononuclear cell migration (GO:0071674)	4	5.9	0.0055
nucleoside diphosphate metabolic process (GO:0009132)	4	5.9	0.0055
cellular response to xenobiotic stimulus (GO:0071466)	4	5.5	0.00695
positive regulation of lipid metabolic process (GO:0045834)	4	5.1	0.00894
double-strand break repair via homologous recombination (GO:0000724)	4	5.05	0.00925
actomyosin structure organization (GO:0031032)	4	5	0.00956
recombinational repair (GO:0000725)	4	4.95	0.00989
regulation of osteoblast differentiation (GO:0045667)	4	4.85	0.0106
response to ionizing radiation (GO:0010212)	4	4.62	0.0124
DNA-templated DNA replication (GO:0006261)	4	4.58	0.0127
response to steroid hormone (GO:0048545)	4	4.58	0.0127
activation of protein kinase activity (GO:0032147)	4	4.58	0.0127
signal transduction in response to DNA damage (GO:0042770)	4	4.58	0.0127
protein-containing complex disassembly (GO:0032984)	4	4.45	0.0139
regulation of protein-containing complex disassembly (GO:0043244)	4	4.37	0.0148
regulation of signaling receptor activity (GO:0010469)	4	4.37	0.0148
positive regulation of lymphocyte proliferation (GO:0050671)	4	4.22	0.0165
positive regulation of mononuclear cell proliferation (GO:0032946)	4	4.15	0.0175
regulation of cell shape (GO:0008360)	4	3.98	0.0199
regulation of carbohydrate metabolic process (GO:0006109)	4	3.89	0.0215
epidermal cell differentiation (GO:0009913)	4	3.86	0.022
regulation of heart contraction (GO:0008016)	4	3.86	0.022
positive regulation of leukocyte proliferation (GO:0070665)	4	3.83	0.0226
mitotic cell cycle phase transition (GO:0044772)	4	3.77	0.0237
spindle organization (GO:0007051)	4	3.63	0.0267
negative regulation of cell-cell adhesion (GO:0022408)	4	3.57	0.0279
regulation of adaptive immune response based on somatic recombination of immune receptors built from immunoglobulin superfamily domains (GO:0002822)	4	3.55	0.0285
cell cycle phase transition (GO:0044770)	4	3.52	0.0292
regulation of synapse organization (GO:0050807)	4	3.52	0.0292
regulation of actin polymerization or depolymerization (GO:0008064)	4	3.52	0.0292
regulation of actin filament length (GO:0030832)	4	3.5	0.0298
regulation of synapse structure or activity (GO:0050803)	4	3.42	0.0318
cell-cell junction organization (GO:0045216)	4	3.4	0.0325
nucleoside triphosphate metabolic process (GO:0009141)	4	3.38	0.0332
positive regulation of protein-containing complex assembly (GO:0031334)	4	3.33	0.0346
DNA replication (GO:0006260)	4	3.29	0.0361
protein autophosphorylation (GO:0046777)	4	3.29	0.0361
regulation of adaptive immune response (GO:0002819)	4	3.29	0.0361
response to toxic substance (GO:0009636)	4	3.2	0.0391
regulation of exocytosis (GO:0017157)	4	3.2	0.0391
cellular response to oxidative stress (GO:0034599)	4	3.16	0.0406
regulation of reproductive process (GO:2000241)	4	3.14	0.0414
regulation of blood circulation (GO:1903522)	4	3.14	0.0414
regulation of protein secretion (GO:0050708)	4	2.99	0.048
tissue homeostasis (GO:0001894)	4	2.97	0.0489
negative regulation of cell cycle phase transition (GO:1901988)	4	2.95	0.0498
negative regulation of cell division (GO:0051782)	3	26.24	0.000327
positive regulation of fatty acid biosynthetic process (GO:0045723)	3	24.49	0.00039
pathway-restricted SMAD protein phosphorylation (GO:0060389)	3	24.49	0.00039
oxygen transport (GO:0015671)	3	21.61	0.000539
cardiac epithelial to mesenchymal transition (GO:0060317)	3	16.7	0.00105
gas transport (GO:0015669)	3	16.7	0.00105
endochondral bone growth (GO:0003416)	3	15.97	0.00119
positive regulation of fatty acid metabolic process (GO:0045923)	3	15.97	0.00119
regulation of cardiocyte differentiation (GO:1905207)	3	15.31	0.00133
negative regulation of exocytosis (GO:0045920)	3	15.31	0.00133
bone growth (GO:0098868)	3	14.13	0.00164
positive regulation of DNA replication (GO:0045740)	3	12.24	0.00239
regulation of alcohol biosynthetic process (GO:1902930)	3	12.24	0.00239
regulation of fatty acid biosynthetic process (GO:0042304)	3	11.85	0.0026
glucose transmembrane transport (GO:1904659)	3	11.13	0.00307
hexose transmembrane transport (GO:0008645)	3	10.8	0.00332
negative regulation of DNA binding (GO:0043392)	3	10.5	0.00358
monosaccharide transmembrane transport (GO:0015749)	3	9.67	0.00445
lung alveolus development (GO:0048286)	3	9.42	0.00476
response to gamma radiation (GO:0010332)	3	9.42	0.00476
protein depolymerization (GO:0051261)	3	9.18	0.00509
positive regulation of miRNA transcription (GO:1902895)	3	9.18	0.00509
protein localization (GO:0008104)	3	0.26	0.00541
mitotic spindle assembly (GO:0090307)	3	8.96	0.00543
positive regulation of wound healing (GO:0090303)	3	8.96	0.00543
negative regulation of lipid biosynthetic process (GO:0051055)	3	8.96	0.00543
positive regulation of fibroblast proliferation (GO:0048146)	3	8.96	0.00543
cellular macromolecule localization (GO:0070727)	3	0.26	0.00545
positive regulation of epithelial to mesenchymal transition (GO:0010718)	3	8.75	0.00578
mitotic metaphase plate congression (GO:0007080)	3	8.54	0.00615
positive regulation of ossification (GO:0045778)	3	8.35	0.00653
regulation of glial cell differentiation (GO:0045685)	3	8.35	0.00653
regulation of transcription regulatory region DNA binding (GO:2000677)	3	8.35	0.00653
positive regulation of response to wounding (GO:1903036)	3	7.99	0.00733
positive regulation of miRNA metabolic process (GO:2000630)	3	7.99	0.00733
carbohydrate transmembrane transport (GO:0034219)	3	7.5	0.00864
cardiac muscle tissue morphogenesis (GO:0055008)	3	7.5	0.00864
positive regulation of lipid biosynthetic process (GO:0046889)	3	7.35	0.0091
regulation of miRNA transcription (GO:1902893)	3	7.35	0.0091
regulation of meiotic cell cycle (GO:0051445)	3	7.2	0.00958
neutrophil chemotaxis (GO:0030593)	3	6.93	0.0106
muscle tissue morphogenesis (GO:0060415)	3	6.68	0.0116
positive regulation of osteoblast differentiation (GO:0045669)	3	6.68	0.0116
metaphase plate congression (GO:0051310)	3	6.68	0.0116
G1/S transition of mitotic cell cycle (GO:0000082)	3	6.56	0.0122
positive regulation of DNA biosynthetic process (GO:2000573)	3	6.44	0.0128
glandular epithelial cell differentiation (GO:0002067)	3	6.44	0.0128
regulation of fatty acid metabolic process (GO:0019217)	3	6.33	0.0133
cell cycle G1/S phase transition (GO:0044843)	3	6.33	0.0133
epithelial to mesenchymal transition (GO:0001837)	3	6.23	0.0139
SMAD protein signal transduction (GO:0060395)	3	6.12	0.0146
regulation of miRNA metabolic process (GO:2000628)	3	6.02	0.0152
muscle organ morphogenesis (GO:0048644)	3	6.02	0.0152
neutrophil migration (GO:1990266)	3	5.92	0.0158
regulation of phosphatase activity (GO:0010921)	3	5.92	0.0158
positive regulation of phosphatidylinositol 3-kinase signaling (GO:0014068)	3	5.74	0.0171
positive regulation of cell division (GO:0051781)	3	5.65	0.0178
regulation of bone mineralization (GO:0030500)	3	5.65	0.0178
regulation of interleukin-1 production (GO:0032652)	3	5.57	0.0185
establishment of chromosome localization (GO:0051303)	3	5.57	0.0185
regulation of fibroblast proliferation (GO:0048145)	3	5.57	0.0185
cellular iron ion homeostasis (GO:0006879)	3	5.25	0.0215
cellular response to interferon-gamma (GO:0071346)	3	5.25	0.0215
response to carbohydrate (GO:0009743)	3	5.25	0.0215
nucleoside triphosphate biosynthetic process (GO:0009142)	3	5.25	0.0215
negative regulation of lipid metabolic process (GO:0045833)	3	5.17	0.0223
negative regulation of small molecule metabolic process (GO:0062014)	3	5.03	0.0239
regulation of synapse assembly (GO:0051963)	3	4.96	0.0247
regulation of cytokinesis (GO:0032465)	3	4.96	0.0247
T cell receptor signaling pathway (GO:0050852)	3	4.96	0.0247
transforming growth factor beta receptor signaling pathway (GO:0007179)	3	4.9	0.0255
positive regulation of protein secretion (GO:0050714)	3	4.83	0.0264
regulation of epithelial to mesenchymal transition (GO:0010717)	3	4.83	0.0264
regulation of phosphatidylinositol 3-kinase signaling (GO:0014066)	3	4.77	0.0273
mitotic spindle organization (GO:0007052)	3	4.71	0.0281
regulation of telomere maintenance (GO:0032204)	3	4.71	0.0281
spindle assembly (GO:0051225)	3	4.59	0.03
regulation of biomineral tissue development (GO:0070167)	3	4.59	0.03
myelination (GO:0042552)	3	4.59	0.03
regulation of biomineralization (GO:0110149)	3	4.48	0.0318
ensheathment of neurons (GO:0007272)	3	4.48	0.0318
axon ensheathment (GO:0008366)	3	4.48	0.0318
DNA integrity checkpoint signaling (GO:0031570)	3	4.32	0.0348
iron ion homeostasis (GO:0055072)	3	4.22	0.0368
positive regulation of small molecule metabolic process (GO:0062013)	3	4.22	0.0368
intracellular transport (GO:0046907)	3	0.33	0.0373
cellular oxidant detoxification (GO:0098869)	3	4.17	0.0378
positive regulation of T cell proliferation (GO:0042102)	3	4.17	0.0378
negative regulation of T cell activation (GO:0050868)	3	4.13	0.0389
stem cell population maintenance (GO:0019827)	3	4.13	0.0389
columnar/cuboidal epithelial cell differentiation (GO:0002065)	3	4.08	0.0399
gland morphogenesis (GO:0022612)	3	4.08	0.0399
negative regulation of secretion by cell (GO:1903531)	3	4.08	0.0399
response to interferon-gamma (GO:0034341)	3	4.08	0.0399
positive regulation of cell cycle phase transition (GO:1901989)	3	4.04	0.041
maintenance of cell number (GO:0098727)	3	4.04	0.041
regulation of DNA biosynthetic process (GO:2000278)	3	3.99	0.0421
positive regulation of cysteine-type endopeptidase activity involved in apoptotic process (GO:0043280)	3	3.99	0.0421
regulation of wound healing (GO:0061041)	3	3.99	0.0421
myeloid cell homeostasis (GO:0002262)	3	3.91	0.0443
mesoderm development (GO:0007498)	3	3.87	0.0455
extrinsic apoptotic signaling pathway (GO:0097191)	3	3.79	0.0478
negative regulation of leukocyte cell-cell adhesion (GO:1903038)	3	3.75	0.049
positive regulation of mitotic cell cycle (GO:0045931)	3	3.75	0.049

## Sheet: Cluster4_GO enrcihment analysis
GO biological process complete	ID	counts	Fold enrichment	pvalue
circulatory system development	GO:0072359)	24	4.95	1.91e-10
animal organ development	GO:0048513)	42	2.46	4.61e-08
system development	GO:0048731)	45	2.23	2.6e-07
negative regulation of fibroblast growth factor receptor signaling pathway	GO:0040037)	5	44.77	2.94e-07
multicellular organism development	GO:0007275)	48	2.12	3.29e-07
anatomical structure morphogenesis	GO:0009653)	33	2.6	4.17e-07
tissue development	GO:0009888)	27	2.86	9.77e-07
anatomical structure development	GO:0048856)	53	1.92	1.66e-06
vasculature development	GO:0001944)	14	4.86	1.79e-06
regulation of fibroblast growth factor receptor signaling pathway	GO:0040036)	5	27.98	2.13e-06
tube development	GO:0035295)	18	3.72	2.4e-06
tube morphogenesis	GO:0035239)	15	4.19	4.41e-06
blood vessel development	GO:0001568)	13	4.78	5e-06
heart development	GO:0007507)	13	4.41	1.16e-05
anatomical structure formation involved in morphogenesis	GO:0048646)	17	3.31	2e-05
negative regulation of plasminogen activation	GO:0010757)	3	67.16	3.22e-05
regulation of multicellular organismal process	GO:0051239)	32	2.15	5.3e-05
negative regulation of cellular response to growth factor stimulus	GO:0090288)	6	9.48	5.9e-05
positive regulation of T-helper 2 cell cytokine production	GO:2000553)	3	50.37	6.26e-05
blood vessel morphogenesis	GO:0048514)	10	4.63	8.25e-05
negative regulation of sprouting angiogenesis	GO:1903671)	3	44.77	8.3e-05
regulation of T-helper 2 cell cytokine production	GO:2000551)	3	36.63	0.000136
positive regulation of type 2 immune response	GO:0002830)	3	31	0.000207
regulation of plasminogen activation	GO:0010755)	3	28.78	0.00025
regulation of cell communication	GO:0010646)	35	1.84	0.000353
negative regulation of blood vessel morphogenesis	GO:2000181)	5	8.72	0.000358
negative regulation of angiogenesis	GO:0016525)	5	8.72	0.000358
negative regulation of vasculature development	GO:1901343)	5	8.61	0.000378
epithelium development	GO:0060429)	16	2.67	0.000394
positive regulation of hemostasis	GO:1900048)	3	23.7	0.000412
positive regulation of blood coagulation	GO:0030194)	3	23.7	0.000412
negative regulation of cellular process	GO:0048523)	45	1.68	0.000419
regulation of signal transduction	GO:0009966)	32	1.9	0.00042
regulation of multicellular organismal development	GO:2000026)	18	2.45	0.000463
negative regulation of protein processing	GO:0010955)	3	22.39	0.000478
negative regulation of protein maturation	GO:1903318)	3	22.39	0.000478
collagen fibril organization	GO:0030199)	4	11.68	0.000508
regulation of cellular response to growth factor stimulus	GO:0090287)	8	4.46	0.000546
positive regulation of coagulation	GO:0050820)	3	21.21	0.00055
positive regulation of T cell cytokine production	GO:0002726)	3	21.21	0.00055
negative regulation of biological process	GO:0048519)	49	1.59	0.000596
animal organ morphogenesis	GO:0009887)	15	2.65	0.000645
negative regulation of gene expression	GO:0010629)	14	2.71	0.000795
regulation of angiogenesis	GO:0045765)	7	4.72	0.000874
regulation of signaling	GO:0023051)	34	1.78	0.000882
cell migration	GO:0016477)	14	2.68	0.000897
regulation of vasculature development	GO:1901342)	7	4.68	0.000925
regulation of coagulation	GO:0050818)	4	9.59	0.00102
angiogenesis	GO:0001525)	7	4.54	0.00109
negative regulation of vascular wound healing	GO:0061044)	2	53.73	0.00111
nervous system development	GO:0007399)	22	2.07	0.00124
cell-matrix adhesion	GO:0007160)	5	6.52	0.00125
regulation of sprouting angiogenesis	GO:1903670)	3	15.5	0.00126
cell differentiation	GO:0030154)	33	1.76	0.00127
cellular developmental process	GO:0048869)	33	1.74	0.00137
Schwann cell differentiation	GO:0014037)	3	14.92	0.00139
regulation of T cell cytokine production	GO:0002724)	3	14.92	0.00139
response to selenium ion	GO:0010269)	2	44.77	0.00148
positive regulation of toll-like receptor 7 signaling pathway	GO:0034157)	2	44.77	0.00148
regulation of toll-like receptor 7 signaling pathway	GO:0034155)	2	44.77	0.00148
negative regulation of fibrinolysis	GO:0051918)	2	44.77	0.00148
peptidyl-lysine oxidation	GO:0018057)	2	44.77	0.00148
regulation of gene expression	GO:0010468)	46	1.56	0.0015
regulation of type 2 immune response	GO:0002828)	3	14.39	0.00153
positive regulation of biological process	GO:0048518)	54	1.48	0.00178
extracellular matrix organization	GO:0030198)	7	4.14	0.00182
regulation of epithelial cell proliferation	GO:0050678)	8	3.67	0.00184
external encapsulating structure organization	GO:0045229)	7	4.12	0.00186
positive regulation of toll-like receptor 9 signaling pathway	GO:0034165)	2	38.38	0.00189
spindle elongation	GO:0051231)	2	38.38	0.00189
proteoglycan catabolic process	GO:0030167)	2	38.38	0.00189
extracellular structure organization	GO:0043062)	7	4.11	0.00191
epithelial cell differentiation	GO:0030855)	10	3.05	0.00195
regulation of receptor-mediated endocytosis	GO:0048259)	4	7.68	0.00221
peripheral nervous system myelin maintenance	GO:0032287)	2	33.58	0.00235
regulation of vascular wound healing	GO:0061043)	2	33.58	0.00235
chemotaxis	GO:0006935)	9	3.14	0.00271
positive regulation of receptor-mediated endocytosis	GO:0048260)	3	11.51	0.00277
positive regulation of pattern recognition receptor signaling pathway	GO:0062208)	3	11.51	0.00277
taxis	GO:0042330)	9	3.12	0.00281
negative regulation of cell adhesion mediated by integrin	GO:0033629)	2	29.85	0.00286
regulation of fibrinolysis	GO:0051917)	2	29.85	0.00286
ventricular cardiac muscle cell membrane repolarization	GO:0099625)	2	29.85	0.00286
membrane repolarization during ventricular cardiac muscle cell action potential	GO:0098915)	2	29.85	0.00286
negative regulation of multicellular organismal process	GO:0051241)	13	2.45	0.00291
eye photoreceptor cell differentiation	GO:0001754)	3	10.89	0.0032
regulation of pattern recognition receptor signaling pathway	GO:0062207)	4	6.8	0.00336
regulation of toll-like receptor 9 signaling pathway	GO:0034163)	2	26.86	0.00341
nephric duct morphogenesis	GO:0072178)	2	26.86	0.00341
potassium ion export across plasma membrane	GO:0097623)	2	26.86	0.00341
glial cell differentiation	GO:0010001)	5	5.09	0.00354
locomotion	GO:0040011)	9	3.01	0.00358
supramolecular fiber organization	GO:0097435)	10	2.8	0.00359
regulation of cytokine production involved in immune response	GO:0002718)	4	6.63	0.00366
regulation of endothelial cell apoptotic process	GO:2000351)	3	10.33	0.00368
aorta development	GO:0035904)	3	10.07	0.00394
behavior	GO:0007610)	9	2.95	0.00406
negative regulation of developmental process	GO:0051093)	12	2.45	0.00418
positive regulation of wound healing	GO:0090303)	3	9.83	0.0042
positive regulation of cytokine production	GO:0001819)	8	3.16	0.00445
actin-mediated cell contraction	GO:0070252)	3	9.59	0.00448
positive regulation of adaptive immune response based on somatic recombination of immune receptors built from immunoglobulin superfamily domains	GO:0002824)	4	6.25	0.00449
sensory perception of smell	GO:0007608)	2	0.2	0.00454
regulation of cell population proliferation	GO:0042127)	18	2.04	0.00457
cardiac muscle cell membrane repolarization	GO:0099622)	2	22.39	0.00466
protein oxidation	GO:0018158)	2	22.39	0.00466
myelin maintenance	GO:0043217)	2	22.39	0.00466
membrane repolarization during cardiac muscle cell action potential	GO:0086013)	2	22.39	0.00466
nephric duct development	GO:0072176)	2	20.66	0.00535
cellular response to fluid shear stress	GO:0071498)	2	20.66	0.00535
regulation of RIG-I signaling pathway	GO:0039535)	2	20.66	0.00535
regulation of alpha-beta T cell differentiation	GO:0046637)	3	8.95	0.00537
heart valve development	GO:0003170)	3	8.95	0.00537
positive regulation of adaptive immune response	GO:0002821)	4	5.9	0.00544
actin filament-based process	GO:0030029)	10	2.62	0.00557
cell motility	GO:0048870)	14	2.28	0.00561
cellular response to BMP stimulus	GO:0071773)	4	5.84	0.00564
response to BMP	GO:0071772)	4	5.84	0.00564
multicellular organismal signaling	GO:0035637)	4	5.84	0.00564
regulation of wound healing	GO:0061041)	4	5.84	0.00564
positive regulation of response to wounding	GO:1903036)	3	8.76	0.00569
regulation of protein processing	GO:0070613)	3	8.76	0.00569
positive regulation of T cell mediated immunity	GO:0002711)	3	8.57	0.00602
regulation of cell differentiation	GO:0045595)	17	2.04	0.00626
sensory organ morphogenesis	GO:0090596)	6	3.71	0.00638
cellular response to acid chemical	GO:0071229)	3	8.22	0.00672
photoreceptor cell differentiation	GO:0046530)	3	8.22	0.00672
regulation of protein maturation	GO:1903317)	3	8.22	0.00672
cell-substrate adhesion	GO:0031589)	5	4.33	0.00679
positive regulation of macromolecule metabolic process	GO:0010604)	33	1.58	0.00683
membrane repolarization during action potential	GO:0086011)	2	17.91	0.00686
ventricular cardiac muscle cell action potential	GO:0086005)	2	17.91	0.00686
actomyosin structure organization	GO:0031032)	4	5.48	0.00697
neurogenesis	GO:0022008)	15	2.07	0.00708
myofibril assembly	GO:0030239)	3	8.06	0.00708
regulation of blood coagulation	GO:0030193)	3	8.06	0.00708
regulation of cytokine production	GO:0001817)	10	2.53	0.00709
cell development	GO:0048468)	19	1.93	0.00731
striated muscle cell development	GO:0055002)	3	7.9	0.00746
regulation of hemostasis	GO:1900046)	3	7.9	0.00746
ventricular septum development	GO:0003281)	3	7.9	0.00746
positive regulation of cellular process	GO:0048522)	47	1.45	0.00771
positive regulation of cytokine production involved in immune response	GO:0002720)	3	7.6	0.00825
negative regulation of macromolecule metabolic process	GO:0010605)	27	1.67	0.00831
nephron tubule formation	GO:0072079)	2	15.8	0.00855
regulation of viral-induced cytoplasmic pattern recognition receptor signaling pathway	GO:0039531)	2	15.8	0.00855
aortic valve morphogenesis	GO:0003180)	2	15.8	0.00855
cardiac muscle contraction	GO:0060048)	3	7.46	0.00866
response to virus	GO:0009615)	6	3.43	0.00917
regulation of macromolecule metabolic process	GO:0060255)	53	1.38	0.00935
regulation of biological quality	GO:0065008)	33	1.57	0.00943
peripheral nervous system development	GO:0007422)	3	7.2	0.00952
regulation of viral life cycle	GO:1903900)	4	4.97	0.00963
cell cycle	GO:0007049)	13	2.17	0.00981
regulation of developmental process	GO:0050793)	23	1.72	0.00982
cardiac muscle cell differentiation	GO:0055007)	3	7.07	0.00997
positive regulation of cell communication	GO:0010647)	18	1.91	0.0103
chromosome segregation	GO:0007059)	6	3.34	0.0103
gliogenesis	GO:0042063)	5	3.9	0.0103
response to hydrogen peroxide	GO:0042542)	3	6.95	0.0104
animal organ maturation	GO:0048799)	2	14.14	0.0104
positive regulation of signaling	GO:0023056)	18	1.9	0.0105
positive regulation of angiogenesis	GO:0045766)	4	4.84	0.0105
positive regulation of vasculature development	GO:1904018)	4	4.84	0.0105
alpha-beta T cell differentiation	GO:0046632)	3	6.83	0.0109
negative regulation of RNA metabolic process	GO:0051253)	16	1.94	0.0111
regulation of metabolic process	GO:0019222)	56	1.35	0.0114
positive regulation of endocytosis	GO:0045807)	3	6.72	0.0114
membrane repolarization	GO:0086009)	2	13.43	0.0114
positive regulation of vascular endothelial growth factor production	GO:0010575)	2	13.43	0.0114
regulation of response to wounding	GO:1903034)	4	4.71	0.0115
regulation of response to stimulus	GO:0048583)	34	1.52	0.012
multicellular organismal process	GO:0032501)	57	1.34	0.0123
response to acid chemical	GO:0001101)	3	6.5	0.0124
myelination in peripheral nervous system	GO:0022011)	2	12.79	0.0124
negative regulation of interleukin-2 production	GO:0032703)	2	12.79	0.0124
peripheral nervous system axon ensheathment	GO:0032292)	2	12.79	0.0124
response to fluid shear stress	GO:0034405)	2	12.79	0.0124
DNA biosynthetic process	GO:0071897)	3	6.3	0.0134
peptidyl-arginine modification	GO:0018195)	2	12.21	0.0135
establishment of skin barrier	GO:0061436)	2	12.21	0.0135
regulation of vascular endothelial growth factor production	GO:0010574)	2	12.21	0.0135
aortic valve development	GO:0003176)	2	12.21	0.0135
positive regulation of multicellular organismal process	GO:0051240)	15	1.95	0.0142
eye morphogenesis	GO:0048592)	4	4.4	0.0143
sensory perception of chemical stimulus	GO:0007606)	3	0.29	0.0143
regulation of T cell mediated immunity	GO:0002709)	3	6.11	0.0145
Schwann cell development	GO:0014044)	2	11.68	0.0146
membrane depolarization during action potential	GO:0086010)	2	11.68	0.0146
muscle structure development	GO:0061061)	7	2.77	0.0147
cardiac muscle tissue development	GO:0048738)	4	4.37	0.0147
regulation of actin filament polymerization	GO:0030833)	4	4.37	0.0147
positive regulation of immune effector process	GO:0002699)	5	3.53	0.0151
regulation of nervous system process	GO:0031644)	3	6.01	0.0151
cytoskeleton organization	GO:0007010)	15	1.92	0.0155
muscle cell development	GO:0055001)	4	4.3	0.0155
epidermal cell differentiation	GO:0009913)	4	4.23	0.0163
regulation of viral process	GO:0050792)	4	4.23	0.0163
actin filament-based movement	GO:0030048)	3	5.84	0.0163
positive regulation of metabolic process	GO:0009893)	34	1.51	0.0164
heart morphogenesis	GO:0003007)	5	3.44	0.0166
nuclear chromosome segregation	GO:0098813)	5	3.44	0.0166
non-membrane-bounded organelle assembly	GO:0140694)	6	3	0.0167
striated muscle tissue development	GO:0014706)	4	4.2	0.0167
multicellular organismal homeostasis	GO:0048871)	6	2.98	0.0169
heart contraction	GO:0060047)	3	5.76	0.0169
action potential	GO:0001508)	3	5.76	0.0169
multicellular organism growth	GO:0035264)	3	5.76	0.0169
regulation of water loss via skin	GO:0033561)	2	10.75	0.0169
glycoprotein catabolic process	GO:0006516)	2	10.75	0.0169
peptide cross-linking	GO:0018149)	2	10.75	0.0169
cardiac muscle cell action potential involved in contraction	GO:0086002)	2	10.75	0.0169
proteoglycan metabolic process	GO:0006029)	3	5.68	0.0175
regulation of endocytosis	GO:0030100)	4	4.13	0.0176
positive regulation of toll-like receptor signaling pathway	GO:0034123)	2	10.33	0.0181
negative regulation of cell-matrix adhesion	GO:0001953)	2	10.33	0.0181
negative regulation of endothelial cell apoptotic process	GO:2000352)	2	10.33	0.0181
eye photoreceptor cell development	GO:0042462)	2	10.33	0.0181
glial cell development	GO:0021782)	3	5.52	0.0188
artery development	GO:0060840)	3	5.52	0.0188
muscle cell differentiation	GO:0042692)	5	3.32	0.019
regulation of immune effector process	GO:0002697)	6	2.9	0.0192
semi-lunar valve development	GO:1905314)	2	9.95	0.0193
striated muscle contraction	GO:0006941)	3	5.45	0.0195
positive regulation of signal transduction	GO:0009967)	16	1.86	0.0201
neuron differentiation	GO:0030182)	12	2.01	0.0201
regulation of alpha-beta T cell activation	GO:0046634)	3	5.37	0.0201
alpha-beta T cell activation	GO:0046631)	3	5.37	0.0201
cardiocyte differentiation	GO:0035051)	3	5.37	0.0201
regulation of T-helper cell differentiation	GO:0045622)	2	9.59	0.0206
hydrogen peroxide catabolic process	GO:0042744)	2	9.59	0.0206
regulation of hair cycle	GO:0042634)	2	9.59	0.0206
epithelial cell migration	GO:0010631)	3	5.3	0.0208
negative regulation of metabolic process	GO:0009892)	27	1.55	0.0213
regulation of adaptive immune response based on somatic recombination of immune receptors built from immunoglobulin superfamily domains	GO:0002822)	4	3.89	0.0213
regulation of actin polymerization or depolymerization	GO:0008064)	4	3.87	0.0218
regulation of production of molecular mediator of immune response	GO:0002700)	4	3.87	0.0218
arachidonic acid metabolic process	GO:0019369)	2	9.26	0.0219
cardiac muscle cell contraction	GO:0086003)	2	9.26	0.0219
cardiac muscle cell action potential	GO:0086001)	2	9.26	0.0219
mitotic spindle organization	GO:0007052)	3	5.17	0.0222
epithelium migration	GO:0090132)	3	5.17	0.0222
regulation of epithelial cell apoptotic process	GO:1904035)	3	5.17	0.0222
regulation of actin filament length	GO:0030832)	4	3.84	0.0223
long-term synaptic potentiation	GO:0060291)	2	8.95	0.0233
regulation of heart rate by cardiac conduction	GO:0086091)	2	8.95	0.0233
heparan sulfate proteoglycan metabolic process	GO:0030201)	2	8.95	0.0233
myelination	GO:0042552)	3	5.04	0.0237
post-embryonic development	GO:0009791)	3	4.97	0.0244
negative regulation of nucleobase-containing compound metabolic process	GO:0045934)	16	1.78	0.0245
cell fate determination	GO:0001709)	2	8.67	0.0247
kidney development	GO:0001822)	5	3.09	0.0248
negative regulation of DNA-templated transcription	GO:0045892)	14	1.84	0.0249
eye development	GO:0001654)	6	2.72	0.025
negative regulation of RNA biosynthetic process	GO:1902679)	14	1.84	0.0252
negative regulation of nucleic acid-templated transcription	GO:1903507)	14	1.84	0.0252
sensory perception	GO:0007600)	5	0.4	0.0252
ensheathment of neurons	GO:0007272)	3	4.91	0.0252
positive regulation of protein kinase B signaling	GO:0051897)	3	4.91	0.0252
axon ensheathment	GO:0008366)	3	4.91	0.0252
cardiac septum development	GO:0003279)	3	4.91	0.0252
response to inorganic substance	GO:0010035)	6	2.7	0.0257
visual system development	GO:0150063)	6	2.7	0.0257
cellular component morphogenesis	GO:0032989)	8	2.29	0.026
intermediate filament cytoskeleton organization	GO:0045104)	3	4.85	0.026
tissue migration	GO:0090130)	3	4.85	0.026
regulation of actin filament organization	GO:0110053)	5	3.05	0.0261
sarcomere organization	GO:0045214)	2	8.39	0.0261
membrane depolarization	GO:0051899)	2	8.39	0.0261
epithelial cell development	GO:0002064)	4	3.63	0.0265
actin cytoskeleton organization	GO:0030036)	8	2.28	0.0266
heart process	GO:0003015)	3	4.8	0.0267
intermediate filament-based process	GO:0045103)	3	4.8	0.0267
cellular component assembly involved in morphogenesis	GO:0010927)	3	4.8	0.0267
regulation of supramolecular fiber organization	GO:1902903)	6	2.68	0.0268
response to xenobiotic stimulus	GO:0009410)	4	3.61	0.027
regulation of adaptive immune response	GO:0002819)	4	3.61	0.027
regulation of smooth muscle cell migration	GO:0014910)	2	8.14	0.0275
sensory system development	GO:0048880)	6	2.66	0.0276
central nervous system development	GO:0007417)	10	2.16	0.0279
negative regulation of transcription by RNA polymerase II	GO:0000122)	11	1.98	0.0284
growth	GO:0040007)	6	2.63	0.0287
developmental growth	GO:0048589)	6	2.63	0.0287
renal system development	GO:0072001)	5	2.97	0.0288
coronary vasculature development	GO:0060976)	2	7.9	0.029
regulation of localization	GO:0032879)	19	1.67	0.0292
response to toxic substance	GO:0009636)	4	3.51	0.0293
negative regulation of cell population proliferation	GO:0008285)	8	2.22	0.0299
potassium ion transmembrane transport	GO:0071805)	4	3.49	0.0299
monocarboxylic acid metabolic process	GO:0032787)	7	2.38	0.0302
regulation of body fluid levels	GO:0050878)	5	2.93	0.0302
cellular component organization	GO:0016043)	44	1.35	0.0303
cellular response to xenobiotic stimulus	GO:0071466)	3	4.53	0.0309
striated muscle cell differentiation	GO:0051146)	4	3.44	0.0311
segmentation	GO:0035282)	3	4.48	0.0317
connective tissue development	GO:0061448)	4	3.42	0.0318
heart valve morphogenesis	GO:0003179)	2	7.46	0.0321
positive regulation of epithelial cell proliferation	GO:0050679)	4	3.4	0.0324
regulation of transcription by RNA polymerase II	GO:0006357)	24	1.54	0.0326
negative regulation of neurogenesis	GO:0050768)	3	4.43	0.0326
regulation of anatomical structure morphogenesis	GO:0022603)	10	2.05	0.033
regulation of extrinsic apoptotic signaling pathway via death domain receptors	GO:1902041)	2	7.26	0.0336
autonomic nervous system development	GO:0048483)	2	7.26	0.0336
cell chemotaxis	GO:0060326)	4	3.34	0.0343
ameboidal-type cell migration	GO:0001667)	4	3.34	0.0343
negative regulation of nervous system development	GO:0051961)	3	4.33	0.0344
regulation of cell adhesion mediated by integrin	GO:0033628)	2	7.07	0.0352
thymus development	GO:0048538)	2	7.07	0.0352
hydrogen peroxide metabolic process	GO:0042743)	2	7.07	0.0352
muscle tissue development	GO:0060537)	5	2.8	0.0357
negative regulation of nitrogen compound metabolic process	GO:0051172)	22	1.56	0.0359
cell division	GO:0051301)	5	2.79	0.0362
potassium ion transport	GO:0006813)	4	3.28	0.0363
regulation of protein polymerization	GO:0032271)	4	3.28	0.0363
embryo development	GO:0009790)	12	1.92	0.0366
cell adhesion mediated by integrin	GO:0033627)	2	6.89	0.0369
glutamate receptor signaling pathway	GO:0007215)	2	6.89	0.0369
negative regulation of viral genome replication	GO:0045071)	2	6.89	0.0369
cardiac muscle cell development	GO:0055013)	2	6.89	0.0369
photoreceptor cell development	GO:0042461)	2	6.89	0.0369
epithelial tube morphogenesis	GO:0060562)	5	2.75	0.0379
cardiac ventricle development	GO:0003231)	3	4.15	0.0381
generation of neurons	GO:0048699)	12	1.89	0.0383
regulation of inflammatory response	GO:0050727)	5	2.74	0.0384
cellular response to mechanical stimulus	GO:0071260)	2	6.72	0.0385
export across plasma membrane	GO:0140115)	2	6.72	0.0385
positive regulation of miRNA transcription	GO:1902895)	2	6.72	0.0385
cellular response to chemical stimulus	GO:0070887)	23	1.56	0.0386
sulfur compound metabolic process	GO:0006790)	5	2.72	0.0395
regulation of response to external stimulus	GO:0032101)	10	1.96	0.0399
embryonic epithelial tube formation	GO:0001838)	3	4.07	0.04
positive regulation of lymphocyte mediated immunity	GO:0002708)	3	4.07	0.04
positive regulation of production of molecular mediator of immune response	GO:0002702)	3	4.07	0.04
reactive oxygen species metabolic process	GO:0072593)	3	4.07	0.04
mitotic spindle assembly	GO:0090307)	2	6.55	0.0402
cardiac cell development	GO:0055006)	2	6.55	0.0402
defense response to symbiont	GO:0140546)	4	3.16	0.0404
defense response to virus	GO:0051607)	4	3.16	0.0404
mitotic sister chromatid segregation	GO:0000070)	3	4.03	0.041
leukocyte chemotaxis	GO:0030595)	3	4.03	0.041
cellular metabolic process	GO:0044237)	32	0.73	0.0413
endothelial cell development	GO:0001885)	2	6.4	0.0419
negative chemotaxis	GO:0050919)	2	6.4	0.0419
regulation of cellular process	GO:0050794)	90	1.17	0.042
urogenital system development	GO:0001655)	5	2.64	0.0436
glutathione metabolic process	GO:0006749)	2	6.25	0.0437
regulation of chondrocyte differentiation	GO:0032330)	2	6.25	0.0437
epithelial tube formation	GO:0072175)	3	3.91	0.044
response to reactive oxygen species	GO:0000302)	3	3.91	0.044
regulation of transforming growth factor beta receptor signaling pathway	GO:0017015)	3	3.87	0.0451
skeletal muscle tissue development	GO:0007519)	3	3.87	0.0451
regulation of glial cell differentiation	GO:0045685)	2	6.11	0.0455
leukocyte migration	GO:0050900)	4	3.02	0.0464
cellular response to growth factor stimulus	GO:0071363)	6	2.34	0.0466
fatty acid metabolic process	GO:0006631)	5	2.59	0.0466
regulation of cellular response to transforming growth factor beta stimulus	GO:1903844)	3	3.8	0.0472
negative regulation of protein secretion	GO:0050709)	2	5.97	0.0472
negative regulation of cell-substrate adhesion	GO:0010812)	2	5.97	0.0472
cardiac conduction	GO:0061337)	2	5.97	0.0472
negative regulation of wound healing	GO:0061045)	2	5.97	0.0472
response to mechanical stimulus	GO:0009612)	3	3.77	0.0482
microtubule cytoskeleton organization involved in mitosis	GO:1902850)	3	3.77	0.0482
positive regulation of miRNA metabolic process	GO:2000630)	2	5.84	0.0491
placenta development	GO:0001890)	3	3.73	0.0493
adult behavior	GO:0030534)	3	3.73	0.0493

## Sheet: Cluster5_GO enrcihment analysis
GO biological process complete	ID	counts	fold Enrichment	Pvalue
metabolic process	GO:0008152)	29	1.59	0.00366
organic substance metabolic process	GO:0071704)	28	1.64	0.00309
primary metabolic process	GO:0044238)	26	1.61	0.00691
cellular metabolic process	GO:0044237)	24	1.64	0.0058
organonitrogen compound metabolic process	GO:1901564)	19	1.69	0.0176
organic substance biosynthetic process	GO:1901576)	13	2.44	0.00197
biosynthetic process	GO:0009058)	13	2.37	0.00257
regulation of catalytic activity	GO:0050790)	12	2.59	0.00185
regulation of molecular function	GO:0065009)	12	1.99	0.0166
lipid metabolic process	GO:0006629)	11	4.45	3e-05
cellular response to chemical stimulus	GO:0070887)	11	2.24	0.0144
cellular biosynthetic process	GO:0044249)	11	2.13	0.0167
small molecule metabolic process	GO:0044281)	10	3.01	0.00156
regulation of intracellular signal transduction	GO:1902531)	9	2.89	0.0036
phosphate-containing compound metabolic process	GO:0006796)	9	2.19	0.0204
phosphorus metabolic process	GO:0006793)	9	2.15	0.035
organic substance catabolic process	GO:1901575)	8	2.33	0.0204
small molecule biosynthetic process	GO:0044283)	7	7.81	3.31e-05
lipid biosynthetic process	GO:0008610)	7	6.32	0.000122
cellular lipid metabolic process	GO:0044255)	7	3.55	0.00347
positive regulation of cell communication	GO:0010647)	7	2.23	0.0368
positive regulation of signaling	GO:0023056)	7	2.22	0.0376
cell migration	GO:0016477)	6	3.44	0.0079
positive regulation of intracellular signal transduction	GO:1902533)	6	3.28	0.00995
cellular amide metabolic process	GO:0043603)	6	3.15	0.0119
cell motility	GO:0048870)	6	2.93	0.0164
organonitrogen compound catabolic process	GO:1901565)	6	2.65	0.0254
membrane lipid metabolic process	GO:0006643)	5	11.85	7.24e-05
lipid catabolic process	GO:0016042)	5	7.99	0.000432
alcohol metabolic process	GO:0006066)	5	7.96	0.00044
organic cyclic compound catabolic process	GO:1901361)	5	7.22	0.00068
organic hydroxy compound metabolic process	GO:1901615)	5	5.58	0.00209
carboxylic acid metabolic process	GO:0019752)	5	2.99	0.0259
oxoacid metabolic process	GO:0043436)	5	2.94	0.0278
organic acid metabolic process	GO:0006082)	5	2.9	0.029
cellular response to oxygen-containing compound	GO:1901701)	5	2.88	0.0298
organophosphate metabolic process	GO:0019637)	5	2.69	0.0382
regulation of hydrolase activity	GO:0051336)	5	2.52	0.0487
sphingolipid metabolic process	GO:0006665)	4	12.79	0.000303
organic hydroxy compound biosynthetic process	GO:1901617)	4	11.94	0.000391
steroid metabolic process	GO:0008202)	4	8.81	0.00119
carboxylic acid biosynthetic process	GO:0046394)	4	7.82	0.00181
organic acid biosynthetic process	GO:0016053)	4	7.75	0.00188
phospholipid metabolic process	GO:0006644)	4	5.05	0.00836
regulation of anatomical structure size	GO:0090066)	4	4.23	0.0151
regulation of protein kinase activity	GO:0045859)	4	3.09	0.0408
amide biosynthetic process	GO:0043604)	4	2.96	0.0468
icosanoid biosynthetic process	GO:0046456)	3	43.17	6.14e-05
vasoconstriction	GO:0042310)	3	40.29	7.43e-05
smooth muscle contraction	GO:0006939)	3	30.22	0.000165
icosanoid metabolic process	GO:0006690)	3	17.78	0.000728
steroid biosynthetic process	GO:0006694)	3	15.5	0.00107
alcohol biosynthetic process	GO:0046165)	3	14.22	0.00136
cholesterol metabolic process	GO:0008203)	3	12.72	0.00185
leukocyte chemotaxis	GO:0030595)	3	12.09	0.00213
sterol metabolic process	GO:0016125)	3	11.85	0.00225
secondary alcohol metabolic process	GO:1902652)	3	11.4	0.0025
blood vessel diameter maintenance	GO:0097746)	3	11.4	0.0025
regulation of tube diameter	GO:0035296)	3	11.4	0.0025
regulation of tube size	GO:0035150)	3	11.3	0.00257
membrane lipid biosynthetic process	GO:0046467)	3	10.42	0.00321
organophosphate catabolic process	GO:0046434)	3	9.75	0.00385
vascular process in circulatory system	GO:0003018)	3	8.63	0.00536
muscle contraction	GO:0006936)	3	8.51	0.00557
cell chemotaxis	GO:0060326)	3	7.51	0.00782
cellular lipid catabolic process	GO:0044242)	3	6.99	0.00948
leukocyte migration	GO:0050900)	3	6.79	0.0102
muscle system process	GO:0003012)	3	6.75	0.0104
nucleobase-containing compound catabolic process	GO:0034655)	3	5.7	0.0162
negative regulation of peptidase activity	GO:0010466)	3	5.49	0.0178
heterocycle catabolic process	GO:0046700)	3	5.04	0.0223
cellular nitrogen compound catabolic process	GO:0044270)	3	4.93	0.0235
glycerophospholipid metabolic process	GO:0006650)	3	4.87	0.0243
aromatic compound catabolic process	GO:0019439)	3	4.63	0.0277
blood circulation	GO:0008015)	3	4.4	0.0315
negative regulation of proteolysis	GO:0045861)	3	4.26	0.0342
negative regulation of hydrolase activity	GO:0051346)	3	4.18	0.0357
circulatory system process	GO:0003013)	3	4.1	0.0376
glycerolipid metabolic process	GO:0046486)	3	3.85	0.0438
cellular response to organic cyclic compound	GO:0071407)	3	3.69	0.0487
leukotriene biosynthetic process	GO:0019370)	2	73.26	0.000461
phasic smooth muscle contraction	GO:0014821)	2	53.73	0.000799
leukotriene metabolic process	GO:0006691)	2	50.37	0.000898
androgen metabolic process	GO:0008209)	2	47.41	0.001
steroid catabolic process	GO:0006706)	2	40.29	0.00135
secondary alcohol biosynthetic process	GO:1902653)	2	26.86	0.00285
cholesterol biosynthetic process	GO:0006695)	2	26.86	0.00285
sphingolipid catabolic process	GO:0030149)	2	26.86	0.00285
sterol biosynthetic process	GO:0016126)	2	23.7	0.00359
membrane lipid catabolic process	GO:0046466)	2	23.7	0.00359
macrophage activation	GO:0042116)	2	22.39	0.004
regulation of behavior	GO:0050795)	2	21.78	0.0042
positive regulation of oxidoreductase activity	GO:0051353)	2	20.66	0.00464
G protein-coupled serotonin receptor signaling pathway	GO:0098664)	2	20.15	0.00486
phospholipid catabolic process	GO:0009395)	2	20.15	0.00486
release of sequestered calcium ion into cytosol	GO:0051209)	2	18.32	0.00581
serotonin receptor signaling pathway	GO:0007210)	2	17.91	0.00606
negative regulation of sequestering of calcium ion	GO:0051283)	2	17.91	0.00606
neutrophil chemotaxis	GO:0030593)	2	15.21	0.00822
granulocyte chemotaxis	GO:0071621)	2	13.89	0.00972
neutrophil migration	GO:1990266)	2	13	0.011
actin cytoskeleton reorganization	GO:0031532)	2	12.79	0.0113
glycolipid biosynthetic process	GO:0009247)	2	12.79	0.0113
nucleoside phosphate catabolic process	GO:1901292)	2	12.4	0.012
phospholipase C-activating G protein-coupled receptor signaling pathway	GO:0007200)	2	12.03	0.0127
biomineral tissue development	GO:0031214)	2	12.03	0.0127
calcium ion transmembrane import into cytosol	GO:0097553)	2	11.85	0.013
biomineralization	GO:0110148)	2	11.51	0.0138
granulocyte migration	GO:0097530)	2	11.51	0.0138
regulation of oxidoreductase activity	GO:0051341)	2	11.19	0.0145
cellular response to dopamine	GO:1903351)	2	11.04	0.0149
response to dopamine	GO:1903350)	2	11.04	0.0149
regulation of protein tyrosine kinase activity	GO:0061097)	2	10.47	0.0164
cellular response to catecholamine stimulus	GO:0071870)	2	10.2	0.0172
response to catecholamine	GO:0071869)	2	10.2	0.0172
cellular response to monoamine stimulus	GO:0071868)	2	10.2	0.0172
response to monoamine	GO:0071867)	2	10.2	0.0172
sphingolipid biosynthetic process	GO:0030148)	2	10.07	0.0176
cytoplasmic translation	GO:0002181)	2	9.71	0.0188
glycolipid metabolic process	GO:0006664)	2	9.37	0.0201
ceramide metabolic process	GO:0006672)	2	9.26	0.0205
cellular hormone metabolic process	GO:0034754)	2	9.26	0.0205
liposaccharide metabolic process	GO:1903509)	2	9.26	0.0205
regulation of sequestering of calcium ion	GO:0051282)	2	8.95	0.0219
regulation of TOR signaling	GO:0032006)	2	8.67	0.0232
myeloid leukocyte migration	GO:0097529)	2	8.57	0.0237
myeloid leukocyte activation	GO:0002274)	2	7.98	0.027
calcium-mediated signaling	GO:0019722)	2	7.46	0.0304
protein-containing complex disassembly	GO:0032984)	2	7.33	0.0314
positive regulation of I-kappaB kinase/NF-kappaB signaling	GO:0043123)	2	6.95	0.0346
monocarboxylic acid biosynthetic process	GO:0072330)	2	6.77	0.0362
regulation of lipid biosynthetic process	GO:0046890)	2	6.66	0.0373
cellular response to tumor necrosis factor	GO:0071356)	2	6.55	0.0384
regulation of heart contraction	GO:0008016)	2	6.35	0.0407
response to tumor necrosis factor	GO:0034612)	2	5.72	0.0489

## Sheet: Cluster6_GO enrcihment analysis
GO	ID	counts	fold Enrichment	pvalue
regulation of multicellular organismal process	GO:0051239)	21	2.62	3.6e-05
calcium-dependent self proteolysis	GO:1990092)	2	> 100	9.44e-05
positive regulation of satellite cell activation involved in skeletal muscle regeneration	GO:0014718)	2	> 100	9.44e-05
regulation of satellite cell activation involved in skeletal muscle regeneration	GO:0014717)	2	> 100	9.44e-05
muscle system process	GO:0003012)	6	8.35	9.99e-05
negative regulation of blood pressure	GO:0045776)	3	32.48	0.00015
cellular response to osmotic stress	GO:0071470)	3	32.48	0.00015
muscle cell development	GO:0055001)	5	9.96	0.000177
peptidyl-cysteine S-nitrosylation	GO:0018119)	2	> 100	0.000235
prostaglandin secretion	GO:0032310)	2	> 100	0.000235
protein nitrosylation	GO:0017014)	2	> 100	0.000235
cardiac muscle cell contraction	GO:0086003)	3	25.76	0.000282
defense response to other organism	GO:0098542)	10	3.83	0.000308
regulation of cytokine production	GO:0001817)	9	4.22	0.00031
muscle contraction	GO:0006936)	5	8.77	0.000312
norepinephrine-epinephrine-mediated vasodilation involved in regulation of systemic arterial blood pressure	GO:0002025)	2	99.6	0.000328
positive regulation of skeletal muscle tissue regeneration	GO:0043415)	2	99.6	0.000328
sarcomere organization	GO:0045214)	3	23.34	0.000369
positive regulation of heart rate by epinephrine-norepinephrine	GO:0001996)	2	83	0.000436
positive regulation of killing of cells of another organism	GO:0051712)	2	83	0.000436
regulation of killing of cells of another organism	GO:0051709)	2	83	0.000436
regulation of skeletal muscle tissue regeneration	GO:0043416)	2	83	0.000436
prostaglandin transport	GO:0015732)	2	83	0.000436
response to stress	GO:0006950)	21	2.2	0.000441
striated muscle cell differentiation	GO:0051146)	5	7.98	0.000474
positive regulation of cytokine production	GO:0001819)	7	5.13	0.000487
cellular response to salt stress	GO:0071472)	2	71.15	0.000559
positive regulation of blood pressure by epinephrine-norepinephrine	GO:0003321)	2	71.15	0.000559
response to osmotic stress	GO:0006970)	3	19.15	0.000634
defense response to symbiont	GO:0140546)	5	7.32	0.000692
defense response to virus	GO:0051607)	5	7.32	0.000692
lipid export from cell	GO:0140353)	2	62.25	0.000697
regulation of circadian sleep/wake cycle	GO:0042749)	2	62.25	0.000697
self proteolysis	GO:0097264)	2	62.25	0.000697
superoxide metabolic process	GO:0006801)	3	17.79	0.000777
actin-mediated cell contraction	GO:0070252)	3	17.79	0.000777
regulation of interleukin-6 production	GO:0032675)	4	9.96	0.000811
negative regulation of protein sumoylation	GO:0033234)	2	55.34	0.00085
melanosome transport	GO:0032402)	2	55.34	0.00085
blood circulation	GO:0008015)	6	5.43	0.00093
defense response	GO:0006952)	11	3.07	0.000931
response to molecule of bacterial origin	GO:0002237)	5	6.77	0.000978
regulation of systemic arterial blood pressure by norepinephrine-epinephrine	GO:0001993)	2	49.8	0.00102
pigment granule transport	GO:0051904)	2	49.8	0.00102
response to biotic stimulus	GO:0009607)	11	3	0.00114
establishment of melanosome localization	GO:0032401)	2	45.27	0.0012
myofibril assembly	GO:0030239)	3	14.94	0.00125
circulatory system process	GO:0003013)	6	5.06	0.00132
striated muscle cell development	GO:0055002)	3	14.65	0.00132
arginine catabolic process	GO:0006527)	2	41.5	0.0014
establishment of pigment granule localization	GO:0051905)	2	41.5	0.0014
response to salt stress	GO:0009651)	2	41.5	0.0014
modulation of process of another organism	GO:0035821)	2	41.5	0.0014
muscle cell differentiation	GO:0042692)	5	6.16	0.00146
cardiac muscle contraction	GO:0060048)	3	13.83	0.00155
melanosome localization	GO:0032400)	2	38.31	0.00161
regulation of blood pressure	GO:0008217)	4	8.03	0.00175
regulation of molecular function	GO:0065009)	20	2.05	0.00178
negative regulation of systemic arterial blood pressure	GO:0003085)	2	35.57	0.00183
pigment granule localization	GO:0051875)	2	35.57	0.00183
lipid glycosylation	GO:0030259)	2	35.57	0.00183
regulation of heart contraction	GO:0008016)	4	7.84	0.0019
nitric oxide biosynthetic process	GO:0006809)	2	33.2	0.00207
nitric oxide metabolic process	GO:0046209)	2	33.2	0.00207
reactive nitrogen species metabolic process	GO:2001057)	2	31.13	0.00232
positive regulation of interleukin-6 production	GO:0032755)	3	11.49	0.00257
regulation of protein sumoylation	GO:0033233)	2	29.3	0.00259
positive regulation of heart rate	GO:0010460)	2	29.3	0.00259
response to virus	GO:0009615)	5	5.3	0.00279
phospholipase C-activating G protein-coupled receptor signaling pathway	GO:0007200)	3	11.15	0.00279
positive regulation of calcium ion transport	GO:0051928)	3	11.15	0.00279
arginine metabolic process	GO:0006525)	2	27.67	0.00287
reticulophagy	GO:0061709)	2	27.67	0.00287
response to other organism	GO:0051707)	10	2.83	0.00289
response to external biotic stimulus	GO:0043207)	10	2.83	0.00291
positive regulation of multicellular organismal process	GO:0051240)	11	2.65	0.00293
immune response	GO:0006955)	10	2.82	0.00296
actin filament-based movement	GO:0030048)	3	10.83	0.00302
heart contraction	GO:0060047)	3	10.67	0.00314
cellular response to interferon-gamma	GO:0071346)	3	10.67	0.00314
regulation of system process	GO:0044057)	6	4.2	0.00333
cellular response to biotic stimulus	GO:0071216)	4	6.68	0.00334
striated muscle contraction	GO:0006941)	3	10.1	0.00365
adenylate cyclase-activating adrenergic receptor signaling pathway	GO:0071880)	2	23.72	0.00379
regulation of blood circulation	GO:1903522)	4	6.38	0.00391
positive regulation of blood pressure	GO:0045777)	2	22.64	0.00412
phagosome maturation	GO:0090382)	2	22.64	0.00412
lipid modification	GO:0030258)	4	6.15	0.00446
positive regulation of blood circulation	GO:1903524)	2	21.65	0.00447
positive regulation of heart contraction	GO:0045823)	2	21.65	0.00447
actin filament-based process	GO:0030029)	7	3.4	0.00479
heart process	GO:0003015)	3	8.89	0.00515
cellular component assembly involved in morphogenesis	GO:0010927)	3	8.89	0.00515
immune system process	GO:0002376)	14	2.24	0.00518
glutamine family amino acid catabolic process	GO:0009065)	2	19.92	0.0052
regulation of circadian rhythm	GO:0042752)	3	8.69	0.00548
adrenergic receptor signaling pathway	GO:0071875)	2	19.15	0.00559
regulation of biological process	GO:0050789)	57	1.3	0.00571
positive regulation of cation transmembrane transport	GO:1904064)	3	8.49	0.00583
response to nitrogen compound	GO:1901698)	8	2.95	0.00608
regulation of sequestering of calcium ion	GO:0051282)	3	8.3	0.00619
response to interferon-gamma	GO:0034341)	3	8.3	0.00619
circadian rhythm	GO:0007623)	3	8.21	0.00638
icosanoid secretion	GO:0032309)	2	17.79	0.0064
positive regulation of release of sequestered calcium ion into cytosol	GO:0051281)	2	17.79	0.0064
response to stimulus	GO:0050896)	42	1.43	0.00642
cellular response to stimulus	GO:0051716)	37	1.48	0.00643
regulation of bone resorption	GO:0045124)	2	16.6	0.00726
vasodilation	GO:0042311)	2	16.6	0.00726
positive regulation of ion transmembrane transport	GO:0034767)	3	7.78	0.00736
biological process involved in interspecies interaction between organisms	GO:0044419)	10	2.47	0.00752
actomyosin structure organization	GO:0031032)	3	7.62	0.00777
reactive oxygen species metabolic process	GO:0072593)	3	7.55	0.00799
myeloid leukocyte activation	GO:0002274)	3	7.4	0.00842
innate immune response	GO:0045087)	6	3.43	0.00855
peptidyl-cysteine modification	GO:0018198)	2	15.09	0.00864
icosanoid transport	GO:0071715)	2	14.65	0.00912
activation of innate immune response	GO:0002218)	2	14.65	0.00912
positive regulation of interferon-beta production	GO:0032728)	2	14.65	0.00912
mRNA transcription by RNA polymerase II	GO:0042789)	2	14.65	0.00912
regulation of phospholipase activity	GO:0010517)	2	14.65	0.00912
carbohydrate biosynthetic process	GO:0016051)	3	7.11	0.00933
positive regulation of macromolecule metabolic process	GO:0010604)	20	1.78	0.0097
cellular pigmentation	GO:0033059)	2	13.83	0.0101
response to organic cyclic compound	GO:0014070)	6	3.29	0.0104
biological regulation	GO:0065007)	59	1.26	0.0105
regulation of systemic arterial blood pressure mediated by a chemical signal	GO:0003044)	2	13.46	0.0106
transcription initiation at RNA polymerase II promoter	GO:0006367)	2	13.46	0.0106
regulation of behavior	GO:0050795)	2	13.46	0.0106
regulation of bone remodeling	GO:0046850)	2	13.46	0.0106
regulation of catalytic activity	GO:0050790)	15	2	0.011
positive regulation of developmental growth	GO:0048639)	3	6.67	0.0111
positive regulation of DNA-binding transcription factor activity	GO:0051091)	4	4.68	0.0113
regulation of developmental growth	GO:0048638)	4	4.63	0.0116
mRNA transcription	GO:0009299)	2	12.77	0.0117
cardiac muscle cell development	GO:0055013)	2	12.77	0.0117
regulation of ion transmembrane transport	GO:0034765)	5	3.68	0.0122
positive regulation of metabolic process	GO:0009893)	21	1.72	0.0123
G protein-coupled serotonin receptor signaling pathway	GO:0098664)	2	12.45	0.0123
regulation of cytokine production involved in inflammatory response	GO:1900015)	2	12.45	0.0123
muscle structure development	GO:0061061)	5	3.67	0.0124
cardiac cell development	GO:0055006)	2	12.15	0.0128
positive regulation of NF-kappaB transcription factor activity	GO:0051092)	3	6.17	0.0135
regulation of interferon-beta production	GO:0032648)	2	11.32	0.0146
organelle assembly	GO:0070925)	7	2.72	0.015
regulation of immune response	GO:0050776)	7	2.72	0.015
transcription by RNA polymerase II	GO:0006366)	4	4.27	0.0151
cellular response to molecule of bacterial origin	GO:0071219)	3	5.93	0.0151
serotonin receptor signaling pathway	GO:0007210)	2	11.07	0.0152
cardiac conduction	GO:0061337)	2	11.07	0.0152
signaling	GO:0023052)	31	1.5	0.0161
regulation of tissue remodeling	GO:0034103)	2	10.6	0.0165
positive regulation of transmembrane transport	GO:0034764)	3	5.66	0.017
regulation of developmental process	GO:0050793)	14	1.94	0.0171
regulation of cation transmembrane transport	GO:1904062)	4	4.12	0.0171
response to exogenous dsRNA	GO:0043330)	2	10.38	0.0171
positive regulation of calcium ion transmembrane transport	GO:1904427)	2	10.38	0.0171
substrate adhesion-dependent cell spreading	GO:0034446)	2	10.38	0.0171
cellular carbohydrate biosynthetic process	GO:0034637)	2	10.16	0.0178
negative regulation of protein metabolic process	GO:0051248)	8	2.42	0.0181
regulation of lipase activity	GO:0060191)	2	9.96	0.0184
regulation of release of sequestered calcium ion into cytosol	GO:0051279)	2	9.96	0.0184
selective autophagy	GO:0061912)	2	9.96	0.0184
response to abiotic stimulus	GO:0009628)	7	2.61	0.0185
positive regulation of interleukin-8 production	GO:0032757)	2	9.77	0.0191
positive regulation of ion transport	GO:0043270)	3	5.22	0.0209
vacuole organization	GO:0007033)	3	5.19	0.0212
response to dsRNA	GO:0043331)	2	9.22	0.0212
positive regulation of type I interferon production	GO:0032481)	2	9.05	0.0219
adenylate cyclase-activating G protein-coupled receptor signaling pathway	GO:0007189)	3	5.08	0.0224
regulation of transmembrane transport	GO:0034762)	5	3.12	0.0231
response to xenobiotic stimulus	GO:0009410)	3	5.01	0.0232
positive regulation of gene expression	GO:0010628)	8	2.31	0.0233
regulation of growth	GO:0040008)	5	3.11	0.0233
cardiac muscle cell differentiation	GO:0055007)	2	8.74	0.0234
regulation of metal ion transport	GO:0010959)	4	3.73	0.0235
regulation of biological quality	GO:0065008)	19	1.68	0.0241
regulation of potassium ion transmembrane transport	GO:1901379)	2	8.59	0.0241
positive regulation of cell killing	GO:0031343)	2	8.59	0.0241
negative regulation of multicellular organismal process	GO:0051241)	7	2.45	0.0251
positive regulation of macroautophagy	GO:0016239)	2	8.3	0.0256
rhythmic process	GO:0048511)	3	4.79	0.026
regulation of metabolic process	GO:0019222)	32	1.44	0.0266
mitotic DNA damage checkpoint signaling	GO:0044773)	2	8.03	0.0272
mitotic DNA integrity checkpoint signaling	GO:0044774)	2	7.78	0.0288
cellular response to calcium ion	GO:0071277)	2	7.78	0.0288
positive regulation of molecular function	GO:0044093)	10	2.08	0.029
regulation of calcium ion transport	GO:0051924)	3	4.58	0.029
regulation of protein secretion	GO:0050708)	3	4.56	0.0295
regulation of potassium ion transport	GO:0043266)	2	7.66	0.0296
regulation of I-kappaB kinase/NF-kappaB signaling	GO:0043122)	3	4.5	0.0304
regulation of interleukin-8 production	GO:0032677)	2	7.55	0.0304
glutamine family amino acid metabolic process	GO:0009064)	2	7.55	0.0304
negative regulation of growth	GO:0045926)	3	4.42	0.0318
regulation of transport	GO:0051049)	10	2.03	0.0319
macromolecule deacylation	GO:0098732)	2	7.32	0.032
regulation of cellular process	GO:0050794)	52	1.25	0.0327
positive regulation of growth	GO:0045927)	3	4.37	0.0327
response to bacterium	GO:0009617)	5	2.84	0.0328
cell communication	GO:0007154)	30	1.43	0.0329
regulation of heart rate	GO:0002027)	2	7.22	0.0329
negative regulation of developmental growth	GO:0048640)	2	7.22	0.0329
response to lipopolysaccharide	GO:0032496)	3	4.34	0.0332
regulation of systemic arterial blood pressure	GO:0003073)	2	7.11	0.0337
autophagosome assembly	GO:0000045)	2	7.11	0.0337
response to organonitrogen compound	GO:0010243)	6	2.5	0.0339
DNA-templated transcription initiation	GO:0006352)	2	7.01	0.0346
pigmentation	GO:0043473)	2	7.01	0.0346
calcium ion homeostasis	GO:0055074)	3	4.27	0.0347
response to organic substance	GO:0010033)	14	1.81	0.0349
small molecule catabolic process	GO:0044282)	4	3.27	0.0355
catabolic process	GO:0009056)	12	1.88	0.0359
response to external stimulus	GO:0009605)	12	1.87	0.0364
cellular response to dopamine	GO:1903351)	2	6.82	0.0364
response to dopamine	GO:1903350)	2	6.82	0.0364
regulation of ion transport	GO:0043269)	5	2.74	0.037
negative regulation of protein modification by small protein conjugation or removal	GO:1903321)	2	6.73	0.0372
cardiocyte differentiation	GO:0035051)	2	6.64	0.0381
endosomal transport	GO:0016197)	3	4.1	0.0382
regulation of protein modification by small protein conjugation or removal	GO:1903320)	3	4.1	0.0382
negative regulation of leukocyte differentiation	GO:1902106)	2	6.47	0.04
regulation of cell killing	GO:0031341)	2	6.47	0.04
autophagosome organization	GO:1905037)	2	6.47	0.04
cellular response to chemical stress	GO:0062197)	3	3.99	0.0408
regulation of type I interferon production	GO:0032479)	2	6.38	0.0409
monocarboxylic acid transport	GO:0015718)	2	6.38	0.0409
activation of immune response	GO:0002253)	3	3.97	0.0413
cellular response to catecholamine stimulus	GO:0071870)	2	6.3	0.0418
response to catecholamine	GO:0071869)	2	6.3	0.0418
cellular response to monoamine stimulus	GO:0071868)	2	6.3	0.0418
response to monoamine	GO:0071867)	2	6.3	0.0418
cognition	GO:0050890)	3	3.95	0.0419
DNA damage checkpoint signaling	GO:0000077)	2	6.23	0.0427
negative regulation of hemopoiesis	GO:1903707)	2	6.23	0.0427
regulation of macromolecule metabolic process	GO:0060255)	29	1.4	0.0436
cellular response to organic cyclic compound	GO:0071407)	4	3.04	0.0443
carboxylic acid catabolic process	GO:0046395)	3	3.77	0.0469
organic acid catabolic process	GO:0016054)	3	3.75	0.0474
alpha-amino acid catabolic process	GO:1901606)	2	5.86	0.0475
DNA integrity checkpoint signaling	GO:0031570)	2	5.86	0.0475
regulation of DNA-binding transcription factor activity	GO:0051090)	4	2.96	0.048
negative regulation of protein catabolic process	GO:0042177)	2	5.79	0.0485
immune response-regulating signaling pathway	GO:0002764)	3	3.7	0.0492
