# Supplementary material for: Integrated Analysis of DNA Methylation and Gene Expression in Porcine Placental Development
Source: Int J Mol Sci. 2023 Mar 8;24(6):5169. doi: 10.3390/ijms24065169 (PMC10049215; doi:10.3390/ijms24065169)
Supplement: Supplementary file 1 [file ijms-24-05169-s001.zip › Supplementary Table S6. PCR primer sequences.xlsx]

## Sheet: Sheet1
Supplemental Table S6. Primers used for qRT-PCR.
Symbol	Forward Primers (5'-3')	Reverse Primers (5'-3')	Tm(°C)	Gene_ID
DNMT1	CAGAGCCACTGTTCGCACC	GACCCGAGCTCAACCTAGTG	60	ENSSSCG00000013659
DNMT3A	TTGGGTCATGTGGTTCGGAG	CTTGTTGTAGGTGGCCTGGT	60	ENSSSCG00000029413
DNMT3B	ATCAGAGGCCGCAGATCAAG	GTCTCCGTCACCCGTCAAAT	60	ENSSSCG00000007252
TET1	TCATCGCTGCCACTGTTAGG	ATGGATGGGGTCGGTGAGTA	60	ENSSSCG00000010241
TET2	CCAGCCCTTTTCAAAGAGGAA	GGGGCACATCTTTTACGGGA	60	ENSSSCG00000009157
TET3	GGCAAGCAAGCCTCTACTCTT	GCTGCCTGAAAGAGAGACAGA	60	ENSSSCG00000008292
SLCA4L1	AGGGGTGCAGGACTATGAAG	TTATGGGTGTCTAGGTGCCG	60	ENSSSCG00000017358
HSD17B1	GCTTCAAAGTGTACGCCACC	TGAATCTGCATCCCGCACAT	60	ENSSSCG00000035147
HPSE	GTCCGTAACCATAGACGGCA	GTGCCGCCAAATCTCAGGTA	60	ENSSSCG00000009237
ACTB	CCACGAGACCACCTTCAACTC	TGATCTCCTTCTGCATCCTGT	60	ENSSSCG00000007585
